# Supplementary material for: Small extracellular vesicles-transported lncRNA TDRKH-AS1 derived from AOPPs-treated trophoblasts initiates endothelial cells pyroptosis through PDIA4/DDIT4 axis in preeclampsia
Source: J Transl Med. 2023 Jul 24;21:496. doi: 10.1186/s12967-023-04346-6 (PMC10364420; doi:10.1186/s12967-023-04346-6)
Supplement: Supplementary file 2 — Additional file 2: Table S1. Clinical Characteristics of Normal Pregnancies and Preeclamptic. [file 12967_2023_4346_MOESM2_ESM.xlsx]

## Sheet: TableS1 
Table S1: Clinical Characteristics of Normal Pregnancies and Preeclamptic.
Sample ID	PE or normal	Age(year)	Weight(kg)	Systolic blood pressure (mm Hg)	Diastolic blood pressure (mm Hg)	Body Weight of infant(g)	Gestational age (weeks)	Proteinuria (g/day)	Placental weight(g)	Fetal sex	Parity（Primipara/Pluripara）
N1	Normal	36	68	124	81	3580	39.4		590	Male	Pluripara
N2	Normal	36	68	105	65	3430	38.4		620	Male	Pluripara
N3	Normal	30	70	110	67	2830	39		510	Female	Pluripara
N4	Normal	21	64.5	126	73	3100	39.4		540	Male	Primipara
N5	Normal	35	68	117	87	2550	39		490	Male	Pluripara
N6	Normal	31	74	113	64	2980	40.1		520	Male	Primipara
N7	Normal	35	61	108	70	3350	39.3		570	Male	Primipara
N8	Normal	36	53	113	80	3640	39.4		560	Male	Pluripara
N9	Normal	27	62	111	67	3500	39.6		560	Female	Pluripara
N10	Normal	27	62.5	121	78	3000	38.7		530	Male	Pluripara
N11	Normal	37	61	115	77	3610	39.4		600	Male	Pluripara
N12	Normal	35	60	103	69	3220	38.7		580	Male	Pluripara
N13	Normal	30	52	112	80	2940	38.9		530	Female	Primipara
N14	Normal	29	65	110	70	3120	37.6		540	Female	Pluripara
N15	Normal	30	64.6	110	70	3880	40		1030	Male	Pluripara
N16	Normal	28	66	121	82	2860	40.9		540	Female	Primipara
N17	Normal	26	57.1	111	76	3240	39.1		550	Female	Primipara
N18	Normal	34	73	130	80	3520	38.1		620	Male	Pluripara
N19	Normal	38	65	109	68	3710	39		620	Female	Pluripara
N20	Normal	35	87	98	63	2980	38.4		500	Female	Pluripara
N21	Normal	36	73	119	83	3390	39.7		540	Female	Pluripara
N22	Normal	29	64	134	85	2980	38.1		580	Female	Pluripara
N23	Normal	34	69.5	126	81	3570	38.4		600	Male	Pluripara
N24	Normal	35	61.5	112	75	3000	38.7		500	Female	Pluripara
N25	Normal	30	80	112	67	3600	39.1		580	Female	Pluripara
N26	Normal	41	75	108	70	3120	39		480	Male	Pluripara
N27	Normal	31	77	114	65	2990	40.3		500	Female	Primipara
N28	Normal	42	81	125	75	2990	38.6		540	Male	Pluripara
N29	Normal	30	73	119	64	3860	39		710	Female	Pluripara
N30	Normal	30	65	116	75	3110	39		570	Male	Primipara
P1	EOSPE	31	70	183	115	820	28	4.76	505	Female	Pluripara
P2	EOSPE	34	61	160	87	1610	34.3	5.85	300	Female	Primipara
P3	EOSPE	33	64.5	179	110	1550	33.9	8.76	400	Male	Primipara
P4	EOSPE	39	94	171	103	2340	38.7	0.3	450	Female	Pluripara
P5	EOSPE	23	52.7	162	103	880	30.3	0.57	400	Female	Primipara
P6	EOSPE	31	94	176	103	1060	33.7	5.1	350	Female	Pluripara
P7	EOSPE	24	70	150	110	2020	36.7	8.21	450	Female	Primipara
P8	EOSPE	37	82	171	101	1680	33.4	4.27	400	Male	Pluripara
P9	EOSPE	30	72	189	129	2210	36.4	4.52	460	Male	Pluripara
P10	EOSPE	31	61.5	160	110	1070	30.6	10.66	450	Female	Pluripara
P11	EOSPE	31	69	183	108	890	28.1	18.24	380	Male	Pluripara
P12	EOSPE	31	81.3	155	111	2760	37.3	8.99	540	Female	Primipara
P13	EOSPE	25	79	190	130	2500	34.6	0.57	470	Female	Primipara
P14	EOSPE	35	66	160	92	1800	33.7	7.9	400	Male	Pluripara
P15	EOSPE	38	69	188	101	650	28	9.89	100	Male	Pluripara
P16	EOSPE	32	68.6	160	120	2140	37.1	2.12	490	Female	Primipara
P17	EOSPE	30	60	170	100	880	30.4	2.68	320	Male	Pluripara
P18	EOSPE	32	78	164	128	2030	37	0.022	560	Male	Primipara
P19	EOSPE	34	76	185	106	2310	34.3	6.08	460	Male	Pluripara
P20	EOSPE	30	59	185	108	990	30.7	7.74	350	Female	Primipara
P21	LOSPE	24	56	162	84	2350	37	1.2	430	Male	Primipara
P22	LOSPE	33	64	169	99	3000	37.6	1.05	560	Female	Pluripara
P23	LOSPE	33	66	197	123	2240	36.6	10.96	450	Female	Pluripara
P24	LOSPE	33	75	166	89	3340	38.9	4.28	580	Male	Primipara
P25	LOSPE	49	80	174	113	2700	35.1	0.333	480	Male	Pluripara
P26	LOSPE	32	64.5	150	110	2470	37.6	2.69	500	Female	Primipara
P27	LOSPE	24	70	155	112	2170	36.3	6.47	520	Male	Pluripara
P28	LOSPE	32	81	171	106	3230	40.3	0.28	505	Male	Primipara
P29	LOSPE	31	85	178	98	2070	35.3	10.56	540	Male	Pluripara
P30	LOSPE	37	93	175	97	3230	36.7	0.3	550	Male	Pluripara
