# Supplementary material for: Small extracellular vesicles-transported lncRNA TDRKH-AS1 derived from AOPPs-treated trophoblasts initiates endothelial cells pyroptosis through PDIA4/DDIT4 axis in preeclampsia
Source: J Transl Med. 2023 Jul 24;21:496. doi: 10.1186/s12967-023-04346-6 (PMC10364420; doi:10.1186/s12967-023-04346-6)
Supplement: Supplementary file 3 — Additional file 3: Table S2. Differentially expressed genes (DEGs) in sEVs derived from AOPPs-treated HTR8/SVneo cells. p value of both DESeq2 and edgeR less than 0.05 is considered to be differentially expressed genes. [file 12967_2023_4346_MOESM3_ESM.xlsx]

## Sheet: DEGs
Table S2: Differentially expressed genes (DEGs) in sEVs derived from AOPPs-treated HTR8/SVneo cells. p value of both DESeq2 and edgeR less than 0.05 is considered to be differentially expressed genes.
gene_id	symbol	gene_biotype	baseMean	DESeq2.log2FoldChange	lfcSE	stat	DESeq2.pvalue	DESeq2.padj	edgeR.logFC	logCPM	edgeR.PValue	edgeR.FDR
ENSG00000002822	MAD1L1	protein_coding	1240.78	0.862051	0.411307	2.09588	0.0360925	0.999779	0.904447	8.32087	0.0293561	1
ENSG00000002834	LASP1	protein_coding	1062.83	0.956085	0.440329	2.1713	0.0299088	0.999779	0.997918	7.89193	0.0172779	1
ENSG00000005075	POLR2J	protein_coding	194.263	0.890959	0.447143	1.99256	0.0463096	0.999779	0.932232	5.46876	0.032183	1
ENSG00000006712	PAF1	protein_coding	578.475	1.12943	0.507089	2.22729	0.0259278	0.999779	1.1748	6.86182	0.00496719	1
ENSG00000007080	CCDC124	protein_coding	1525.22	2.61291	0.492586	5.30449	1.12991e-07	0.000672465	2.65427	8.66756	6.08613e-08	0.00147993
ENSG00000007392	LUC7L	protein_coding	216.936	0.888784	0.433274	2.05132	0.0402356	0.999779	0.93364	5.66828	0.0303214	1
ENSG00000010310	GIPR	protein_coding	167.934	-0.994237	0.436298	-2.2788	0.0226787	0.999779	-0.960096	5.11821	0.0155808	1
ENSG00000010322	NISCH	protein_coding	578.775	0.843649	0.398658	2.11622	0.034326	0.999779	0.883301	7.17062	0.0380273	1
ENSG00000011304	PTBP1	protein_coding	1134.48	1.25201	0.530369	2.36064	0.0182433	0.999779	1.30321	8.05909	0.0103061	1
ENSG00000013810	TACC3	protein_coding	831.14	1.35753	0.495362	2.74048	0.00613504	0.608337	1.40215	7.75107	0.00289758	0.912717
ENSG00000024422	EHD2	protein_coding	613.592	0.989795	0.497348	1.99014	0.0465751	0.999779	1.02313	7.09792	0.0365686	1
ENSG00000028310	BRD9	protein_coding	1028.14	0.835845	0.40443	2.06672	0.0387605	0.999779	0.872101	7.89788	0.0427879	1
ENSG00000034510	TMSB10	protein_coding	4587.03	1.11115	0.50349	2.2069	0.0273209	0.999779	1.16751	9.90054	0.0115166	1
ENSG00000053371	AKR7A2	protein_coding	173.702	1.52686	0.652856	2.33874	0.0193487	0.999779	1.53976	5.1995	0.00548899	1
ENSG00000058453	CROCC	protein_coding	402.977	1.08629	0.430966	2.52059	0.0117159	0.833183	1.1168	6.67278	0.0167021	1
ENSG00000060491	OGFR	protein_coding	714.392	1.42258	0.50425	2.82117	0.00478485	0.552952	1.45559	7.59134	0.00499422	1
ENSG00000063244	U2AF2	protein_coding	721.954	1.07301	0.493397	2.17473	0.0296501	0.999779	1.11307	7.42628	0.0175912	1
ENSG00000063245	EPN1	protein_coding	1050.05	1.09348	0.417406	2.6197	0.00880065	0.732105	1.13117	7.96186	0.00772704	1
ENSG00000064651	SLC12A2	protein_coding	203.244	0.808824	0.382459	2.1148	0.0344472	0.999779	0.851465	5.50323	0.0230595	1
ENSG00000064961	HMG20B	protein_coding	355.663	1.84755	0.528529	3.49565	0.000472906	0.181581	1.88282	6.5356	0.000313376	0.369509
ENSG00000065000	AP3D1	protein_coding	943.121	1.16757	0.463548	2.51877	0.0117766	0.833183	1.20597	7.82519	0.0048808	1
ENSG00000068394	GPKOW	protein_coding	71.4999	1.39216	0.555583	2.50576	0.0122188	NA	1.4165	3.97703	0.00769398	1
ENSG00000068400	GRIPAP1	protein_coding	254.588	1.30921	0.471422	2.77715	0.00548384	0.593401	1.36342	5.9893	0.00149044	0.710632
ENSG00000069275	NUCKS1	protein_coding	1199.5	1.03976	0.511098	2.03436	0.0419155	0.999779	1.0959	7.93877	0.0171216	1
ENSG00000070047	PHRF1	protein_coding	560.58	1.25333	0.482404	2.59809	0.0093744	0.748263	1.29276	7.1676	0.00441064	1
ENSG00000070814	TCOF1	protein_coding	1035.63	1.02245	0.451914	2.26249	0.0236672	0.999779	1.06321	7.85073	0.0132012	1
ENSG00000071082	RPL31	protein_coding	1782.15	1.07908	0.5226	2.06484	0.0389384	0.999779	1.12474	8.51307	0.0125553	1
ENSG00000071859	FAM50A	protein_coding	546.032	2.31327	0.475808	4.86178	1.16335e-06	0.00227966	2.35852	7.18436	2.6388e-07	0.00320832
ENSG00000072110	ACTN1	protein_coding	2336.55	1.37663	0.458813	3.00041	0.00269616	0.415764	1.42126	9.12391	0.00174752	0.76909
ENSG00000072364	AFF4	protein_coding	449.935	0.878993	0.433807	2.02623	0.0427412	0.999779	0.925924	6.62707	0.0431098	1
ENSG00000072864	NDE1	protein_coding	439.108	2.07134	0.530573	3.90398	9.4625e-05	0.0592801	2.09976	6.75499	3.28015e-05	0.0725108
ENSG00000073111	MCM2	protein_coding	711.716	1.4869	0.483933	3.07254	0.00212244	0.355822	1.52908	7.32704	0.000835455	0.575479
ENSG00000074071	MRPS34	protein_coding	288.457	1.26172	0.571851	2.20637	0.027358	0.999779	1.30931	6.07179	0.0167534	1
ENSG00000075618	FSCN1	protein_coding	1421.65	1.58281	0.512324	3.08946	0.00200521	0.345914	1.62583	8.51528	0.00123038	0.624534
ENSG00000076003	MCM6	protein_coding	173.526	0.93169	0.406769	2.29046	0.0219946	0.999779	0.964013	5.15966	0.0198868	1
ENSG00000076053	RBM7	protein_coding	100.834	0.925694	0.448088	2.06588	0.03884	0.999779	0.967748	4.07538	0.0282171	1
ENSG00000076924	XAB2	protein_coding	402.03	0.984919	0.478261	2.05937	0.0394584	0.999779	1.02108	6.64881	0.0282037	1
ENSG00000077279	DCX	protein_coding	61.6765	-1.34285	0.591868	-2.26883	0.0232787	NA	-1.2771	3.65799	0.0250656	1
ENSG00000078808	SDF4	protein_coding	381.465	2.2633	0.584914	3.86945	0.000109081	0.0649198	2.2871	6.69158	1.01872e-05	0.033029
ENSG00000079393	DUSP13	protein_coding	63.7618	-1.09946	0.531991	-2.0667	0.0387628	NA	-1.04995	3.8783	0.0346404	1
ENSG00000079805	DNM2	protein_coding	1125.26	0.980403	0.445615	2.20012	0.0277987	0.999779	1.0193	8.15138	0.0186128	1
ENSG00000079819	EPB41L2	protein_coding	731.39	0.980785	0.43917	2.23327	0.0255313	0.999779	1.03035	7.20032	0.0175864	1
ENSG00000084652	TXLNA	protein_coding	443.752	1.25606	0.475298	2.64269	0.00822511	0.707738	1.29148	6.77337	0.00234788	0.85853
ENSG00000087074	PPP1R15A	protein_coding	560.456	1.40036	0.484809	2.88848	0.00387107	0.506893	1.45036	7.11147	0.0025631	0.877826
ENSG00000087087	SRRT	protein_coding	625.727	1.69347	0.507632	3.33601	0.000849901	0.240866	1.74429	7.27529	0.000184655	0.303072
ENSG00000087269	NOP14	protein_coding	226.402	1.154	0.406135	2.84141	0.00449152	0.549647	1.1836	5.69869	0.00479546	1
ENSG00000087460	GNAS	protein_coding	5963.88	1.49619	0.499311	2.99651	0.00273091	0.415764	1.54567	10.3888	0.000911871	0.599284
ENSG00000087842	PIR	protein_coding	67.5635	-1.25485	0.495699	-2.53147	0.0113586	NA	-1.20358	3.92101	0.00840371	1
ENSG00000088179	PTPN4	protein_coding	197.002	0.790726	0.381021	2.07528	0.0379605	0.999779	0.835258	5.45796	0.0246677	1
ENSG00000088543	C3orf18	protein_coding	104.22	-0.998185	0.474288	-2.1046	0.0353265	0.999779	-0.947642	4.59878	0.0320988	1
ENSG00000089682	RBM41	protein_coding	75.9807	1.17142	0.57643	2.0322	0.0421332	NA	1.20883	3.52804	0.0289502	1
ENSG00000090273	NUDC	protein_coding	576.578	1.23478	0.503262	2.45355	0.0141453	0.887456	1.2797	7.01716	0.00613855	1
ENSG00000090615	GOLGA3	protein_coding	655.543	0.811425	0.404245	2.00726	0.0447221	0.999779	0.856971	7.3329	0.0388032	1
ENSG00000096433	ITPR3	protein_coding	552.512	0.920121	0.415591	2.214	0.0268285	0.999779	0.952788	7.12215	0.0288494	1
ENSG00000099331	MYO9B	protein_coding	1027.79	0.993689	0.417506	2.38006	0.01731	0.983521	1.03119	8.00421	0.0206455	1
ENSG00000099795	NDUFB7	protein_coding	410.443	1.33487	0.535507	2.49273	0.0126765	0.87321	1.3853	6.63455	0.00306974	0.915894
ENSG00000099804	CDC34	protein_coding	339.024	1.39592	0.537402	2.59754	0.00938941	0.748263	1.43191	6.37509	0.00447323	1
ENSG00000099860	GADD45B	protein_coding	303.436	2.31126	0.56571	4.0856	4.39638e-05	0.0348868	2.37159	6.37486	6.79863e-06	0.0254337
ENSG00000099864	PALM	protein_coding	518.644	1.50496	0.465949	3.22988	0.00123843	0.268018	1.54246	7.09092	0.00084015	0.575479
ENSG00000099875	MKNK2	protein_coding	511.749	1.17456	0.507448	2.31464	0.0206328	0.999779	1.20929	6.9674	0.00598271	1
ENSG00000099995	SF3A1	protein_coding	438.503	0.863606	0.431739	2.00029	0.0454684	0.999779	0.900146	6.55618	0.041861	1
ENSG00000100341	PNPLA5	protein_coding	93.6714	-1.32654	0.541976	-2.44761	0.0143809	NA	-1.27542	4.47185	0.00894842	1
ENSG00000100345	MYH9	protein_coding	6865.66	2.21719	0.489991	4.52496	6.04071e-06	0.00719026	2.24935	10.8057	4.48736e-06	0.0209624
ENSG00000100425	BRD1	protein_coding	331.483	1.06973	0.42287	2.5297	0.0114161	0.833183	1.10685	6.32749	0.00411322	1
ENSG00000100629	CEP128	protein_coding	294.407	1.13742	0.431067	2.63863	0.00832424	0.707738	1.20044	5.80332	0.00665765	1
ENSG00000100811	YY1	protein_coding	381.372	1.46842	0.576714	2.54618	0.0108908	0.820462	1.51049	6.56209	0.0143177	1
ENSG00000100813	ACIN1	protein_coding	709.4	1.08521	0.43112	2.51719	0.0118296	0.833183	1.13044	7.22526	0.00583878	1
ENSG00000100906	NFKBIA	protein_coding	132.719	2.23476	0.694824	3.21629	0.00129858	0.276017	2.24599	5.22979	0.00193928	0.808151
ENSG00000100916	BRMS1L	protein_coding	48.0309	1.7426	0.631418	2.75982	0.00578329	NA	1.78069	3.1608	0.00637413	1
ENSG00000101057	MYBL2	protein_coding	3800.37	1.24998	0.50915	2.45503	0.0140871	0.887456	1.29907	9.66447	0.00402339	1
ENSG00000101210	EEF1A2	protein_coding	747.188	1.77461	0.544889	3.25682	0.00112666	0.257898	1.82156	7.61329	0.000501826	0.460477
ENSG00000101335	MYL9	protein_coding	1567.27	1.05695	0.450133	2.34809	0.0188699	0.999779	1.10454	8.44665	0.00765253	1
ENSG00000101421	CHMP4B	protein_coding	443.426	1.2996	0.61206	2.12333	0.0337263	0.999779	1.35083	6.76318	0.00607761	1
ENSG00000101746	NOL4	protein_coding	64.8614	1.38351	0.616785	2.2431	0.0248906	NA	1.38868	3.62634	0.02048	1
ENSG00000101955	SRPX	protein_coding	32.895	-2.52764	0.969192	-2.60799	0.00910758	NA	-2.42841	2.74562	0.00243537	0.86997
ENSG00000102038	SMARCA1	protein_coding	93.8495	1.29275	0.60957	2.12075	0.033943	NA	1.33406	4.20963	0.0177858	1
ENSG00000102103	PQBP1	protein_coding	132.737	0.951766	0.471523	2.01849	0.0435399	0.999779	0.989353	4.70527	0.0120047	1
ENSG00000102226	USP11	protein_coding	220.941	1.10651	0.487497	2.26978	0.0232209	0.999779	1.13262	5.69313	0.0193743	1
ENSG00000102572	STK24	protein_coding	235.969	0.970723	0.487953	1.98938	0.0466594	0.999779	1.00641	5.48845	0.0232752	1
ENSG00000102870	ZNF629	protein_coding	280.112	1.03748	0.462647	2.24248	0.0249304	0.999779	1.07604	6.07488	0.0135103	1
ENSG00000102908	NFAT5	protein_coding	290.216	0.857261	0.427914	2.00335	0.04514	0.999779	0.899916	5.94528	0.0312106	1
ENSG00000103549	RNF40	protein_coding	497.7	1.5098	0.54875	2.75135	0.00593504	0.608337	1.5574	6.94112	0.000641787	0.510976
ENSG00000103966	EHD4	protein_coding	262.468	1.49002	0.469671	3.17247	0.00151147	0.296206	1.52572	5.9852	0.00148285	0.710632
ENSG00000104805	NUCB1	protein_coding	341.451	1.44606	0.5231	2.7644	0.00570277	0.600709	1.47897	6.55159	0.00387937	1
ENSG00000104852	SNRNP70	protein_coding	803.648	1.14993	0.531082	2.16526	0.0303679	0.999779	1.19674	7.61797	0.0255822	1
ENSG00000104853	CLPTM1	protein_coding	541.568	1.04879	0.473655	2.21425	0.0268118	0.999779	1.079	7.06191	0.0180784	1
ENSG00000104859	CLASRP	protein_coding	426.975	1.01189	0.422908	2.3927	0.0167248	0.9711	1.05536	6.77782	0.0153113	1
ENSG00000104897	SF3A2	protein_coding	421.892	1.7092	0.577692	2.95868	0.00308962	0.443296	1.7509	6.78162	0.00064151	0.510976
ENSG00000104969	SGTA	protein_coding	463.872	1.07433	0.498277	2.15609	0.0310763	0.999779	1.11888	6.8363	0.00766988	1
ENSG00000104979	C19orf53	protein_coding	715.193	1.2386	0.523348	2.36669	0.0179479	0.999779	1.2849	7.34089	0.00386608	1
ENSG00000105048	TNNT1	protein_coding	587.959	1.14336	0.531978	2.14925	0.0316142	0.999779	1.18455	7.07882	0.0112325	1
ENSG00000105058	FAM32A	protein_coding	454.526	1.12163	0.469956	2.38666	0.017002	0.978828	1.1807	6.72544	0.00528065	1
ENSG00000105063	PPP6R1	protein_coding	506.288	1.18139	0.502912	2.34909	0.0188195	0.999779	1.21249	6.87528	0.00821219	1
ENSG00000105220	GPI	protein_coding	1031.44	0.972428	0.436936	2.22556	0.0260435	0.999779	1.01533	7.80507	0.0125152	1
ENSG00000105248	CCDC94	protein_coding	141.53	1.609	0.584428	2.75311	0.00590315	0.608337	1.62915	5.10678	0.000298294	0.364964
ENSG00000105298	CACTIN	protein_coding	324.452	1.09224	0.513158	2.12848	0.0332975	0.999779	1.12964	6.37695	0.016289	1
ENSG00000105323	HNRNPUL1	protein_coding	1178.27	1.56019	0.482943	3.23058	0.00123539	0.268018	1.59705	8.09195	0.00113206	0.624534
ENSG00000105373	NOP53	protein_coding	1610.33	1.49633	0.5607	2.66869	0.00761482	0.666464	1.53892	8.49852	0.002045	0.815201
ENSG00000105401	CDC37	protein_coding	967.759	1.87703	0.572882	3.27648	0.00105111	0.255237	1.91691	7.97204	0.000819019	0.575479
ENSG00000105426	PTPRS	protein_coding	877.328	1.18002	0.466699	2.52845	0.0114568	0.833183	1.22682	7.83279	0.00756186	1
ENSG00000105443	CYTH2	protein_coding	376.932	0.912992	0.439109	2.07919	0.0375995	0.999779	0.94924	6.57289	0.0314423	1
ENSG00000105486	LIG1	protein_coding	786.433	1.29114	0.436957	2.95484	0.00312836	0.443296	1.33851	7.67583	0.00321137	0.921091
ENSG00000105618	PRPF31	protein_coding	230.387	1.09433	0.500249	2.18757	0.0287007	0.999779	1.12858	5.8304	0.0146577	1
ENSG00000105698	USF2	protein_coding	415.442	0.857382	0.42374	2.02337	0.0430352	0.999779	0.90184	6.67128	0.0370091	1
ENSG00000105700	KXD1	protein_coding	218.165	1.38502	0.487616	2.84039	0.00450579	0.549647	1.40721	5.66964	0.00304569	0.915894
ENSG00000106211	HSPB1	protein_coding	754.696	1.15108	0.532959	2.1598	0.0307884	0.999779	1.19691	7.4304	0.0112281	1
ENSG00000106244	PDAP1	protein_coding	637.702	1.53653	0.463697	3.31364	0.000920885	0.245724	1.58231	7.21271	0.000480476	0.460477
ENSG00000106554	CHCHD3	protein_coding	243.092	1.1492	0.474487	2.422	0.0154355	0.937393	1.20142	5.54437	0.0081546	1
ENSG00000107223	EDF1	protein_coding	691.233	1.17952	0.529416	2.22796	0.0258829	0.999779	1.21834	7.09177	0.00703861	1
ENSG00000108106	UBE2S	protein_coding	1206.07	1.20291	0.541389	2.22189	0.0262907	0.999779	1.2478	8.12724	0.014359	1
ENSG00000108107	RPL28	protein_coding	5289.33	1.01952	0.514106	1.9831	0.0473566	0.999779	1.06395	10.043	0.0150383	1
ENSG00000108312	UBTF	protein_coding	664.615	1.24771	0.483962	2.57812	0.00993408	0.767827	1.27511	7.27406	0.0110374	1
ENSG00000108551	RASD1	protein_coding	149.969	1.8818	0.668306	2.81578	0.00486587	0.556908	1.90549	5.53402	0.0057767	1
ENSG00000108773	KAT2A	protein_coding	318.798	1.02568	0.407151	2.51917	0.0117631	0.833183	1.06955	6.32158	0.0128128	1
ENSG00000108819	PPP1R9B	protein_coding	355.321	1.0757	0.458625	2.34549	0.0190021	0.999779	1.10753	6.56457	0.0156979	1
ENSG00000108821	COL1A1	protein_coding	2963.75	1.46492	0.428755	3.41668	0.000633896	0.201488	1.50671	9.52762	0.000995769	0.60534
ENSG00000108848	LUC7L3	protein_coding	1373.92	2.65472	0.455758	5.82485	5.71648e-09	6.80432e-05	2.71311	8.46916	9.39878e-08	0.00152364
ENSG00000109062	SLC9A3R1	protein_coding	313.18	1.10535	0.505563	2.18638	0.0287879	0.999779	1.1394	6.34151	0.0135116	1
ENSG00000109458	GAB1	protein_coding	179.379	1.0616	0.455805	2.32905	0.0198562	0.999779	1.09697	5.02878	0.00592971	1
ENSG00000109501	WFS1	protein_coding	280.597	0.969496	0.454686	2.13223	0.0329877	0.999779	1.00564	6.27354	0.0310636	1
ENSG00000110047	EHD1	protein_coding	656.916	1.23897	0.425705	2.9104	0.00360963	0.491993	1.28424	7.38774	0.00282749	0.912717
ENSG00000110104	CCDC86	protein_coding	234.701	1.41845	0.590778	2.40098	0.0163512	0.963508	1.45184	5.76349	0.00255423	0.877826
ENSG00000110195	FOLR1	protein_coding	77.5786	-1.28654	0.601072	-2.14041	0.0323215	NA	-1.23452	4.14697	0.0264833	1
ENSG00000110448	CD5	protein_coding	101.032	-0.979162	0.477507	-2.05057	0.0403086	0.999779	-0.935216	4.6213	0.026341	1
ENSG00000110711	AIP	protein_coding	318.795	1.58435	0.518474	3.05579	0.00224466	0.366002	1.62812	6.35773	0.00032947	0.369509
ENSG00000111011	RSRC2	protein_coding	366.119	1.36338	0.439111	3.10486	0.00190369	0.338203	1.41087	6.28096	0.00103628	0.622191
ENSG00000111142	METAP2	protein_coding	483.426	0.932351	0.44194	2.10968	0.0348862	0.999779	0.980747	6.6801	0.019398	1
ENSG00000111676	ATN1	protein_coding	720.508	0.996177	0.502457	1.98261	0.0474109	0.999779	1.04248	7.51802	0.0344227	1
ENSG00000111707	SUDS3	protein_coding	173.307	1.09566	0.48148	2.27561	0.0228691	0.999779	1.11961	5.16607	0.00821078	1
ENSG00000111731	C2CD5	protein_coding	177.016	1.14581	0.419343	2.7324	0.00628742	0.611405	1.1847	5.14154	0.00534585	1
ENSG00000111788	AC009533.1	unprocessed_pseudogene	185.246	0.851499	0.403081	2.11248	0.0346456	0.999779	0.890352	5.57529	0.0311042	1
ENSG00000112739	PRPF4B	protein_coding	219.302	0.960352	0.472563	2.03222	0.0421316	0.999779	1.00555	5.44073	0.027119	1
ENSG00000112877	CEP72	protein_coding	385.808	1.05055	0.438224	2.3973	0.0165165	0.965184	1.08582	6.5176	0.00920165	1
ENSG00000113758	DBN1	protein_coding	1005.62	1.56188	0.480659	3.24945	0.00115629	0.259684	1.60095	7.98342	0.000341906	0.369509
ENSG00000114023	FAM162A	protein_coding	117.306	1.4204	0.544778	2.6073	0.00912604	0.746398	1.45753	4.47558	0.00513972	1
ENSG00000114353	GNAI2	protein_coding	1083.22	1.20855	0.479174	2.52216	0.0116637	0.833183	1.25079	7.90624	0.00461613	1
ENSG00000115053	NCL	protein_coding	6856.6	1.23805	0.498978	2.48117	0.0130951	0.875677	1.29012	10.4015	0.00351031	0.943999
ENSG00000115306	SPTBN1	protein_coding	1455.77	1.24601	0.434942	2.86476	0.00417324	0.528448	1.29706	8.45714	0.00558822	1
ENSG00000116560	SFPQ	protein_coding	724.631	1.59652	0.483057	3.30504	0.000949619	0.245724	1.64416	7.44016	0.000491725	0.460477
ENSG00000116871	MAP7D1	protein_coding	783.707	1.20907	0.440591	2.74419	0.00606603	0.608337	1.25042	7.67676	0.00290351	0.912717
ENSG00000117298	ECE1	protein_coding	415.454	1.01287	0.436599	2.31991	0.0203456	0.999779	1.05483	6.68978	0.018776	1
ENSG00000117632	STMN1	protein_coding	619.113	1.04058	0.509167	2.04369	0.0409838	0.999779	1.09552	6.91022	0.0229108	1
ENSG00000118705	RPN2	protein_coding	487.01	0.779178	0.344095	2.26443	0.0235478	0.999779	0.825477	6.68783	0.030196	1
ENSG00000118762	PKD2	protein_coding	112.872	1.04276	0.511396	2.03904	0.0414463	0.999779	1.06763	4.62699	0.0209211	1
ENSG00000120738	EGR1	protein_coding	239.797	1.46578	0.529727	2.76705	0.00565666	0.600709	1.50102	6.11244	0.00293552	0.912717
ENSG00000120885	CLU	protein_coding	218.593	1.02494	0.4749	2.15823	0.0309097	0.999779	1.06102	5.81266	0.0232473	1
ENSG00000121390	PSPC1	protein_coding	237.12	1.55646	0.476021	3.26972	0.00107654	0.255237	1.60941	5.8711	0.00115035	0.624534
ENSG00000121552	CSTA	protein_coding	24.8742	1.77861	0.794776	2.23788	0.0252289	NA	1.80391	2.64483	0.0174646	1
ENSG00000121578	B4GALT4	protein_coding	149.777	0.827034	0.414346	1.996	0.0459343	0.999779	0.85037	4.92943	0.0369185	1
ENSG00000121879	PIK3CA	protein_coding	120.163	0.838226	0.419911	1.9962	0.045912	0.999779	0.882677	4.59183	0.0268758	1
ENSG00000122786	CALD1	protein_coding	552.278	1.06551	0.446527	2.38622	0.0170224	0.978828	1.12232	6.87632	0.0166274	1
ENSG00000122965	RBM19	protein_coding	400.776	1.09489	0.446261	2.45349	0.0141479	0.887456	1.1373	6.59934	0.00574118	1
ENSG00000122966	CIT	protein_coding	1698.23	0.968356	0.473721	2.04415	0.0409391	0.999779	1.01501	8.50274	0.0175239	1
ENSG00000123136	DDX39A	protein_coding	756.21	0.978652	0.467982	2.09122	0.0365084	0.999779	1.02486	7.40208	0.0201842	1
ENSG00000123143	PKN1	protein_coding	926.44	0.94266	0.444536	2.12055	0.03396	0.999779	0.988843	7.77203	0.0215707	1
ENSG00000124091	GCNT7	protein_coding	94.6783	-1.22988	0.515685	-2.38495	0.0170814	NA	-1.16461	4.39196	0.0145559	1
ENSG00000124177	CHD6	protein_coding	1714.53	0.94817	0.355159	2.6697	0.00759186	0.666464	0.992822	8.5561	0.0125653	1
ENSG00000124380	SNRNP27	protein_coding	128.765	1.69822	0.533628	3.18241	0.00146057	0.296206	1.74574	5.06081	2.85702e-05	0.0661645
ENSG00000124422	USP22	protein_coding	898.8	1.04784	0.472461	2.21784	0.0265656	0.999779	1.09183	7.75044	0.0131044	1
ENSG00000124688	MAD2L1BP	protein_coding	111.921	-1.21659	0.469038	-2.59379	0.00949237	0.748263	-1.16871	4.574	0.00724761	1
ENSG00000125351	UPF3B	protein_coding	120.942	1.38469	0.511656	2.7063	0.00680375	0.624375	1.44723	4.80161	0.00297688	0.912717
ENSG00000125398	SOX9	protein_coding	187.603	1.09585	0.44275	2.47509	0.0133201	0.880829	1.13173	5.70089	0.00935434	1
ENSG00000125651	GTF2F1	protein_coding	1263.07	1.94826	0.531716	3.66411	0.000248202	0.113629	1.98864	8.35774	0.000217801	0.322603
ENSG00000125657	TNFSF9	protein_coding	130.28	1.15263	0.535482	2.15251	0.031357	0.999779	1.17985	5.18841	0.0127083	1
ENSG00000125844	RRBP1	protein_coding	793.336	1.15643	0.438246	2.63878	0.00832053	0.707738	1.18913	7.56209	0.0149494	1
ENSG00000125871	MGME1	protein_coding	122.582	1.01479	0.433318	2.3419	0.0191859	0.999779	1.05188	4.72052	0.012629	1
ENSG00000125901	MRPS26	protein_coding	366.184	1.5326	0.547931	2.79708	0.00515674	0.563126	1.58848	6.58624	0.00344392	0.941929
ENSG00000126106	TMEM53	protein_coding	68.6032	-1.00368	0.510368	-1.96658	0.0492313	NA	-0.955024	4.09941	0.034003	1
ENSG00000126457	PRMT1	protein_coding	926.004	1.10979	0.450129	2.4655	0.0136821	0.887456	1.15401	7.7096	0.00663812	1
ENSG00000126524	SBDS	protein_coding	73.5762	1.17343	0.567353	2.06825	0.0386162	NA	1.21778	3.68756	0.0253868	1
ENSG00000126803	HSPA2	protein_coding	393.439	2.3036	0.467981	4.92243	8.54781e-07	0.00203489	2.34694	6.72417	4.61332e-06	0.0209624
ENSG00000126934	MAP2K2	protein_coding	738.605	1.10082	0.541848	2.0316	0.0421943	0.999779	1.13482	7.39935	0.0248304	1
ENSG00000127423	AUNIP	protein_coding	76.3075	-1.18189	0.51583	-2.29123	0.02195	NA	-1.13543	4.02477	0.0179411	1
ENSG00000127445	PIN1	protein_coding	476.766	1.1021	0.545474	2.02044	0.0433375	0.999779	1.13269	6.84277	0.0182379	1
ENSG00000127616	SMARCA4	protein_coding	2118.89	1.51706	0.464604	3.26527	0.0010936	0.255237	1.55165	9.10747	0.00097052	0.602949
ENSG00000127995	CASD1	protein_coding	60.9801	1.0639	0.521663	2.03944	0.0414064	NA	1.11001	3.6056	0.0315753	1
ENSG00000128245	YWHAH	protein_coding	300.357	1.01265	0.465131	2.17712	0.0294717	0.999779	1.05468	5.90625	0.00850388	1
ENSG00000128591	FLNC	protein_coding	1121.11	1.1736	0.478431	2.45303	0.0141659	0.887456	1.21982	8.13715	0.0141745	1
ENSG00000129347	KRI1	protein_coding	588.471	1.59003	0.465917	3.41269	0.000643245	0.201488	1.62637	7.21053	0.000661927	0.510976
ENSG00000129351	ILF3	protein_coding	1224.87	0.978005	0.446266	2.19153	0.0284134	0.999779	1.02229	8.04832	0.0116476	1
ENSG00000130024	PHF10	protein_coding	115.628	1.09562	0.470909	2.32662	0.0199857	0.999779	1.15184	4.45302	0.0119673	1
ENSG00000130164	LDLR	protein_coding	550.796	0.962125	0.403597	2.38388	0.0171313	0.980354	1.00644	7.08173	0.0188805	1
ENSG00000130175	PRKCSH	protein_coding	895.413	1.65249	0.526877	3.13639	0.00171041	0.313216	1.69114	7.86155	0.000574449	0.48607
ENSG00000130254	SAFB2	protein_coding	460.728	1.42691	0.429784	3.32006	0.000899993	0.245724	1.46703	6.81218	0.000589684	0.48607
ENSG00000130382	MLLT1	protein_coding	634.035	0.883904	0.44716	1.97671	0.0480746	0.999779	0.923094	7.32461	0.0391953	1
ENSG00000130396	AFDN	protein_coding	328.252	1.07529	0.335654	3.20357	0.00135737	0.283451	1.11624	6.02768	0.00321974	0.921091
ENSG00000130402	ACTN4	protein_coding	1533.65	1.88585	0.465494	4.05128	5.09376e-05	0.0375537	1.9204	8.67492	9.07509e-05	0.16975
ENSG00000130522	JUND	protein_coding	520.182	2.52338	0.555083	4.54595	5.46887e-06	0.00719026	2.55616	7.26989	1.23382e-05	0.0375026
ENSG00000130656	HBZ	protein_coding	10.2983	-3.18742	1.60849	-1.98163	0.0475209	NA	-3.07141	1.47698	0.0335285	1
ENSG00000130723	PRRC2B	protein_coding	913.717	1.37913	0.405653	3.39979	0.000674385	0.205826	1.41882	7.78172	0.000685777	0.521116
ENSG00000130811	EIF3G	protein_coding	873.692	1.23302	0.470408	2.62118	0.0087627	0.732105	1.27137	7.63842	0.00245801	0.86997
ENSG00000130816	DNMT1	protein_coding	1281.38	1.33373	0.406679	3.27957	0.00103965	0.255237	1.37703	8.29193	0.00215449	0.83178
ENSG00000130950	NUTM2F	protein_coding	50.6102	-1.55184	0.618788	-2.50787	0.0121462	NA	-1.49785	3.72127	0.00430803	1
ENSG00000131051	RBM39	protein_coding	1073.87	1.05101	0.465192	2.25929	0.0238651	0.999779	1.11365	7.87578	0.014089	1
ENSG00000131653	TRAF7	protein_coding	450.701	1.17439	0.478326	2.45521	0.0140801	0.887456	1.20299	6.71383	0.00498643	1
ENSG00000132002	DNAJB1	protein_coding	639.811	1.55152	0.564599	2.748	0.00599592	0.608337	1.59054	7.22606	0.00435657	1
ENSG00000132424	PNISR	protein_coding	189.441	1.12708	0.510644	2.20717	0.0273024	0.999779	1.19158	5.41575	0.0190223	1
ENSG00000132446	FTHL17	protein_coding	17.2907	-1.98701	0.99691	-1.99317	0.046243	NA	-1.90109	2.11634	0.0424497	1
ENSG00000132475	H3F3B	protein_coding	1692.52	1.05686	0.533711	1.98021	0.0476795	0.999779	1.10744	8.50595	0.0202822	1
ENSG00000132613	MTSS1L	protein_coding	261.181	1.9106	0.657811	2.90448	0.00367868	0.491993	1.94888	5.96814	0.00123281	0.624534
ENSG00000132855	ANGPTL3	protein_coding	18.7381	2.2614	0.926402	2.44106	0.0146443	NA	2.27325	1.9487	0.021081	1
ENSG00000133026	MYH10	protein_coding	847.056	1.2325	0.393966	3.12844	0.00175739	0.316942	1.28249	7.62276	0.00232333	0.855988
ENSG00000133226	SRRM1	protein_coding	400.139	1.18964	0.45915	2.59095	0.00957104	0.749501	1.24143	6.51445	0.003094	0.917504
ENSG00000133275	CSNK1G2	protein_coding	364.061	1.41016	0.556066	2.53596	0.0112139	0.832566	1.4484	6.36917	0.00283161	0.912717
ENSG00000133475	GGT2	protein_coding	23.5895	-2.70797	0.925758	-2.92514	0.003443	NA	-2.61776	2.52368	0.00449419	1
ENSG00000133639	BTG1	protein_coding	88.5075	1.50901	0.476433	3.16732	0.00153852	NA	1.5491	4.47727	0.000461506	0.458049
ENSG00000134107	BHLHE40	protein_coding	227.487	0.923042	0.469659	1.96534	0.0493745	0.999779	0.958907	5.51181	0.0213764	1
ENSG00000134308	YWHAQ	protein_coding	1096.88	1.05559	0.520934	2.02634	0.0427305	0.999779	1.11449	7.77055	0.0259495	1
ENSG00000134460	IL2RA	protein_coding	84.1941	-1.10189	0.543647	-2.02686	0.0426772	NA	-1.05117	4.16112	0.0405632	1
ENSG00000134884	ARGLU1	protein_coding	188.298	1.68427	0.646254	2.6062	0.00915518	0.746398	1.74704	5.62262	0.00577773	1
ENSG00000135052	GOLM1	protein_coding	264.976	1.16944	0.465022	2.5148	0.01191	0.833913	1.2195	5.9492	0.00648077	1
ENSG00000135094	SDS	protein_coding	93.8322	-1.16424	0.495222	-2.35094	0.018726	NA	-1.12221	4.54361	0.00917014	1
ENSG00000135315	CEP162	protein_coding	87.0715	1.09291	0.535582	2.0406	0.0412904	NA	1.1398	3.85853	0.0397489	1
ENSG00000135870	RC3H1	protein_coding	254.283	0.726665	0.354126	2.052	0.04017	0.999779	0.778083	5.63998	0.0358703	1
ENSG00000136026	CKAP4	protein_coding	236.25	1.07616	0.464109	2.31877	0.0204076	0.999779	1.1212	5.9566	0.00861927	1
ENSG00000136068	FLNB	protein_coding	1001.83	0.762112	0.379176	2.00991	0.0444403	0.999779	0.806524	7.78186	0.0389939	1
ENSG00000136297	MMD2	protein_coding	136.815	-1.27382	0.467826	-2.72285	0.00647206	0.611405	-1.22272	5.03054	0.00676562	1
ENSG00000136636	KCTD3	protein_coding	150.248	0.923656	0.408501	2.26108	0.0237541	0.999779	0.96816	4.96376	0.0154297	1
ENSG00000136802	LRRC8A	protein_coding	251.249	1.25437	0.457382	2.74249	0.00609749	0.608337	1.28443	5.92148	0.00274161	0.912717
ENSG00000136888	ATP6V1G1	protein_coding	155.649	1.08029	0.479591	2.25252	0.0242896	0.999779	1.13371	5.079	0.0106148	1
ENSG00000136942	RPL35	protein_coding	2789.62	1.0593	0.503217	2.10507	0.0352856	0.999779	1.11352	9.07059	0.0126052	1
ENSG00000136997	MYC	protein_coding	551.57	1.06583	0.430456	2.47604	0.0132848	0.880829	1.10623	7.17553	0.0196955	1
ENSG00000137497	NUMA1	protein_coding	722.233	1.15531	0.382363	3.02151	0.00251517	0.399175	1.20096	7.56599	0.00445433	1
ENSG00000137504	CREBZF	protein_coding	211.788	1.93949	0.543809	3.56649	0.000361792	0.148497	1.9595	5.70739	0.000659355	0.510976
ENSG00000137628	DDX60	protein_coding	131.706	0.936518	0.473656	1.97721	0.0480178	0.999779	0.983686	4.67663	0.0221299	1
ENSG00000137815	RTF1	protein_coding	385.07	1.10013	0.470153	2.33994	0.0192869	0.999779	1.14161	6.43414	0.0078373	1
ENSG00000138434	SSFA2	protein_coding	447.93	1.14551	0.387238	2.95814	0.00309497	0.443296	1.18365	6.51152	0.00386727	1
ENSG00000139154	AEBP2	protein_coding	175.708	1.27668	0.50363	2.53495	0.0112463	0.832566	1.32368	5.43093	0.00590552	1
ENSG00000139187	KLRG1	protein_coding	68.3476	-1.2117	0.544496	-2.22536	0.0260573	NA	-1.14377	3.48815	0.0402885	1
ENSG00000139613	SMARCC2	protein_coding	613.129	1.06803	0.468769	2.27837	0.0227044	0.999779	1.11391	7.18804	0.00687653	1
ENSG00000139826	ABHD13	protein_coding	32.9395	1.32813	0.667031	1.9911	0.0464694	NA	1.36849	2.64102	0.0488461	1
ENSG00000140829	DHX38	protein_coding	384.005	1.01459	0.443417	2.28812	0.0221305	0.999779	1.06592	6.50172	0.014367	1
ENSG00000141002	TCF25	protein_coding	417.176	1.11368	0.404476	2.7534	0.00589805	0.608337	1.15431	6.64981	0.00241712	0.86997
ENSG00000141013	GAS8	protein_coding	155.636	1.22465	0.426471	2.87159	0.00408407	0.522717	1.26422	5.31648	0.00246498	0.86997
ENSG00000141027	NCOR1	protein_coding	928.524	0.76468	0.382452	1.99941	0.0455636	0.999779	0.821274	7.57498	0.0480713	1
ENSG00000141101	NOB1	protein_coding	151.98	1.05532	0.447048	2.36065	0.018243	0.999779	1.09385	4.93107	0.00574931	1
ENSG00000141503	MINK1	protein_coding	842.945	1.09487	0.46489	2.35512	0.0185169	0.999779	1.13607	7.75287	0.00703224	1
ENSG00000141522	ARHGDIA	protein_coding	589.16	1.66836	0.49252	3.38739	0.000705604	0.20997	1.7041	7.22765	0.000336169	0.369509
ENSG00000141543	EIF4A3	protein_coding	342.27	1.28127	0.539294	2.37582	0.0175099	0.983521	1.33104	6.31882	0.00759247	1
ENSG00000141577	CEP131	protein_coding	354.21	1.37517	0.458444	2.99964	0.00270295	0.415764	1.41111	6.55969	0.00498491	1
ENSG00000141582	CBX4	protein_coding	131.64	1.81227	0.66819	2.71221	0.00668359	0.624375	1.83298	5.25162	0.00507295	1
ENSG00000141756	FKBP10	protein_coding	419.783	0.82938	0.411196	2.01699	0.0436963	0.999779	0.868393	6.73065	0.0444813	1
ENSG00000141867	BRD4	protein_coding	1028.99	1.42259	0.469081	3.03272	0.00242361	0.38984	1.45391	8.00018	0.00173728	0.76909
ENSG00000141905	NFIC	protein_coding	840.297	1.58241	0.502589	3.14852	0.001641	0.3052	1.6213	7.81134	0.00075137	0.54456
ENSG00000142156	COL6A1	protein_coding	1108.39	1.91038	0.496206	3.84998	0.000118129	0.0669564	1.94665	8.26104	8.15187e-05	0.165187
ENSG00000142173	COL6A2	protein_coding	1232.12	1.87533	0.490215	3.82553	0.000130493	0.0706026	1.91146	8.4261	0.00013782	0.239378
ENSG00000142192	APP	protein_coding	699.312	1.06035	0.434906	2.43811	0.0147642	0.908497	1.11042	7.30536	0.00992415	1
ENSG00000142546	NOSIP	protein_coding	369.143	1.27924	0.49967	2.56018	0.0104618	0.803398	1.32616	6.38442	0.00712382	1
ENSG00000142627	EPHA2	protein_coding	327.909	0.973333	0.428726	2.27029	0.0231898	0.999779	1.00736	6.43607	0.0217176	1
ENSG00000143006	DMRTB1	protein_coding	48.9417	-1.40752	0.626777	-2.24565	0.0247263	NA	-1.33387	3.59888	0.0201837	1
ENSG00000143632	ACTA1	protein_coding	32.4063	-1.48762	0.6993	-2.1273	0.033395	NA	-1.44183	3.15556	0.0199131	1
ENSG00000143878	RHOB	protein_coding	541.705	2.55281	0.568428	4.49099	7.0893e-06	0.00767127	2.58421	7.21162	5.17238e-06	0.0209624
ENSG00000143891	GALM	protein_coding	130.078	0.90629	0.419073	2.1626	0.0305716	0.999779	0.930438	4.78157	0.0244118	1
ENSG00000143942	CHAC2	protein_coding	53.8685	-1.32367	0.567916	-2.33075	0.0197664	NA	-1.28107	3.51499	0.0189777	1
ENSG00000145431	PDGFC	protein_coding	124.938	0.868079	0.407667	2.12938	0.0332224	0.999779	0.908529	4.58016	0.022424	1
ENSG00000146722	AC211486.1	transcribed_unprocessed_pseudogene	6.41074	-5.90439	2.14782	-2.74902	0.00597742	NA	-6.40319	0.313648	0.0129196	1
ENSG00000147123	NDUFB11	protein_coding	226.937	1.24727	0.609906	2.04503	0.0408521	0.999779	1.30387	5.601	0.00346689	0.941929
ENSG00000147140	NONO	protein_coding	1480.83	1.15958	0.533649	2.17292	0.0297864	0.999779	1.21266	8.33752	0.0196674	1
ENSG00000147183	CPXCR1	protein_coding	7.40766	3.41089	1.59166	2.14298	0.0321148	NA	3.35764	0.678981	0.0464472	1
ENSG00000148296	SURF6	protein_coding	258.909	1.30637	0.483303	2.703	0.00687164	0.624375	1.33969	6.09987	0.00427878	1
ENSG00000148337	CIZ1	protein_coding	798.145	1.05042	0.442156	2.37567	0.0175171	0.983521	1.09005	7.38372	0.00770399	1
ENSG00000148400	NOTCH1	protein_coding	497.521	1.10689	0.413802	2.67492	0.00747478	0.666464	1.14135	7.0373	0.0131943	1
ENSG00000148773	MKI67	protein_coding	1131.71	1.29979	0.477152	2.72406	0.00644857	0.611405	1.34432	7.95376	0.006993	1
ENSG00000148908	RGS10	protein_coding	92.7581	1.1812	0.58457	2.02063	0.0433181	NA	1.21118	4.49174	0.0259287	1
ENSG00000148926	ADM	protein_coding	237.408	1.26746	0.601091	2.10859	0.0349796	0.999779	1.29933	5.76248	0.0102156	1
ENSG00000149503	INCENP	protein_coding	1466.03	1.70606	0.51116	3.33762	0.000844991	0.240866	1.74952	8.47904	0.000495775	0.460477
ENSG00000149639	SOGA1	protein_coding	1428.44	0.985676	0.408644	2.41207	0.0158624	0.948795	1.0233	8.46126	0.0170059	1
ENSG00000149930	TAOK2	protein_coding	490.829	0.943742	0.406574	2.32121	0.0202757	0.999779	0.979995	6.93997	0.0161132	1
ENSG00000150991	UBC	protein_coding	1726.55	2.02459	0.501236	4.0392	5.36346e-05	0.0375537	2.07048	8.67191	2.57532e-05	0.0626229
ENSG00000151208	DLG5	protein_coding	948.039	1.37111	0.398513	3.44056	0.000580521	0.197427	1.41716	7.9084	0.00124624	0.62483
ENSG00000151461	UPF2	protein_coding	455.405	0.959868	0.459413	2.08934	0.0366775	0.999779	1.02546	6.48024	0.0206913	1
ENSG00000151466	SCLT1	protein_coding	175.599	0.947446	0.474251	1.99778	0.045741	0.999779	1.00421	5.07769	0.0311396	1
ENSG00000151929	BAG3	protein_coding	178.985	1.30874	0.526829	2.48419	0.0129848	0.87321	1.34324	5.49548	0.00753398	1
ENSG00000152291	TGOLN2	protein_coding	698.384	1.2035	0.424765	2.83334	0.00460648	0.549647	1.25014	7.41971	0.00556669	1
ENSG00000152492	CCDC50	protein_coding	237.62	1.06092	0.442651	2.39674	0.0165418	0.965184	1.10961	5.40425	0.00766802	1
ENSG00000152518	ZFP36L2	protein_coding	244.957	1.51	0.624972	2.41611	0.0156872	0.943052	1.54273	6.09691	0.00490275	1
ENSG00000153046	CDYL	protein_coding	356.71	0.970672	0.482017	2.01377	0.0440337	0.999779	1.01711	6.12094	0.0176873	1
ENSG00000153157	SYCP2L	protein_coding	115.485	-1.17301	0.503711	-2.32874	0.0198728	0.999779	-1.12448	4.70513	0.0138195	1
ENSG00000153187	HNRNPU	protein_coding	1639.33	1.45401	0.503442	2.88814	0.00387526	0.506893	1.50439	8.58542	0.00335075	0.936534
ENSG00000153487	ING1	protein_coding	210.923	1.25792	0.447899	2.8085	0.00497733	0.559165	1.29626	5.89347	0.00372659	0.98542
ENSG00000153914	SREK1	protein_coding	659.586	1.11919	0.45414	2.46443	0.0137233	0.887456	1.17656	7.0407	0.0122452	1
ENSG00000153922	CHD1	protein_coding	233.308	0.907219	0.406432	2.23215	0.0256048	0.999779	0.958034	5.49629	0.0138478	1
ENSG00000154734	ADAMTS1	protein_coding	174.21	0.878696	0.434517	2.02224	0.0431517	0.999779	0.907154	5.32276	0.0318585	1
ENSG00000154832	CXXC1	protein_coding	177.983	1.0014	0.480159	2.08555	0.037019	0.999779	1.0378	5.36964	0.0102189	1
ENSG00000155249	OR4K1	protein_coding	39.6086	1.56226	0.724275	2.15699	0.0310061	NA	1.55428	3.05671	0.0324504	1
ENSG00000155506	LARP1	protein_coding	808.085	0.939541	0.430026	2.18485	0.0288999	0.999779	0.981288	7.43594	0.0237254	1
ENSG00000155816	FMN2	protein_coding	404.72	0.862743	0.414244	2.08269	0.0372792	0.999779	0.902993	6.53546	0.0295819	1
ENSG00000156304	SCAF4	protein_coding	230.793	0.902326	0.397167	2.2719	0.0230923	0.999779	0.950067	5.85219	0.018522	1
ENSG00000156467	UQCRB	protein_coding	176.471	0.969934	0.473929	2.04658	0.0406993	0.999779	1.02566	5.06853	0.0188759	1
ENSG00000156587	UBE2L6	protein_coding	226.332	1.4372	0.624341	2.30194	0.0213383	0.999779	1.47311	5.48579	0.00662495	1
ENSG00000156876	SASS6	protein_coding	58.1385	1.34143	0.536484	2.50041	0.0124051	NA	1.38637	3.4174	0.00964433	1
ENSG00000158373	HIST1H2BD	protein_coding	696.305	1.3066	0.499172	2.61753	0.00885686	0.732105	1.36486	7.16947	0.00300279	0.912717
ENSG00000159335	PTMS	protein_coding	2182.14	2.09677	0.827296	2.53448	0.0112613	0.832566	2.12414	9.23204	0.000541884	0.479153
ENSG00000159674	SPON2	protein_coding	204.217	-0.901925	0.431447	-2.09047	0.0365759	0.999779	-0.861274	5.60735	0.0457724	1
ENSG00000160211	G6PD	protein_coding	293.412	1.57335	0.495957	3.17236	0.00151206	0.296206	1.60391	6.05339	0.00114637	0.624534
ENSG00000160299	PCNT	protein_coding	1091.09	1.27544	0.402542	3.16846	0.00153251	0.296206	1.31872	8.06944	0.00318433	0.921091
ENSG00000160633	SAFB	protein_coding	490.806	1.09969	0.442313	2.48623	0.0129106	0.87321	1.1427	6.87843	0.00969426	1
ENSG00000160789	LMNA	protein_coding	1499.88	1.64686	0.480045	3.43065	0.000602143	0.199092	1.69249	8.57069	0.000335978	0.369509
ENSG00000160838	LRRC71	protein_coding	100.29	-0.926068	0.470639	-1.96768	0.0491046	0.999779	-0.890263	4.56463	0.0376237	1
ENSG00000161653	NAGS	protein_coding	112.3	-1.18371	0.47636	-2.48491	0.0129584	0.87321	-1.12691	4.76168	0.0133259	1
ENSG00000162191	UBXN1	protein_coding	570.303	1.36339	0.547631	2.48962	0.0127879	0.87321	1.41103	7.03329	0.0022475	0.851667
ENSG00000162337	LRP5	protein_coding	479.224	1.10421	0.41277	2.67512	0.00747032	0.666464	1.12934	6.8787	0.0125056	1
ENSG00000162783	IER5	protein_coding	246.729	1.6236	0.49112	3.30592	0.000946656	0.245724	1.66623	6.09988	0.00122409	0.624534
ENSG00000162910	MRPL55	protein_coding	139.87	1.44947	0.643363	2.25296	0.0242615	0.999779	1.47181	4.7746	0.00177119	0.76909
ENSG00000163116	STPG2	protein_coding	32.7144	2.00804	0.85594	2.34601	0.0189755	NA	2.00068	2.69414	0.00478196	1
ENSG00000163510	CWC22	protein_coding	102.685	1.30861	0.483334	2.70747	0.00677978	0.624375	1.34451	4.53025	0.00290987	0.912717
ENSG00000163931	TKT	protein_coding	1514.72	1.12808	0.514106	2.19425	0.0282174	0.999779	1.17356	8.3816	0.0085075	1
ENSG00000163956	LRPAP1	protein_coding	823.579	2.19422	0.498185	4.40442	1.06068e-05	0.010521	2.22739	7.75261	5.12363e-06	0.0209624
ENSG00000163982	OTOP1	protein_coding	64.1217	-1.10897	0.535353	-2.07147	0.0383148	NA	-1.06613	3.86018	0.0246932	1
ENSG00000164022	AIMP1	protein_coding	63.1031	1.33585	0.653931	2.0428	0.041072	NA	1.38532	3.69379	0.0325921	1
ENSG00000164104	HMGB2	protein_coding	772.375	1.42782	0.504073	2.83256	0.00461772	0.549647	1.48199	7.47373	0.00232033	0.855988
ENSG00000164434	FABP7	protein_coding	49.8049	1.41554	0.624804	2.26558	0.0234772	NA	1.45484	3.25397	0.0123269	1
ENSG00000164442	CITED2	protein_coding	240.876	1.13818	0.558015	2.0397	0.0413803	0.999779	1.20133	5.93269	0.0203278	1
ENSG00000164880	INTS1	protein_coding	1407.18	0.864528	0.42957	2.01254	0.0441627	0.999779	0.894951	8.48117	0.038619	1
ENSG00000165300	SLITRK5	protein_coding	129.249	0.859726	0.427505	2.01103	0.0443221	0.999779	0.894478	4.87333	0.0299441	1
ENSG00000165416	SUGT1	protein_coding	196.905	0.768803	0.391771	1.96238	0.0497184	0.999779	0.811537	5.27103	0.0361573	1
ENSG00000165623	UCMA	protein_coding	35.4228	-1.8266	0.825158	-2.21364	0.0268535	NA	-1.7535	3.13446	0.00557636	1
ENSG00000165895	ARHGAP42	protein_coding	119.301	1.05064	0.534231	1.96664	0.0492253	0.999779	1.09135	4.66826	0.0204579	1
ENSG00000166025	AMOTL1	protein_coding	491.883	0.844934	0.400197	2.1113	0.0347469	0.999779	0.886615	6.82143	0.0303078	1
ENSG00000166164	BRD7	protein_coding	175.718	1.08313	0.536643	2.01834	0.0435556	0.999779	1.14233	5.13091	0.0180013	1
ENSG00000166165	CKB	protein_coding	486.145	1.61659	0.58466	2.76501	0.00569202	0.600709	1.66335	6.89747	0.0028785	0.912717
ENSG00000166326	TRIM44	protein_coding	1292.35	0.947281	0.454927	2.08227	0.0373179	0.999779	0.999313	7.93084	0.0156482	1
ENSG00000166343	MSS51	protein_coding	61.167	-1.15367	0.545002	-2.11682	0.0342749	NA	-1.11303	3.78118	0.0194892	1
ENSG00000166634	SERPINB12	protein_coding	17.7726	1.82273	0.864336	2.10883	0.0349596	NA	1.84788	2.35994	0.0211978	1
ENSG00000166813	KIF7	protein_coding	398.267	0.904653	0.45424	1.99157	0.0464179	0.999779	0.942228	6.64888	0.036437	1
ENSG00000166884	OR4D6	protein_coding	35.7543	-1.38294	0.635182	-2.17723	0.0294632	NA	-1.33212	2.93961	0.0332647	1
ENSG00000167390	POM121L3P	processed_pseudogene	39.156	-1.26868	0.636409	-1.99349	0.0462076	NA	-1.21858	3.22259	0.0377063	1
ENSG00000167522	ANKRD11	protein_coding	887.112	1.28578	0.437122	2.94148	0.00326648	0.457423	1.31947	7.85619	0.00722694	1
ENSG00000167526	RPL13	protein_coding	4697.46	1.18512	0.532379	2.22608	0.0260087	0.999779	1.23839	10.0367	0.0155582	1
ENSG00000167615	LENG8	protein_coding	496.227	1.52817	0.515197	2.96619	0.00301514	0.443076	1.56691	6.9984	0.00120678	0.624534
ENSG00000167618	LAIR2	protein_coding	57.585	-1.48836	0.645781	-2.30475	0.0211807	NA	-1.44296	3.52988	0.00728654	1
ENSG00000167658	EEF2	protein_coding	9038.76	1.5531	0.534079	2.90801	0.00363742	0.491993	1.60498	10.9836	0.00114789	0.624534
ENSG00000167670	CHAF1A	protein_coding	944.163	1.33839	0.500727	2.67289	0.00752	0.666464	1.38659	7.74249	0.002155	0.83178
ENSG00000167671	UBXN6	protein_coding	413.872	1.29441	0.571187	2.26618	0.0234404	0.999779	1.34061	6.54988	0.00510228	1
ENSG00000167674	HDGFL2	protein_coding	920.167	1.92217	0.536821	3.58066	0.000342727	0.145696	1.95751	8.01335	0.000186955	0.303072
ENSG00000167978	SRRM2	protein_coding	1422.67	1.69185	0.472137	3.58338	0.000339173	0.145696	1.73302	8.48452	0.000274513	0.351326
ENSG00000168066	SF1	protein_coding	579.275	1.31	0.480282	2.72757	0.00638036	0.611405	1.35206	7.0883	0.00246861	0.86997
ENSG00000168140	VASN	protein_coding	170.64	1.17098	0.585877	1.99867	0.0456437	0.999779	1.20521	5.55778	0.0425228	1
ENSG00000168209	DDIT4	protein_coding	135.808	1.39215	0.636675	2.18659	0.0287724	0.999779	1.43678	5.0027	0.00361592	0.966225
ENSG00000168298	HIST1H1E	protein_coding	1551.09	1.28782	0.532633	2.41783	0.0156134	0.943052	1.33654	8.39937	0.00545329	1
ENSG00000168350	DEGS2	protein_coding	56.2812	-1.24941	0.631222	-1.97935	0.0477762	NA	-1.20066	3.99866	0.0214506	1
ENSG00000168488	ATXN2L	protein_coding	414.595	1.02129	0.496696	2.05616	0.0397669	0.999779	1.06553	6.56947	0.0182728	1
ENSG00000169100	SLC25A6	protein_coding	2506.1	1.12577	0.506967	2.2206	0.0263779	0.999779	1.17106	9.04308	0.0132494	1
ENSG00000169271	HSPB3	protein_coding	28.1061	-1.88933	0.74374	-2.54031	0.0110753	NA	-1.8197	2.5795	0.0161434	1
ENSG00000169683	LRRC45	protein_coding	228.81	0.827981	0.393026	2.10668	0.0351451	0.999779	0.866682	5.84926	0.0243207	1
ENSG00000169710	FASN	protein_coding	683.344	1.07847	0.468899	2.3	0.0214481	0.999779	1.10342	7.36789	0.0181496	1
ENSG00000169836	TACR3	protein_coding	40.9954	1.35684	0.658676	2.05996	0.0394025	NA	1.37931	2.9954	0.032117	1
ENSG00000169976	SF3B5	protein_coding	333.474	1.10036	0.491388	2.23928	0.0251379	0.999779	1.14499	6.08725	0.0107616	1
ENSG00000170027	YWHAG	protein_coding	432.1	1.2942	0.570311	2.2693	0.0232503	0.999779	1.34117	6.58993	0.0154342	1
ENSG00000170345	FOS	protein_coding	185.21	1.39714	0.450922	3.09841	0.00194562	0.34057	1.43909	5.5266	0.00119717	0.624534
ENSG00000170638	TRABD	protein_coding	207.369	1.45039	0.517565	2.80233	0.0050735	0.559165	1.48216	5.70314	0.00198147	0.809426
ENSG00000170677	SOCS6	protein_coding	62.1539	1.14609	0.572407	2.00222	0.0452609	NA	1.16624	3.92795	0.0250411	1
ENSG00000171223	JUNB	protein_coding	203.804	2.11713	0.647155	3.27145	0.00106999	0.255237	2.14963	5.72867	0.000102979	0.185487
ENSG00000171489	SPACA5	protein_coding	4.40466	-6.46216	2.46026	-2.62662	0.00862378	NA	-6.95464	0.745686	0.00416608	1
ENSG00000171603	CLSTN1	protein_coding	279.199	1.01467	0.443636	2.28716	0.0221862	0.999779	1.04464	6.14461	0.0216713	1
ENSG00000171634	BPTF	protein_coding	763.353	0.771397	0.380509	2.02728	0.0426343	0.999779	0.817812	7.21933	0.0383728	1
ENSG00000171862	PTEN	protein_coding	357.298	0.799179	0.391818	2.03967	0.0413835	0.999779	0.846966	6.04925	0.0359	1
ENSG00000172725	CORO1B	protein_coding	403.604	1.04781	0.482714	2.17066	0.0299566	0.999779	1.08786	6.56479	0.0162748	1
ENSG00000172938	MRGPRD	protein_coding	35.986	-1.86499	0.832774	-2.23949	0.025124	NA	-1.79176	3.05823	0.0142344	1
ENSG00000173372	C1QA	protein_coding	31.4924	-1.55397	0.742871	-2.09185	0.0364521	NA	-1.51785	2.84874	0.026503	1
ENSG00000173825	TIGD3	protein_coding	68.197	-1.35009	0.678243	-1.99058	0.0465275	NA	-1.28532	4.1442	0.0186084	1
ENSG00000174173	TRMT10C	protein_coding	46.1987	1.42139	0.624919	2.27452	0.0229345	NA	1.45068	3.52544	0.0108275	1
ENSG00000174243	DDX23	protein_coding	498.354	1.12236	0.395392	2.83859	0.00453132	0.549647	1.16638	6.88421	0.00493441	1
ENSG00000175197	DDIT3	protein_coding	122.63	2.05125	0.486836	4.21343	2.51521e-05	0.0213847	2.09938	5.13529	3.25311e-06	0.019776
ENSG00000175202	HIGD2B	protein_coding	51.2029	-1.36243	0.662869	-2.05535	0.0398455	NA	-1.30437	3.59575	0.0337242	1
ENSG00000175467	SART1	protein_coding	664.006	1.33731	0.555959	2.40542	0.016154	0.956625	1.37553	7.30472	0.00201387	0.809426
ENSG00000175470	PPP2R2D	protein_coding	304.491	0.800586	0.400257	2.00018	0.0454811	0.999779	0.842653	6.06769	0.0389149	1
ENSG00000175538	KCNE3	protein_coding	68.9937	-1.54709	0.613958	-2.51986	0.0117402	NA	-1.4785	3.9658	0.00256067	0.877826
ENSG00000175550	DRAP1	protein_coding	1212.42	1.64325	0.535764	3.06712	0.00216135	0.357314	1.67801	8.27164	0.000585391	0.48607
ENSG00000175756	AURKAIP1	protein_coding	403.933	1.04981	0.508886	2.06296	0.0391167	0.999779	1.09887	6.54198	0.0206269	1
ENSG00000175793	SFN	protein_coding	50.4772	1.68389	0.824345	2.0427	0.0410818	NA	1.69568	3.67092	0.039885	1
ENSG00000176014	TUBB6	protein_coding	1204.6	1.2824	0.488308	2.6262	0.00863428	0.728893	1.32826	8.0657	0.00334212	0.936534
ENSG00000176619	LMNB2	protein_coding	1428.9	2.02204	0.532448	3.79763	0.000146084	0.0728196	2.06122	8.53551	1.8345e-05	0.0480168
ENSG00000176788	BASP1	protein_coding	2226.37	1.37786	0.488161	2.82256	0.00476423	0.552952	1.41843	9.0653	0.00208513	0.819367
ENSG00000176978	DPP7	protein_coding	201.459	1.12759	0.498797	2.26063	0.0237824	0.999779	1.14802	5.61634	0.0180038	1
ENSG00000177106	EPS8L2	protein_coding	682.192	1.81906	0.479156	3.79638	0.000146826	0.0728196	1.85003	7.63295	0.000437907	0.443682
ENSG00000177201	OR2T12	protein_coding	44.3703	1.30377	0.65065	2.0038	0.045092	NA	1.33005	3.45613	0.0201133	1
ENSG00000177469	CAVIN1	protein_coding	4363.67	1.12623	0.494846	2.27592	0.0228508	0.999779	1.16973	9.83032	0.0087527	1
ENSG00000177606	JUN	protein_coding	484.871	2.50529	0.486652	5.14802	2.63257e-07	0.00104452	2.55603	7.12221	9.85954e-07	0.00684999
ENSG00000177700	POLR2L	protein_coding	431.515	1.36053	0.62844	2.16494	0.0303926	0.999779	1.40269	6.49776	0.00748228	1
ENSG00000177731	FLII	protein_coding	1243.69	1.08846	0.496853	2.19071	0.0284731	0.999779	1.13193	8.18949	0.0107329	1
ENSG00000178209	PLEC	protein_coding	2712.29	1.72436	0.499485	3.45228	0.000555865	0.195147	1.76573	9.52776	0.000761418	0.54456
ENSG00000178235	SLITRK1	protein_coding	68.5874	-1.40069	0.634705	-2.20683	0.0273257	NA	-1.32273	3.77071	0.0222671	1
ENSG00000178458	H3F3AP6	processed_pseudogene	5.3046	-5.70376	2.44994	-2.32812	0.0199056	NA	-6.20797	0.173586	0.0143135	1
ENSG00000178999	AURKB	protein_coding	420.132	1.13568	0.528979	2.14692	0.0317996	0.999779	1.18438	6.46596	0.00911482	1
ENSG00000179010	MRFAP1	protein_coding	1067.9	1.63271	0.516097	3.16358	0.00155842	0.296206	1.67745	7.96263	0.000235111	0.32669
ENSG00000179218	CALR	protein_coding	1139.94	1.89998	0.548086	3.46658	0.00052713	0.195147	1.95359	8.21323	7.01278e-05	0.148284
ENSG00000179271	GADD45GIP1	protein_coding	539.889	1.6266	0.570668	2.85034	0.00436721	0.547188	1.66858	7.10566	0.00200097	0.809426
ENSG00000179743	FLJ37453	antisense_RNA	81.0838	-1.20834	0.567744	-2.12832	0.0333104	NA	-1.16762	4.51233	0.0195142	1
ENSG00000180043	FAM71E2	protein_coding	82.9104	-1.14676	0.555304	-2.0651	0.0389134	NA	-1.09701	4.05484	0.0399969	1
ENSG00000180152	XIAPP3	processed_pseudogene	7.84425	-3.28388	1.44364	-2.27471	0.0229231	NA	-3.16542	1.3522	0.015888	1
ENSG00000180573	HIST1H2AC	protein_coding	579.783	1.31104	0.480622	2.7278	0.00637574	0.611405	1.35665	6.64614	0.00208915	0.819367
ENSG00000180900	SCRIB	protein_coding	740.685	1.02819	0.4768	2.15644	0.0310496	0.999779	1.06838	7.47785	0.0242484	1
ENSG00000181544	FANCB	protein_coding	53.5558	1.67378	0.628639	2.66255	0.0077551	NA	1.68156	3.48309	0.00619538	1
ENSG00000181649	PHLDA2	protein_coding	140.606	1.38341	0.574485	2.40808	0.0160365	0.954411	1.41007	5.17197	0.0154203	1
ENSG00000182487	NCF1B	transcribed_unprocessed_pseudogene	33.2095	-2.23627	0.760889	-2.93902	0.00329252	NA	-2.16354	3.0521	0.00193106	0.808151
ENSG00000182492	BGN	protein_coding	199.928	1.40293	0.631595	2.22125	0.0263341	0.999779	1.43868	5.61381	0.00795441	1
ENSG00000182667	NTM	protein_coding	189.719	-0.977894	0.440424	-2.22035	0.026395	0.999779	-0.935663	5.33399	0.0291489	1
ENSG00000182841	RRP7BP	transcribed_unprocessed_pseudogene	128.976	1.04092	0.52109	1.99758	0.0457618	0.999779	1.06095	4.99253	0.0292759	1
ENSG00000182872	RBM10	protein_coding	233.365	1.11571	0.5104	2.18595	0.0288189	0.999779	1.15807	5.68988	0.00507403	1
ENSG00000183207	RUVBL2	protein_coding	866.751	1.5049	0.504533	2.98275	0.00285672	0.425044	1.54244	7.67526	0.00072384	0.533371
ENSG00000183479	TREX2	protein_coding	44.1835	-1.91336	0.702532	-2.72353	0.00645893	NA	-1.84174	3.07101	0.00703335	1
ENSG00000183856	IQGAP3	protein_coding	450.378	0.802172	0.357576	2.24336	0.0248738	0.999779	0.838367	6.67161	0.0345934	1
ENSG00000184076	UQCR10	protein_coding	206.764	1.21239	0.521439	2.32508	0.0200674	0.999779	1.25792	5.31344	0.00655655	1
ENSG00000184166	OR1D2	protein_coding	82.2752	-0.992431	0.459772	-2.15853	0.0308868	NA	-0.938942	4.11322	0.033442	1
ENSG00000184205	TSPYL2	protein_coding	447.757	2.6832	0.530623	5.0567	4.26571e-07	0.00126937	2.73016	6.73983	4.08002e-08	0.00147993
ENSG00000184557	SOCS3	protein_coding	173.16	1.25078	0.628974	1.98861	0.0467444	0.999779	1.26915	5.48181	0.0340399	1
ENSG00000184640	SEPT9	protein_coding	1905.37	0.995375	0.459638	2.16556	0.0303445	0.999779	1.03595	8.80506	0.0168813	1
ENSG00000184678	HIST2H2BE	protein_coding	998.198	1.3547	0.552153	2.45349	0.0141477	0.887456	1.40336	7.72435	0.00346684	0.941929
ENSG00000184863	RBM33	protein_coding	386.218	0.974578	0.428135	2.27633	0.022826	0.999779	1.02905	6.43077	0.0248465	1
ENSG00000185236	RAB11B	protein_coding	383.581	1.43084	0.590271	2.42403	0.0153492	0.936931	1.46582	6.55823	0.00423575	1
ENSG00000185624	P4HB	protein_coding	745.388	1.85776	0.527951	3.51881	0.000433483	0.171991	1.89757	7.55622	0.000229385	0.32669
ENSG00000185631	AC017079.1	processed_pseudogene	12.7291	-3.87005	1.61356	-2.39845	0.0164647	NA	-3.64335	1.02312	0.0238058	1
ENSG00000185963	BICD2	protein_coding	383.478	1.03202	0.474156	2.17653	0.0295155	0.999779	1.07473	6.48724	0.0164663	1
ENSG00000186076	AC012085.1	processed_pseudogene	10.8496	-3.57003	1.46925	-2.42983	0.0151059	NA	-3.47642	1.51871	0.0103595	1
ENSG00000186572	DEFB107A	protein_coding	4.26822	-5.2199	2.26505	-2.30454	0.0211922	NA	-4.95006	0.568146	0.00969837	1
ENSG00000186788	SPATA31D3	protein_coding	8.40056	-3.42332	1.46567	-2.33567	0.0195087	NA	-3.2932	1.2396	0.0113964	1
ENSG00000186834	HEXIM1	protein_coding	702.679	2.46033	0.509001	4.83363	1.34064e-06	0.00227966	2.50903	7.60167	8.1607e-07	0.00684999
ENSG00000187045	TMPRSS6	protein_coding	145.413	-0.914347	0.449733	-2.03309	0.0420436	0.999779	-0.883344	5.15535	0.0394627	1
ENSG00000187105	HEATR4	protein_coding	158.706	-0.961939	0.394712	-2.43706	0.0148071	0.908497	-0.910092	5.16934	0.017742	1
ENSG00000187144	SPATA21	protein_coding	116.419	-1.22303	0.496601	-2.46279	0.0137859	0.887456	-1.18498	4.86201	0.00820542	1
ENSG00000187837	HIST1H1C	protein_coding	836.163	1.12048	0.527298	2.12494	0.0335912	0.999779	1.16871	7.33912	0.013771	1
ENSG00000188467	SLC24A5	protein_coding	39.8457	-1.36633	0.668102	-2.04509	0.0408462	NA	-1.29391	3.11617	0.0370806	1
ENSG00000188486	H2AFX	protein_coding	963.602	1.12353	0.557466	2.01543	0.0438599	0.999779	1.17465	7.84449	0.0183596	1
ENSG00000188886	ASTL	protein_coding	164.881	-1.07664	0.415029	-2.59413	0.00948314	0.748263	-1.0416	5.32774	0.00658876	1
ENSG00000189060	H1F0	protein_coding	754.398	1.81565	0.526044	3.45153	0.000557423	0.195147	1.84995	7.49711	0.000259058	0.340507
ENSG00000189238	LINC00943	lincRNA	70.6603	-1.13726	0.513911	-2.21296	0.0269006	NA	-1.08272	3.95403	0.0271822	1
ENSG00000196227	FAM217B	protein_coding	153.9	0.825564	0.417725	1.97633	0.048117	0.999779	0.860427	5.0018	0.0267662	1
ENSG00000196235	SUPT5H	protein_coding	999.804	1.02594	0.441079	2.32599	0.0200192	0.999779	1.0667	7.83591	0.00865455	1
ENSG00000196341	OR8D1	protein_coding	87.9415	1.02376	0.449909	2.27548	0.0228772	NA	1.06132	4.21271	0.0140323	1
ENSG00000196365	LONP1	protein_coding	461.901	1.12184	0.440565	2.54637	0.0108849	0.820462	1.15962	6.88034	0.00958534	1
ENSG00000196427	NBPF4	protein_coding	26.981	-3.179	0.990772	-3.20861	0.0013338	NA	-3.10617	2.37367	0.00428387	1
ENSG00000196428	TSC22D2	protein_coding	379.367	0.895983	0.438538	2.04311	0.0410414	0.999779	0.940936	6.5848	0.036212	1
ENSG00000196498	NCOR2	protein_coding	1658.92	1.2843	0.469089	2.73786	0.00618405	0.608337	1.32304	8.70757	0.00291037	0.912717
ENSG00000196576	PLXNB2	protein_coding	1290.9	1.90551	0.513991	3.70728	0.000209497	0.0997459	1.94471	8.42804	8.90346e-05	0.16975
ENSG00000196924	FLNA	protein_coding	2255.93	1.50588	0.52291	2.87981	0.00397919	0.514829	1.54831	9.01756	0.000945607	0.601412
ENSG00000197454	OR2L5	protein_coding	29.3287	1.83502	0.693758	2.64504	0.00816815	NA	1.85118	2.59533	0.00931611	1
ENSG00000197457	STMN3	protein_coding	658.643	1.01569	0.511688	1.98499	0.0471459	0.999779	1.05655	7.28114	0.015377	1
ENSG00000197550	AL359955.1	unprocessed_pseudogene	10.9899	3.53084	1.47305	2.39696	0.0165316	NA	3.42169	0.39204	0.0431577	1
ENSG00000197694	SPTAN1	protein_coding	1396.51	1.31131	0.438074	2.99334	0.00275942	0.415764	1.35577	8.38496	0.000952208	0.601412
ENSG00000197903	HIST1H2BK	protein_coding	1262.47	1.4503	0.574554	2.52423	0.0115953	0.833183	1.49795	8.02293	0.00477587	1
ENSG00000197938	OR5H2	protein_coding	9.00941	-3.93662	1.49099	-2.64028	0.00828375	NA	-3.73117	0.841909	0.0285962	1
ENSG00000197956	S100A6	protein_coding	489.562	1.57639	0.610332	2.58284	0.00979909	0.762344	1.608	6.745	0.00271425	0.912717
ENSG00000197976	AKAP17A	protein_coding	439.061	1.62003	0.525282	3.08411	0.00204164	0.347167	1.65506	6.9879	0.000880605	0.586892
ENSG00000198171	DDRGK1	protein_coding	365.723	2.01297	0.511643	3.93432	8.34311e-05	0.0551711	2.05367	6.55578	1.87593e-05	0.0480168
ENSG00000198363	ASPH	protein_coding	698.297	0.739371	0.326102	2.2673	0.023372	0.999779	0.789684	7.24405	0.0316559	1
ENSG00000198467	TPM2	protein_coding	2560.78	2.12054	0.491461	4.31475	1.59781e-05	0.0146298	2.16134	9.37883	7.4873e-06	0.0260093
ENSG00000198546	ZNF511	protein_coding	41.5599	-1.51186	0.624423	-2.42121	0.0154688	NA	-1.47222	3.11292	0.0183288	1
ENSG00000198563	DDX39B	protein_coding	124.014	1.02571	0.438816	2.33745	0.0194161	0.999779	1.07211	4.8642	0.0104246	1
ENSG00000198576	ARC	protein_coding	195.616	1.3592	0.611645	2.2222	0.0262699	0.999779	1.37497	5.73322	0.0336885	1
ENSG00000198712	MT-CO2	protein_coding	4271.07	0.957695	0.419127	2.28498	0.0223141	0.999779	0.993727	9.73168	0.0290757	1
ENSG00000198752	CDC42BPB	protein_coding	373.773	1.00347	0.37903	2.64746	0.00810979	0.704605	1.04623	6.48038	0.00823483	1
ENSG00000198763	MT-ND2	protein_coding	2403.82	1.07195	0.450866	2.37753	0.0174289	0.983521	1.10344	8.97785	0.029109	1
ENSG00000198997	MIR107	miRNA	4.39518	5.02312	2.51071	2.00068	0.045427	NA	5.78689	-0.0572167	0.0177702	1
ENSG00000199143	MIR373	miRNA	4.25714	5.63609	2.4633	2.28802	0.0221365	NA	6.39043	0.35615	0.00528014	1
ENSG00000199290	Y_RNA	misc_RNA	3.80587	-5.37705	2.42733	-2.21521	0.0267453	NA	-5.89199	-0.082067	0.0279527	1
ENSG00000199366	Y_RNA	misc_RNA	5.38601	5.69315	2.17263	2.62039	0.00878289	NA	6.44397	0.371493	0.00844232	1
ENSG00000199986	RNU6-486P	snRNA	3.92417	5.62524	2.58521	2.17593	0.0295607	NA	6.34827	0.31278	0.0227568	1
ENSG00000200516	RNA5SP378	rRNA	7.21916	-4.15574	1.94372	-2.13803	0.0325144	NA	-3.84398	0.642614	0.0248158	1
ENSG00000200807	RNU1-32P	snRNA	5.34695	-4.70624	2.08928	-2.25257	0.0242862	NA	-4.33916	0.680255	0.012076	1
ENSG00000201176	RNU6-853P	snRNA	6.94042	4.4446	1.88509	2.35776	0.0183855	NA	4.26325	0.639173	0.0150039	1
ENSG00000201255	RNU6-990P	snRNA	7.9347	6.53571	2.20675	2.96169	0.00305952	NA	7.2748	1.0273	0.00118507	0.624534
ENSG00000201302	SNORA65	snoRNA	4.78283	-6.29286	2.18363	-2.88184	0.00395364	NA	-6.80108	0.604017	0.00403715	1
ENSG00000201330	SNORD32B	snoRNA	4.78373	-5.07206	2.10304	-2.41177	0.0158753	NA	-4.61911	0.485008	0.0170681	1
ENSG00000201476	RNA5SP353	rRNA	4.0277	-5.18034	2.36972	-2.18606	0.0288115	NA	-4.902	0.495747	0.0220844	1
ENSG00000201555	Y_RNA	misc_RNA	5.05166	-6.52262	2.35532	-2.76931	0.00561747	NA	-7.01364	0.785299	0.00480107	1
ENSG00000201810	U8	snoRNA	6.47162	5.97154	2.36034	2.52996	0.0114077	NA	6.68795	0.549389	0.00785969	1
ENSG00000201868	Y_RNA	misc_RNA	3.26981	-5.49944	2.72309	-2.01956	0.0434291	NA	-6.01466	-0.0244608	0.0356262	1
ENSG00000201875	RN7SKP178	misc_RNA	9.29144	-3.20606	1.57127	-2.04043	0.0413078	NA	-3.03956	1.59066	0.0160584	1
ENSG00000201913	Y_RNA	misc_RNA	4.80082	-5.59912	2.47939	-2.25827	0.023929	NA	-6.09691	0.0830706	0.0327421	1
ENSG00000201933	Y_RNA	misc_RNA	5.35232	4.51488	2.06691	2.18437	0.0289352	NA	4.44864	0.277933	0.0277688	1
ENSG00000201980	SNORA62	snoRNA	4.14364	4.97155	2.35725	2.10905	0.0349406	NA	4.84601	0.512834	0.0188343	1
ENSG00000202111	VTRNA1-2	misc_RNA	9.16152	-4.20063	1.61037	-2.60849	0.00909435	NA	-4.01682	1.52249	0.00114781	0.624534
ENSG00000202318	Y_RNA	misc_RNA	13.2213	-4.03827	1.3578	-2.97413	0.00293816	NA	-3.91317	1.89284	0.0012205	0.624534
ENSG00000202361	Y_RNA	misc_RNA	7.51339	5.8637	2.08594	2.81106	0.00493791	NA	6.61	0.532708	0.014517	1
ENSG00000203288	TDRKH-AS1	antisense_RNA	11.5844	3.37635	1.42983	2.36136	0.0182082	NA	3.33961	1.01183	0.0489618	1
ENSG00000203527	Z99756.1	antisense_RNA	56.9072	-1.06256	0.533753	-1.99073	0.0465109	NA	-1.00096	3.90294	0.0356767	1
ENSG00000203760	CENPW	protein_coding	85.0892	1.3768	0.535849	2.56938	0.0101881	NA	1.41219	4.16417	0.00337421	0.937702
ENSG00000203814	HIST2H2BF	protein_coding	1285.85	1.4612	0.517036	2.82611	0.00471169	0.552952	1.50946	7.99848	0.00150781	0.711935
ENSG00000204020	LIPN	protein_coding	32.4101	2.11361	0.921922	2.29261	0.0218705	NA	2.12178	2.74659	0.028173	1
ENSG00000204104	TRAF3IP1	protein_coding	486.906	1.14011	0.458185	2.48832	0.0128347	0.87321	1.18597	6.64233	0.00552261	1
ENSG00000204118	NAP1L6	transcribed_unprocessed_pseudogene	41.8049	-1.31992	0.656281	-2.01121	0.0443034	NA	-1.25617	3.28758	0.0368482	1
ENSG00000204356	NELFE	protein_coding	288.142	1.11692	0.567239	1.96906	0.0489467	0.999779	1.15767	5.89135	0.0278547	1
ENSG00000204388	HSPA1B	protein_coding	437.256	2.76229	0.593213	4.65649	3.21639e-06	0.00478559	2.80939	7.02429	9.65872e-07	0.00684999
ENSG00000204421	LY6G6C	protein_coding	21.1186	-1.93163	0.906036	-2.13196	0.0330104	NA	-1.85809	2.35707	0.0222177	1
ENSG00000204469	PRRC2A	protein_coding	1003.99	1.20777	0.430777	2.80371	0.00505183	0.559165	1.25517	7.89456	0.00416684	1
ENSG00000204525	HLA-C	protein_coding	499.938	1.07624	0.540768	1.99021	0.046568	0.999779	1.11924	6.87835	0.0233297	1
ENSG00000205329	OR6C3	protein_coding	30.1564	1.6213	0.76492	2.11957	0.0340426	NA	1.67293	2.48484	0.0299582	1
ENSG00000205426	KRT81	protein_coding	321.849	-1.05831	0.492768	-2.14767	0.0317396	0.999779	-0.999454	5.86923	0.0148867	1
ENSG00000205452	AC133561.2	lincRNA	12.0157	-3.33518	1.3788	-2.41891	0.0155673	NA	-3.19983	1.62612	0.00844357	1
ENSG00000205726	ITSN1	protein_coding	828.207	0.703807	0.31191	2.25644	0.0240429	0.999779	0.751972	7.59363	0.0425815	1
ENSG00000206697	RNY1P8	misc_RNA	3.45854	5.94467	2.59377	2.29191	0.0219111	NA	6.67137	0.548716	0.00400811	1
ENSG00000206732	RNU6-936P	snRNA	10.173	4.15679	1.57385	2.64116	0.00826229	NA	4.00877	0.604812	0.020609	1
ENSG00000206774	RNU6-211P	snRNA	3.27574	-6.03427	2.69322	-2.24054	0.025056	NA	-6.53454	0.413695	0.00767499	1
ENSG00000206808	Y_RNA	misc_RNA	4.463	-5.01251	2.28558	-2.1931	0.0283001	NA	-4.75897	0.347889	0.0367968	1
ENSG00000206819	RNU6-260P	snRNA	5.82921	6.36157	2.26951	2.80306	0.00506201	NA	7.08378	0.87378	0.00155962	0.722373
ENSG00000206853	SNORA51	snoRNA	11.9725	3.81717	1.41105	2.7052	0.00682623	NA	3.72744	0.945193	0.0229781	1
ENSG00000206992	RNU6-574P	snRNA	7.21046	-5.14317	2.06278	-2.49332	0.0126555	NA	-5.67451	-0.200508	0.0256529	1
ENSG00000207068	RNU6-463P	snRNA	4.7216	4.68262	2.19541	2.13291	0.0329317	NA	4.59495	0.344372	0.0225539	1
ENSG00000207069	Y_RNA	misc_RNA	3.87913	4.71519	2.36274	1.99564	0.0459729	NA	4.50384	0.444983	0.0192613	1
ENSG00000207087	RNU6-242P	snRNA	4.1937	5.40567	2.52925	2.13726	0.0325766	NA	6.14715	0.176389	0.010611	1
ENSG00000207092	Y_RNA	misc_RNA	11.2332	-4.08132	1.69468	-2.40831	0.0160265	NA	-3.83843	0.730056	0.0242738	1
ENSG00000207117	Y_RNA	misc_RNA	3.60241	6.00269	2.58119	2.32555	0.0200423	NA	6.72372	0.583155	0.00465477	1
ENSG00000207261	RNU6-738P	snRNA	4.09521	4.65837	2.37571	1.96084	0.0498981	NA	4.55224	0.316407	0.0210418	1
ENSG00000207352	RNU6-540P	snRNA	5.67554	4.60199	1.81664	2.53324	0.0113013	NA	4.50329	0.287961	0.0225481	1
ENSG00000207524	RNU6-33P	snRNA	7.80335	-4.2847	1.62945	-2.62953	0.0085502	NA	-4.02628	0.77588	0.0187535	1
ENSG00000207580	MIR526B	miRNA	12.2443	3.73039	1.66389	2.24197	0.0249636	NA	3.56517	0.47798	0.0402252	1
ENSG00000207871	MIR513B	miRNA	5.86789	5.07068	1.99277	2.54454	0.0109421	NA	4.96067	0.634115	0.00748368	1
ENSG00000210196	MT-TP	Mt_tRNA	58.9875	2.02445	0.84443	2.39742	0.0165112	NA	2.03546	3.4865	0.0178034	1
ENSG00000211945	IGHV1-18	IG_V_gene	16.8002	-1.95489	0.992525	-1.96961	0.0488831	NA	-1.88541	2.14127	0.0314963	1
ENSG00000212306	Y_RNA	misc_RNA	6.08031	4.96039	2.22492	2.22947	0.0257829	NA	4.86548	0.55026	0.0125711	1
ENSG00000212497	RNA5SP465	rRNA	5.37534	5.72824	2.25313	2.54235	0.011011	NA	6.45847	0.381086	0.00756823	1
ENSG00000212907	MT-ND4L	protein_coding	480.795	1.01906	0.442706	2.30188	0.0213419	0.999779	1.05941	6.68009	0.0133043	1
ENSG00000213062	AL021068.1	lincRNA	35.2395	-1.66634	0.726232	-2.2945	0.021762	NA	-1.60667	3.04732	0.0220923	1
ENSG00000213190	MLLT11	protein_coding	72.4558	-1.0828	0.490846	-2.206	0.0273843	NA	-1.04066	4.226	0.0141112	1
ENSG00000213244	HIST2H3DP1	unprocessed_pseudogene	9.63552	3.84213	1.93497	1.98563	0.047074	NA	3.71037	1.0684	0.0477297	1
ENSG00000213783	RPL35P4	processed_pseudogene	8.14168	-3.6564	1.56595	-2.33494	0.0195465	NA	-3.49878	1.10244	0.0138537	1
ENSG00000214106	PAXIP1-AS2	antisense_RNA	33.5665	1.69486	0.764158	2.21795	0.0265584	NA	1.69047	3.05939	0.0178943	1
ENSG00000214243	AC004980.2	processed_pseudogene	9.09429	-3.69691	1.63718	-2.2581	0.0239393	NA	-3.48191	1.25964	0.0231011	1
ENSG00000214273	AGGF1P1	processed_pseudogene	9.45014	3.62229	1.68139	2.15434	0.0312135	NA	3.52342	0.688475	0.0289762	1
ENSG00000214283	RAD51AP1P1	processed_pseudogene	25.963	2.07432	0.877357	2.36428	0.018065	NA	2.09314	2.25461	0.0246819	1
ENSG00000214322	CBX1P2	processed_pseudogene	25.499	-2.60158	1.25327	-2.07583	0.0379098	NA	-2.53849	1.7793	0.0249928	1
ENSG00000214756	METTL12	protein_coding	46.6222	1.53961	0.700118	2.19907	0.027873	NA	1.53499	3.50691	0.013221	1
ENSG00000215264	RPL10AP3	processed_pseudogene	14.9578	-3.88324	1.51298	-2.56662	0.0102695	NA	-3.68768	1.72941	0.00456591	1
ENSG00000215296	TMCO5B	transcribed_unitary_pseudogene	73.4369	-1.33113	0.574222	-2.31814	0.0204418	NA	-1.26475	3.94181	0.0138935	1
ENSG00000215864	NBPF7	unprocessed_pseudogene	53.8721	-1.35901	0.602678	-2.25495	0.0241364	NA	-1.2927	3.59439	0.0155023	1
ENSG00000216316	AL022722.1	processed_pseudogene	13.0321	-2.62718	1.33452	-1.96863	0.0489953	NA	-2.52665	1.95551	0.0215577	1
ENSG00000216331	HIST1H1PS1	unprocessed_pseudogene	4.35649	-6.40497	2.29166	-2.7949	0.00519164	NA	-6.90862	0.711584	0.00294884	0.912717
ENSG00000216809	AL589993.1	processed_pseudogene	61.4502	1.17008	0.54917	2.13063	0.0331196	NA	1.19581	3.67888	0.0219195	1
ENSG00000217950	NOC2LP2	processed_pseudogene	61.5523	-1.59272	0.67149	-2.37191	0.0176962	NA	-1.55722	3.91791	0.00440064	1
ENSG00000218233	NEPNP	unitary_pseudogene	28.2063	1.9453	0.708459	2.74582	0.00603606	NA	1.96135	2.6529	0.00486256	1
ENSG00000218351	RPS3AP23	transcribed_processed_pseudogene	8.45882	4.25022	1.73443	2.4505	0.0142657	NA	4.10005	1.37232	0.00320567	0.921091
ENSG00000218357	LINC01644	lincRNA	39.0743	-1.37185	0.678724	-2.02122	0.0432565	NA	-1.30714	3.34542	0.0230336	1
ENSG00000219384	AL138880.1	processed_pseudogene	5.26128	-5.06997	2.4038	-2.10915	0.0349318	NA	-5.64344	-0.200174	0.0481438	1
ENSG00000219653	GCNT1P4	processed_pseudogene	4.32039	-6.08588	2.25607	-2.69756	0.00698506	NA	-6.59172	0.445871	0.00646357	1
ENSG00000220563	PKMP3	processed_pseudogene	9.06609	-3.28342	1.3722	-2.39282	0.0167196	NA	-3.20175	1.45415	0.00750815	1
ENSG00000220924	OSTCP4	processed_pseudogene	11.8278	-3.15544	1.4681	-2.14934	0.0316072	NA	-3.00252	1.73361	0.0225917	1
ENSG00000221639	SNORA3	snoRNA	6.23822	-5.91384	2.04812	-2.88745	0.00388376	NA	-6.45108	0.368657	0.0049351	1
ENSG00000221826	PSG3	protein_coding	103.57	-1.17131	0.497484	-2.35448	0.0185488	0.999779	-1.13182	4.46802	0.0138516	1
ENSG00000222037	IGLC6	IG_C_pseudogene	13.3358	2.3778	1.13872	2.08812	0.0367868	NA	2.35436	2.14544	0.00896024	1
ENSG00000222071	MIR1915	miRNA	4.23184	-5.39643	2.56591	-2.10312	0.0354549	NA	-4.97709	0.822825	0.0190698	1
ENSG00000222122	RNU6-648P	snRNA	6.21697	4.17852	2.10731	1.98287	0.047382	NA	3.92036	0.758168	0.0171727	1
ENSG00000222524	RN7SKP109	misc_RNA	20.02	2.73454	1.17574	2.32581	0.0200286	NA	2.7071	1.81342	0.0423716	1
ENSG00000223351	ZNF385D-AS2	lincRNA	16.9498	2.06276	0.99315	2.07699	0.0378025	NA	2.05753	1.80584	0.0302037	1
ENSG00000223452	HMGN2P18	processed_pseudogene	7.37101	-5.40558	2.14109	-2.52469	0.0115802	NA	-4.91696	0.743825	0.0260124	1
ENSG00000223723	BX842568.2	processed_pseudogene	7.8162	-4.16132	1.86383	-2.23267	0.0255705	NA	-3.93165	0.633706	0.0305209	1
ENSG00000223817	CDH23-AS1	antisense_RNA	15.1368	2.67073	1.17003	2.28261	0.0224535	NA	2.63071	1.52027	0.0348387	1
ENSG00000223820	CFL1P1	transcribed_unprocessed_pseudogene	57.8873	-1.34673	0.618035	-2.17904	0.0293284	NA	-1.29193	3.57606	0.0311717	1
ENSG00000223869	AC099563.1	processed_pseudogene	8.36237	3.5121	1.52089	2.30924	0.0209304	NA	3.39961	1.22514	0.0235462	1
ENSG00000224511	LINC00365	lincRNA	26.9252	-2.06777	0.959772	-2.15444	0.031206	NA	-2.02388	2.90399	0.00351333	0.943999
ENSG00000224537	MEP1AP4	unprocessed_pseudogene	12.4697	-3.08524	1.4293	-2.15857	0.0308833	NA	-2.95735	1.27416	0.0256484	1
ENSG00000224855	OPA1-AS1	antisense_RNA	4.9356	6.41105	2.24698	2.85319	0.00432831	NA	7.13227	0.90517	0.00251897	0.877826
ENSG00000225067	RPL23AP2	processed_pseudogene	3.65927	-6.01656	2.30997	-2.6046	0.00919808	NA	-6.53261	0.423043	0.00524405	1
ENSG00000225193	RPS12P26	transcribed_processed_pseudogene	9.87205	-2.85773	1.42847	-2.00056	0.0454402	NA	-2.713	1.27025	0.034639	1
ENSG00000225285	LINC01770	lincRNA	38.0822	-1.82264	0.660151	-2.76095	0.00576343	NA	-1.78167	3.2409	0.00437019	1
ENSG00000225620	AC104463.1	lincRNA	24.8006	-2.19232	0.841398	-2.60556	0.0091723	NA	-2.1384	2.63426	0.00900643	1
ENSG00000225630	MTND2P28	unprocessed_pseudogene	254.66	1.34846	0.588279	2.2922	0.0218939	0.999779	1.36924	5.74058	0.0237463	1
ENSG00000225656	AL118511.2	lincRNA	8.11341	-3.23107	1.63574	-1.9753	0.0482343	NA	-3.13257	1.3747	0.0183738	1
ENSG00000225839	TRMT2B-AS1	sense_overlapping	7.08963	-5.51266	2.06953	-2.66372	0.00772823	NA	-6.05464	0.103811	0.0133612	1
ENSG00000225918	RPL7P59	processed_pseudogene	12.3977	3.12164	1.28765	2.42429	0.0153383	NA	3.06956	1.21713	0.0380459	1
ENSG00000225972	MTND1P23	unprocessed_pseudogene	2.80261	-5.74616	2.63141	-2.18368	0.0289856	NA	-6.26638	0.229374	0.00902759	1
ENSG00000226142	RPL35P8	processed_pseudogene	10.1506	-5.61861	1.68768	-3.3292	0.000870957	NA	-5.36641	1.77339	0.000242313	0.327344
ENSG00000226287	TMEM191A	transcribed_unprocessed_pseudogene	74.2905	-1.07517	0.531677	-2.02222	0.0431538	NA	-1.04666	4.00471	0.023308	1
ENSG00000226292	AL606495.1	processed_pseudogene	10.1074	5.2163	1.58812	3.28457	0.00102139	NA	5.11292	0.747783	0.00540244	1
ENSG00000226523	AC074375.1	processed_pseudogene	3.52417	5.36449	2.24903	2.38525	0.0170677	NA	6.10767	0.146973	0.0111535	1
ENSG00000226660	TRBV2	TR_V_gene	5.80187	-6.66503	2.19313	-3.03905	0.00237329	NA	-7.2271	1.00333	0.000698476	0.5226
ENSG00000226702	MIR217HG	lincRNA	14.13	2.76938	1.23589	2.2408	0.0250391	NA	2.71645	1.42625	0.0338468	1
ENSG00000226723	AL513175.1	processed_pseudogene	5.86565	4.40391	1.90868	2.30731	0.0210374	NA	4.18944	0.235873	0.0314157	1
ENSG00000226774	AC073910.1	processed_pseudogene	7.15372	-3.27432	1.53386	-2.1347	0.0327858	NA	-3.13656	1.02113	0.0393722	1
ENSG00000226991	AC140479.1	processed_pseudogene	3.33856	4.9052	2.5012	1.96114	0.0498623	NA	5.66284	-0.127041	0.0430807	1
ENSG00000227018	IL6STP1	processed_pseudogene	20.2781	1.90503	0.914576	2.08297	0.037254	NA	1.90145	2.1209	0.0487226	1
ENSG00000227224	AC092035.1	processed_pseudogene	8.95718	-3.76758	1.70203	-2.21358	0.0268579	NA	-3.5294	0.703538	0.0364132	1
ENSG00000227279	AC110015.1	antisense_RNA	6.32038	5.12102	2.00306	2.55659	0.0105704	NA	4.86391	1.13882	0.00176334	0.76909
ENSG00000227336	LINC00434	lincRNA	8.2979	3.01231	1.4861	2.02698	0.0426643	NA	2.98913	1.48039	0.0236242	1
ENSG00000227455	AL450345.1	lincRNA	27.4217	-2.12109	0.892712	-2.37601	0.017501	NA	-2.03366	2.82098	0.0116894	1
ENSG00000227560	RPS15AP30	processed_pseudogene	7.06112	5.26633	2.01487	2.61373	0.00895592	NA	5.14248	0.739434	0.0121727	1
ENSG00000227738	AC092646.1	processed_pseudogene	10.4537	3.72531	1.52747	2.43887	0.0147331	NA	3.62079	1.20127	0.0078862	1
ENSG00000227880	AL050402.1	lincRNA	36.7952	-1.59089	0.743074	-2.14095	0.0322778	NA	-1.54459	3.08112	0.0208445	1
ENSG00000227933	AL357874.1	antisense_RNA	21.4616	-1.89555	0.905913	-2.09242	0.0364009	NA	-1.82896	2.79871	0.00623735	1
ENSG00000227995	RAB11AP1	processed_pseudogene	10.2394	4.44762	1.74759	2.545	0.0109278	NA	4.30078	0.678724	0.0291296	1
ENSG00000228095	AL354692.1	processed_pseudogene	9.61446	4.26644	1.72329	2.47575	0.0132957	NA	4.06129	1.14309	0.0132486	1
ENSG00000228166	MTND1P11	unprocessed_pseudogene	38.7762	1.94858	0.768053	2.53705	0.0111792	NA	1.98001	2.59087	0.0181137	1
ENSG00000228192	AL512353.1	antisense_RNA	32.9651	-2.28315	1.02962	-2.21747	0.0265911	NA	-2.18786	3.08205	0.00333347	0.936534
ENSG00000228224	NACAP1	transcribed_processed_pseudogene	31.7544	-1.42763	0.693821	-2.05763	0.0396255	NA	-1.38663	2.93288	0.0384251	1
ENSG00000228625	AL451047.1	antisense_RNA	22.3724	-2.2341	0.833153	-2.6815	0.00732928	NA	-2.16882	2.49281	0.00751457	1
ENSG00000229012	AC003685.1	lincRNA	20.4696	3.11588	1.09543	2.84442	0.00444925	NA	3.09005	1.75873	0.0146771	1
ENSG00000229054	RPS29P14	processed_pseudogene	3.07705	-5.30226	2.28537	-2.32008	0.0203363	NA	-5.85047	-0.0415322	0.0164349	1
ENSG00000229191	AL358473.1	antisense_RNA	80.4422	-1.17575	0.509657	-2.30694	0.0210584	NA	-1.1278	4.2264	0.0122429	1
ENSG00000229525	AC053503.2	antisense_RNA	25.1897	-1.79053	0.894981	-2.00063	0.0454318	NA	-1.71752	2.56727	0.0498121	1
ENSG00000229716	RPL23AP19	processed_pseudogene	5.74545	-4.34178	2.06797	-2.09954	0.0357696	NA	-4.07203	0.648588	0.0424509	1
ENSG00000229752	RPL7P10	processed_pseudogene	10.6892	3.7588	1.56086	2.40816	0.0160332	NA	3.62709	1.14205	0.0106135	1
ENSG00000229900	HSPD1P21	processed_pseudogene	12.762	-2.55746	1.15407	-2.21602	0.0266898	NA	-2.45873	1.62631	0.0347124	1
ENSG00000229918	DOCK9-AS1	antisense_RNA	6.09419	3.94589	1.92191	2.05311	0.0400617	NA	3.71204	0.599091	0.030206	1
ENSG00000230309	AL121718.1	lincRNA	8.09785	3.45751	1.64928	2.09638	0.0360488	NA	3.4212	0.793985	0.0320056	1
ENSG00000230373	GOLGA6L5P	transcribed_unprocessed_pseudogene	76.8039	1.53496	0.607461	2.52685	0.011509	NA	1.56339	4.17395	0.00224506	0.851667
ENSG00000230439	MIG7	sense_intronic	32.2926	-1.49046	0.744949	-2.00075	0.045419	NA	-1.45095	2.74456	0.0396173	1
ENSG00000230889	SHC1P1	processed_pseudogene	20.6977	-2.1122	1.0512	-2.00932	0.0445033	NA	-2.07905	1.98412	0.0452599	1
ENSG00000230943	LINC02541	lincRNA	35.0259	1.58705	0.735209	2.15865	0.0308777	NA	1.61745	2.80605	0.0243427	1
ENSG00000230991	AC092625.1	lincRNA	3.61668	4.98018	2.39434	2.07998	0.0375277	NA	5.72636	-0.116155	0.020796	1
ENSG00000231073	AL590133.1	antisense_RNA	21.4477	1.94724	0.842408	2.31151	0.0208046	NA	1.95396	2.19904	0.0203465	1
ENSG00000231112	MTHFD2P3	processed_pseudogene	6.27363	-5.8963	2.55224	-2.31024	0.0208746	NA	-6.40998	0.356482	0.0180222	1
ENSG00000231125	AF129075.1	sense_intronic	11.4084	2.64663	1.13173	2.33856	0.0193581	NA	2.65164	1.48703	0.0245414	1
ENSG00000231131	LINC01468	lincRNA	45.2182	-1.33504	0.667641	-1.99964	0.0455396	NA	-1.2742	3.20236	0.0365222	1
ENSG00000231261	HMGN2P10	processed_pseudogene	18.3487	2.51568	1.21774	2.06585	0.0388423	NA	2.45448	1.91478	0.0436743	1
ENSG00000231364	LINC01712	lincRNA	14.0565	2.71916	1.28307	2.11925	0.0340689	NA	2.69091	2.00095	0.010444	1
ENSG00000231579	RPL7P21	processed_pseudogene	11.8472	2.85488	1.29169	2.21018	0.0270926	NA	2.81105	1.35946	0.032846	1
ENSG00000231694	AC244098.3	unprocessed_pseudogene	5.93427	-3.87896	1.95267	-1.98649	0.0469786	NA	-3.56196	0.451874	0.0480616	1
ENSG00000231871	IPO9-AS1	antisense_RNA	25.8081	-1.93108	0.765207	-2.52361	0.0116156	NA	-1.88397	2.75979	0.0074283	1
ENSG00000232640	AL354892.2	antisense_RNA	14.2791	-5.16236	1.93125	-2.67307	0.00751606	NA	-4.72378	0.619257	0.0280028	1
ENSG00000232918	AC118469.1	processed_pseudogene	7.8504	4.27346	1.93786	2.20524	0.0274372	NA	4.02472	1.1367	0.00853395	1
ENSG00000233003	CICP26	unprocessed_pseudogene	65.3406	-1.19267	0.577341	-2.06579	0.038848	NA	-1.1378	3.91922	0.0310959	1
ENSG00000233026	MTCO1P5	processed_pseudogene	9.2178	2.93325	1.48034	1.98147	0.0475388	NA	2.91255	1.21278	0.0311723	1
ENSG00000233044	AL049820.1	antisense_RNA	5.16443	-4.14888	2.07718	-1.99736	0.0457864	NA	-3.8133	0.290367	0.0235154	1
ENSG00000233449	MTATP6P14	processed_pseudogene	8.57934	4.74281	1.92313	2.46619	0.0136558	NA	4.56086	0.859419	0.0121505	1
ENSG00000233455	AL035414.1	processed_pseudogene	24.6418	-1.77185	0.741134	-2.39073	0.0168151	NA	-1.70621	2.13757	0.0360716	1
ENSG00000233894	AC105271.1	antisense_RNA	6.37016	5.3252	2.04433	2.60486	0.00919106	NA	5.22183	0.804133	0.00905841	1
ENSG00000233896	PDYN-AS1	antisense_RNA	80.708	-1.249	0.519936	-2.40222	0.0162958	NA	-1.2172	3.88384	0.0142074	1
ENSG00000234145	NAP1L4P3	processed_pseudogene	14.8104	2.72727	1.33537	2.04234	0.041118	NA	2.75218	1.92874	0.015158	1
ENSG00000234202	AC104332.2	processed_pseudogene	15.2741	-3.07139	1.50703	-2.03804	0.0415457	NA	-2.95882	2.11512	0.0299399	1
ENSG00000234204	PIGPP2	processed_pseudogene	12.5463	-2.7794	1.39569	-1.99141	0.0464355	NA	-2.65466	1.59205	0.0455373	1
ENSG00000234396	AL590822.1	lincRNA	4.30814	5.18557	2.48987	2.08267	0.0372816	NA	5.94303	0.0585341	0.0317797	1
ENSG00000234402	ELK2BP	unprocessed_pseudogene	28.7812	-2.32513	0.907136	-2.56315	0.0103727	NA	-2.24955	3.05385	0.000517649	0.466201
ENSG00000234667	ACTBP13	unitary_pseudogene	97.2133	-1.0196	0.473238	-2.15453	0.0311987	0.999779	-0.979141	4.51693	0.0309062	1
ENSG00000234792	AL450023.2	processed_pseudogene	6.52559	-3.93168	1.62267	-2.42297	0.0153941	NA	-3.69049	0.663143	0.0146058	1
ENSG00000234813	AL357520.1	processed_pseudogene	7.99873	-4.28875	1.67441	-2.56135	0.0104267	NA	-4.04377	0.924468	0.00696867	1
ENSG00000235126	AC128709.2	lincRNA	14.1539	2.21606	1.10264	2.00977	0.044455	NA	2.18148	2.16521	0.0153983	1
ENSG00000235131	AL136528.2	antisense_RNA	22.2102	-2.82893	1.13631	-2.48959	0.0127891	NA	-2.78041	2.27253	0.00298692	0.912717
ENSG00000235237	Z82188.2	antisense_RNA	19.1858	-3.08249	1.16082	-2.65544	0.00792042	NA	-2.99923	1.51848	0.0305406	1
ENSG00000235446	AL512271.1	lincRNA	12.6744	3.62692	1.43817	2.5219	0.0116723	NA	3.51632	1.09181	0.0229115	1
ENSG00000235724	AC009299.3	antisense_RNA	23.5466	1.96428	0.804083	2.44288	0.0145707	NA	1.9975	2.42298	0.00801767	1
ENSG00000235787	AC092047.1	processed_pseudogene	6.88856	3.22453	1.5969	2.01924	0.0434618	NA	3.14044	1.11822	0.0350411	1
ENSG00000235821	IFITM4P	processed_pseudogene	7.38604	-4.94715	1.72592	-2.86638	0.0041519	NA	-4.68823	0.371311	0.0173704	1
ENSG00000235946	AC234783.1	processed_pseudogene	7.88687	-5.14339	1.92836	-2.66724	0.00764769	NA	-4.71311	0.53036	0.012412	1
ENSG00000235984	GPC5-AS1	antisense_RNA	9.94503	4.75643	1.75728	2.70671	0.00679542	NA	4.68174	0.44159	0.0163109	1
ENSG00000236018	AC004898.1	processed_pseudogene	15.7997	-2.78351	1.39107	-2.00098	0.045395	NA	-2.67625	1.57716	0.0409728	1
ENSG00000236048	AC013470.3	processed_pseudogene	10.6984	2.66274	1.33512	1.99438	0.0461103	NA	2.66846	1.43581	0.0473884	1
ENSG00000236086	HMGN2P28	processed_pseudogene	8.0591	-2.95994	1.45565	-2.03341	0.0420106	NA	-2.86476	1.35043	0.0402815	1
ENSG00000236284	VN1R31P	processed_pseudogene	15.1383	2.90251	0.992228	2.92524	0.00344189	NA	2.8872	1.81974	0.00540727	1
ENSG00000236303	AL355500.1	lincRNA	18.0102	-2.28004	1.14249	-1.99567	0.0459702	NA	-2.18941	2.51387	0.0143341	1
ENSG00000236304	AP001189.1	antisense_RNA	39.2142	-1.73653	0.645075	-2.69198	0.0071029	NA	-1.68553	3.10856	0.00659801	1
ENSG00000236356	AC079584.1	lincRNA	9.29726	2.9761	1.49481	1.99095	0.0464862	NA	2.88758	1.59404	0.0313391	1
ENSG00000236438	FAM157A	transcribed_unprocessed_pseudogene	41.1768	-1.38907	0.611679	-2.27092	0.0231518	NA	-1.34072	2.99469	0.0324399	1
ENSG00000236533	AC009413.1	processed_pseudogene	14.5565	-3.03713	1.39542	-2.1765	0.0295176	NA	-2.91108	1.44576	0.0314717	1
ENSG00000236607	EEF1DP8	processed_pseudogene	10.2344	-3.99053	1.54234	-2.58732	0.00967245	NA	-3.8035	1.69638	0.00184527	0.7872
ENSG00000236878	MTATP6P26	processed_pseudogene	6.39866	3.95399	1.97026	2.00684	0.0447668	NA	3.72682	0.631142	0.0222885	1
ENSG00000236950	LINC01774	lincRNA	21.5988	2.03691	0.84782	2.40252	0.0162824	NA	2.04543	2.3416	0.0134366	1
ENSG00000237011	AL357793.2	lincRNA	10.0432	2.74737	1.34737	2.03905	0.0414449	NA	2.67138	1.50395	0.0397355	1
ENSG00000237058	AL831784.1	antisense_RNA	5.82272	-6.83755	2.08358	-3.28163	0.00103209	NA	-7.35252	1.09384	0.000572873	0.48607
ENSG00000237119	LINC01056	lincRNA	119.383	-0.994812	0.4411	-2.2553	0.0241145	0.999779	-0.962107	4.78096	0.0139028	1
ENSG00000237141	DNAJC19P1	processed_pseudogene	6.20927	4.96877	1.81921	2.73128	0.00630891	NA	4.88031	0.570997	0.0108493	1
ENSG00000237189	AL138900.2	lincRNA	14.7032	-2.6364	1.25276	-2.10447	0.0353373	NA	-2.53747	1.92129	0.0199016	1
ENSG00000237213	RPL23AP22	processed_pseudogene	13.0755	-2.70987	1.25632	-2.15699	0.0310068	NA	-2.65167	1.63088	0.0154266	1
ENSG00000237215	DEFB131D	unprocessed_pseudogene	2.80541	5.64174	2.83578	1.98949	0.0466475	NA	6.37378	0.316354	0.0098723	1
ENSG00000237339	LINC01502	lincRNA	75.0971	-1.08087	0.511341	-2.11379	0.0345328	NA	-1.02728	4.1336	0.0184507	1
ENSG00000237356	AL365295.1	processed_transcript	123.47	-0.961697	0.4657	-2.06506	0.0389176	0.999779	-0.925305	4.71859	0.0220432	1
ENSG00000237469	TUBB8P10	unprocessed_pseudogene	13.9189	-2.87749	1.35259	-2.12739	0.0333881	NA	-2.74838	1.94696	0.0196279	1
ENSG00000237588	AL590666.3	lincRNA	92.3232	-0.995627	0.474264	-2.09931	0.0357895	NA	-0.95151	4.45533	0.0206966	1
ENSG00000237649	KIFC1	protein_coding	416.091	1.13008	0.497357	2.27218	0.0230758	0.999779	1.17601	6.49259	0.00844619	1
ENSG00000237689	AC007064.2	lincRNA	12.5392	-3.90717	1.3275	-2.94326	0.00324779	NA	-3.75991	1.63345	0.00389053	1
ENSG00000237691	IFNWP2	unprocessed_pseudogene	14.8181	-3.04824	1.45961	-2.08839	0.0367627	NA	-2.9345	1.56583	0.0212445	1
ENSG00000237910	MTCO1P18	unprocessed_pseudogene	9.43773	3.35876	1.52951	2.19597	0.0280943	NA	3.24181	1.70785	0.00846737	1
ENSG00000237954	AL445218.1	lincRNA	25.2199	-1.88944	0.874258	-2.1612	0.0306802	NA	-1.83845	2.26896	0.0480859	1
ENSG00000237973	MTCO1P12	unprocessed_pseudogene	17.4629	-2.46377	1.05848	-2.32764	0.0199313	NA	-2.40564	1.88453	0.0292516	1
ENSG00000238062	SPATA3-AS1	lincRNA	109.801	-1.00291	0.439335	-2.28279	0.0224426	0.999779	-0.954239	4.69246	0.0200974	1
ENSG00000238161	OR7E117P	unprocessed_pseudogene	39.5254	-1.70761	0.8561	-1.99464	0.0460822	NA	-1.61771	2.93027	0.0237155	1
ENSG00000238164	TNFRSF14-AS1	antisense_RNA	86.0629	-1.12609	0.52751	-2.13472	0.032784	NA	-1.10065	4.28274	0.0309799	1
ENSG00000238260	AL513320.1	antisense_RNA	21.5366	-2.01567	0.948244	-2.12569	0.0335293	NA	-1.93933	2.32661	0.0305999	1
ENSG00000238754	SCARNA18B	snoRNA	5.13367	4.26889	2.08592	2.04653	0.0407043	NA	4.1755	0.0534839	0.0437676	1
ENSG00000238886	SNORD121A	snoRNA	6.99141	-6.1056	2.31104	-2.64193	0.00824355	NA	-6.59536	0.454631	0.0193361	1
ENSG00000239102	RNU7-185P	snRNA	4.81367	5.12888	2.2721	2.25733	0.0239873	NA	5.87573	-0.0301161	0.0221904	1
ENSG00000239122	RNU2-11P	snRNA	5.08628	5.96559	2.13186	2.7983	0.00513729	NA	6.71268	0.58464	0.00321256	0.921091
ENSG00000239189	RNU6-634P	snRNA	11.406	2.83577	1.20785	2.34778	0.0188856	NA	2.8183	1.03281	0.0491194	1
ENSG00000239679	RN7SL193P	misc_RNA	10.26	3.68573	1.46387	2.51779	0.0118093	NA	3.57142	0.762395	0.0372254	1
ENSG00000239701	AC006512.1	processed_pseudogene	10.473	-3.6793	1.76769	-2.08141	0.0373963	NA	-3.53014	1.2607	0.0174047	1
ENSG00000239718	HLTF-AS1	antisense_RNA	5.43368	-4.5196	1.93226	-2.33903	0.0193341	NA	-4.19753	0.683102	0.0203423	1
ENSG00000239921	LINC01471	lincRNA	156.749	-0.828575	0.399141	-2.0759	0.0379036	0.999779	-0.787962	5.22991	0.0299576	1
ENSG00000240033	AC069439.2	lincRNA	17.4538	-2.91285	1.18608	-2.45587	0.0140543	NA	-2.80826	1.91987	0.0185754	1
ENSG00000240050	AL590542.1	lincRNA	29.4481	1.9759	0.881571	2.24134	0.0250043	NA	1.97693	2.37694	0.0143124	1
ENSG00000240116	RN7SL303P	misc_RNA	4.58061	-6.13409	2.69864	-2.27303	0.0230243	NA	-6.6783	0.486322	0.0161369	1
ENSG00000240707	LINC01168	lincRNA	92.4358	-1.26501	0.581156	-2.17672	0.0295016	NA	-1.21815	4.4265	0.0271289	1
ENSG00000240940	RN7SL591P	misc_RNA	7.71199	3.67145	1.75873	2.08755	0.0368383	NA	3.508	0.739748	0.034042	1
ENSG00000241129	AC093719.1	transcribed_processed_pseudogene	11.335	2.92281	1.44411	2.02395	0.0429756	NA	2.85857	1.29927	0.0427901	1
ENSG00000241172	RN7SL70P	misc_RNA	10.302	3.29236	1.34921	2.4402	0.0146789	NA	3.2297	1.0806	0.033947	1
ENSG00000241334	RPL35AP33	processed_pseudogene	4.00203	-4.60002	2.23888	-2.05461	0.039917	NA	-4.24119	0.622223	0.0116372	1
ENSG00000241423	RPL21P103	processed_pseudogene	8.54207	5.33273	1.969	2.70835	0.00676183	NA	6.08028	0.116458	0.0123727	1
ENSG00000241506	PSMC1P1	processed_pseudogene	5.80813	3.85102	1.76449	2.18252	0.0290713	NA	3.65596	0.821357	0.0318975	1
ENSG00000241828	AC006517.1	processed_pseudogene	40.5796	-1.29621	0.629933	-2.05769	0.0396196	NA	-1.24262	3.25472	0.0342586	1
ENSG00000242080	AC008571.1	processed_pseudogene	3.80196	5.96049	2.47237	2.41084	0.0159159	NA	6.70578	0.565767	0.00621694	1
ENSG00000242265	PEG10	protein_coding	309.908	1.48658	0.507325	2.93023	0.00338715	0.468805	1.53093	6.18996	0.000377302	0.391658
ENSG00000242381	RN7SL741P	misc_RNA	5.61735	5.30948	2.23784	2.37259	0.0176636	NA	5.20253	0.784885	0.0106846	1
ENSG00000242574	HLA-DMB	protein_coding	63.4054	-1.1763	0.54806	-2.14631	0.0318485	NA	-1.13818	3.86578	0.0276544	1
ENSG00000243025	MTAPP1	processed_pseudogene	27.3716	-2.12405	1.055	-2.01333	0.0440801	NA	-2.03815	2.70133	0.0345672	1
ENSG00000243238	IGKV2-30	IG_V_gene	30.689	-1.61992	0.821145	-1.97275	0.0485235	NA	-1.57107	2.74861	0.0491966	1
ENSG00000243260	RN7SL558P	misc_RNA	3.93357	-6.30297	2.8186	-2.23621	0.0253382	NA	-6.81142	0.661431	0.0105178	1
ENSG00000243302	AC018638.4	processed_pseudogene	50.9887	1.41819	0.684976	2.07043	0.0384122	NA	1.43668	3.45584	0.0192124	1
ENSG00000243581	RPS29P25	processed_pseudogene	7.69405	4.12627	1.84587	2.23541	0.0253905	NA	3.90082	0.728122	0.022863	1
ENSG00000243716	NPIPB5	protein_coding	30.9509	2.11109	0.746477	2.82807	0.00468298	NA	2.12493	3.03685	0.00174691	0.76909
ENSG00000243771	AC010618.1	processed_pseudogene	12.7699	2.86263	1.25292	2.28476	0.022327	NA	2.80443	1.5881	0.0223197	1
ENSG00000244024	LARP7P4	processed_pseudogene	13.7923	3.88133	1.39258	2.78715	0.00531736	NA	3.8056	1.34143	0.00953959	1
ENSG00000244355	LY6G6D	protein_coding	6.36857	-5.00338	2.12239	-2.35743	0.0184019	NA	-4.62291	0.904071	0.00555866	1
ENSG00000244482	LILRA6	protein_coding	145.065	-1.25241	0.3961	-3.16184	0.00156775	0.296206	-1.20721	5.06511	0.0012998	0.638515
ENSG00000246323	AC113382.1	antisense_RNA	20.6913	-2.31795	1.0302	-2.25	0.024449	NA	-2.21694	2.18074	0.0380845	1
ENSG00000246705	H2AFJ	protein_coding	137.656	1.21255	0.516916	2.34573	0.0189898	0.999779	1.25323	4.85455	0.00691316	1
ENSG00000248125	AC008700.1	lincRNA	36.7747	2.74471	0.807406	3.39942	0.000675282	NA	2.73908	2.9747	0.000218903	0.322603
ENSG00000248205	AC106774.1	processed_pseudogene	34.5259	-2.13057	0.808401	-2.63554	0.00840041	NA	-2.06277	3.00524	0.0011478	0.624534
ENSG00000248333	CDK11B	protein_coding	362.984	1.23046	0.491904	2.50143	0.0123693	0.861002	1.27453	6.36154	0.00387722	1
ENSG00000248383	PCDHAC1	protein_coding	118.075	-1.09939	0.518475	-2.12043	0.0339697	0.999779	-1.03426	4.7393	0.0241074	1
ENSG00000248478	AC104233.1	lincRNA	20.5466	1.92495	0.886227	2.17208	0.0298499	NA	1.96022	2.20403	0.0341131	1
ENSG00000248527	MTATP6P1	unprocessed_pseudogene	398.388	0.973932	0.483526	2.01423	0.0439857	0.999779	0.997767	6.32322	0.0452092	1
ENSG00000248616	AC109439.1	processed_pseudogene	10.4361	3.783	1.60773	2.35301	0.0186222	NA	3.63594	1.05114	0.0130761	1
ENSG00000248704	MTND4P2	unprocessed_pseudogene	3.78168	-5.37162	2.43733	-2.2039	0.0275315	NA	-5.87922	-0.069335	0.0277845	1
ENSG00000248758	AC008883.1	antisense_RNA	8.67264	3.53758	1.43295	2.46874	0.0135589	NA	3.49933	1.21221	0.0246167	1
ENSG00000248824	AC108078.1	unprocessed_pseudogene	4.89409	-5.46252	2.4571	-2.22316	0.0262052	NA	-5.97117	-0.0258822	0.035003	1
ENSG00000248925	AC021087.1	antisense_RNA	37.3663	-1.60717	0.636485	-2.52507	0.0115674	NA	-1.56718	3.15764	0.00951951	1
ENSG00000249112	AC112196.1	antisense_RNA	20.7471	2.17898	0.989627	2.20182	0.0276782	NA	2.17275	2.19177	0.018468	1
ENSG00000249169	AC026780.1	lincRNA	12.331	2.32652	1.12577	2.06659	0.0387726	NA	2.32992	1.85232	0.030314	1
ENSG00000249183	SUMO2P4	processed_pseudogene	6.9885	-5.03674	2.06818	-2.43535	0.0148774	NA	-4.66488	0.941613	0.00333332	0.936534
ENSG00000249186	AC140125.3	antisense_RNA	9.22921	-3.39103	1.52564	-2.2227	0.0262362	NA	-3.20134	0.952845	0.0389343	1
ENSG00000249207	AC079921.1	antisense_RNA	14.0539	4.2246	1.67744	2.51849	0.0117861	NA	4.06441	0.971923	0.0249298	1
ENSG00000249481	SPATS1	protein_coding	25.3294	-2.35435	1.07017	-2.19998	0.0278086	NA	-2.2747	2.3524	0.0170214	1
ENSG00000249513	AC110751.1	lincRNA	11.0012	4.07496	1.73899	2.34329	0.0191146	NA	3.87081	0.723521	0.019753	1
ENSG00000249519	LINC01438	lincRNA	11.8314	2.67757	1.33951	1.99892	0.0456168	NA	2.64097	2.03285	0.0119063	1
ENSG00000249521	LINC02114	lincRNA	21.1073	2.47128	1.22046	2.02488	0.0428794	NA	2.45091	2.02991	0.00679369	1
ENSG00000249534	LINC01258	lincRNA	57.6532	1.75123	0.757105	2.31306	0.0207196	NA	1.74714	3.59289	0.0106836	1
ENSG00000249729	AC093755.1	processed_pseudogene	19.2784	2.11167	1.01531	2.07984	0.0375402	NA	2.11802	1.6531	0.0322049	1
ENSG00000249838	SUMO2P7	processed_pseudogene	16.2952	-3.01508	1.35449	-2.22599	0.0260147	NA	-2.86452	1.82924	0.0202375	1
ENSG00000249867	AC090833.1	lincRNA	31.3254	1.66421	0.775575	2.14578	0.0318906	NA	1.65834	2.6266	0.025478	1
ENSG00000249916	AC119150.1	antisense_RNA	23.1802	1.84236	0.880231	2.09304	0.0363456	NA	1.85837	2.07091	0.042059	1
ENSG00000249937	LINC02223	lincRNA	65.9076	1.46282	0.613521	2.38431	0.0171113	NA	1.47072	3.61055	0.00629677	1
ENSG00000250012	AC079848.1	antisense_RNA	28.1994	-2.28231	0.877115	-2.60207	0.00926633	NA	-2.20522	2.63015	0.00372828	0.98542
ENSG00000250115	AK3P2	processed_pseudogene	12.3313	2.44381	1.03326	2.36514	0.0180233	NA	2.45003	1.65877	0.0163135	1
ENSG00000250161	TRMT112P5	processed_pseudogene	17.1692	3.0502	1.08	2.82427	0.00473889	NA	3.02113	1.85693	0.00446892	1
ENSG00000250183	AC097173.1	transcribed_unprocessed_pseudogene	21.5526	2.69105	1.09695	2.45322	0.0141585	NA	2.65036	1.9204	0.0201062	1
ENSG00000250242	AC094104.1	lincRNA	11.8999	-2.28794	1.04318	-2.19323	0.0282907	NA	-2.20595	1.57981	0.0429664	1
ENSG00000250486	FAM218A	protein_coding	44.813	-1.43022	0.616962	-2.31816	0.0204407	NA	-1.37265	3.24898	0.0212491	1
ENSG00000250500	AC017007.4	processed_pseudogene	23.8952	2.26915	0.879857	2.579	0.00990877	NA	2.25892	2.42593	0.00829254	1
ENSG00000250587	HPRT1P2	processed_pseudogene	18.2858	2.52314	1.00103	2.52056	0.011717	NA	2.50585	1.59529	0.0322176	1
ENSG00000250597	AC093689.1	lincRNA	15.4338	3.37983	1.55834	2.16886	0.0300931	NA	3.26644	1.88838	0.0213813	1
ENSG00000250629	AC091435.2	antisense_RNA	39.8199	1.73518	0.795321	2.18173	0.0291293	NA	1.75718	2.79351	0.0436372	1
ENSG00000250650	AC093534.1	processed_pseudogene	4.2812	5.14992	2.29068	2.2482	0.0245634	NA	5.02204	0.646881	0.013654	1
ENSG00000250712	AC106872.9	processed_pseudogene	34.4831	-1.66336	0.746183	-2.22915	0.0258039	NA	-1.61405	2.99649	0.0218808	1
ENSG00000250721	HMGB1P22	processed_pseudogene	6.22229	-6.47086	2.40518	-2.69038	0.00713699	NA	-6.95821	0.738502	0.0112301	1
ENSG00000250973	KRTAP13-6P	unprocessed_pseudogene	12.3654	3.08167	1.48263	2.07852	0.0376611	NA	3.02215	1.16022	0.0480559	1
ENSG00000250979	AC022905.1	unprocessed_pseudogene	64.7519	1.48406	0.52361	2.83428	0.00459292	NA	1.52247	3.76484	0.00196085	0.808151
ENSG00000251040	LINC02480	lincRNA	5.72574	4.05748	2.04024	1.98873	0.0467315	NA	3.80274	0.66256	0.0286112	1
ENSG00000251087	ALG1L3P	unprocessed_pseudogene	53.6553	-1.65571	0.842259	-1.9658	0.0493215	NA	-1.61313	3.62354	0.00278187	0.912717
ENSG00000251135	AC008565.1	processed_pseudogene	14.6228	3.90526	1.35249	2.88745	0.00388381	NA	3.83242	1.46185	0.0124865	1
ENSG00000251174	TSEN2P1	processed_pseudogene	21.5316	-2.07141	0.828945	-2.49884	0.0124599	NA	-2.00555	2.29794	0.0153354	1
ENSG00000251177	AC093829.1	unprocessed_pseudogene	17.6582	2.5943	1.30129	1.99364	0.0461912	NA	2.52581	1.44682	0.0413884	1
ENSG00000251199	AC109830.1	lincRNA	20.4739	2.05664	0.913711	2.25087	0.0243939	NA	2.04621	2.28123	0.0171614	1
ENSG00000251383	LINC02483	lincRNA	20.8103	-1.78622	0.781863	-2.28457	0.0223378	NA	-1.71599	2.3097	0.0260171	1
ENSG00000251497	PITPNM2-AS1	lincRNA	46.9799	-1.23334	0.590509	-2.08861	0.0367429	NA	-1.18689	3.55928	0.0305056	1
ENSG00000251633	GYG1P1	unprocessed_pseudogene	21.0183	-2.87929	1.04415	-2.75754	0.00582372	NA	-2.79399	2.54917	0.00504597	1
ENSG00000251635	LINC02278	lincRNA	15.5282	-2.71787	1.17783	-2.30752	0.0210259	NA	-2.61291	1.66882	0.0336549	1
ENSG00000251955	RNU6-27P	snRNA	3.24963	-4.84255	2.41152	-2.00809	0.0446335	NA	-4.40088	0.301374	0.0238657	1
ENSG00000252030	RNU6-1196P	snRNA	4.09433	4.70959	2.30916	2.03952	0.0413978	NA	4.6224	0.329929	0.0385553	1
ENSG00000252167	RNA5SP287	rRNA	5.23421	-5.89233	2.40839	-2.44658	0.0144217	NA	-6.41103	0.336579	0.00688075	1
ENSG00000252193	SCARNA15	scaRNA	5.33896	-4.43479	2.13146	-2.08063	0.0374677	NA	-4.10199	0.805855	0.0262429	1
ENSG00000252204	SNORA25	snoRNA	9.24951	-3.03459	1.51753	-1.9997	0.0455328	NA	-2.89831	1.61114	0.0234543	1
ENSG00000252462	RNU6-113P	snRNA	7.87757	5.39593	1.97192	2.73638	0.00621189	NA	6.17137	0.19634	0.0271676	1
ENSG00000252585	Y_RNA	misc_RNA	8.30757	3.28504	1.5666	2.09693	0.036	NA	3.18039	1.17088	0.0272364	1
ENSG00000252661	RNU6-782P	snRNA	6.48933	3.26783	1.5875	2.05847	0.0395446	NA	3.20778	1.1727	0.0271909	1
ENSG00000252692	SNORD60	snoRNA	5.89246	5.37462	2.22571	2.41479	0.0157441	NA	6.12403	0.131509	0.0221134	1
ENSG00000252768	RNU6-856P	snRNA	4.05596	-6.15252	2.72919	-2.25434	0.0241751	NA	-6.65418	0.466849	0.0160104	1
ENSG00000253003	RNU6-1261P	snRNA	4.47742	-6.40387	2.3625	-2.71064	0.00671541	NA	-6.89572	0.69621	0.00532242	1
ENSG00000253026	RNU6-464P	snRNA	5.44174	5.72042	2.40737	2.37621	0.0174913	NA	6.43612	0.353027	0.0212919	1
ENSG00000253077	RNA5SP169	rRNA	8.03801	-5.44792	1.90023	-2.86698	0.00414407	NA	-5.99721	0.0945511	0.0275327	1
ENSG00000253104	AC139497.1	sense_intronic	14.9461	-2.70531	1.16541	-2.32133	0.0202692	NA	-2.63849	1.6868	0.029451	1
ENSG00000253184	AC011586.1	lincRNA	10.6795	3.81536	1.75274	2.17679	0.029496	NA	3.6881	1.39278	0.0458757	1
ENSG00000253314	LINC00293	lincRNA	142.009	-1.16219	0.429571	-2.70545	0.0068211	0.624375	-1.11167	4.93573	0.00627727	1
ENSG00000253358	AC087439.1	antisense_RNA	3.29444	5.87328	2.70678	2.16984	0.030019	NA	6.59901	0.481014	0.00825149	1
ENSG00000253413	AC107934.1	processed_pseudogene	8.3762	4.02124	1.66257	2.41869	0.0155767	NA	3.85167	1.23107	0.00619338	1
ENSG00000253428	LINC01942	lincRNA	15.7848	-2.50113	1.05674	-2.36684	0.0179407	NA	-2.46064	2.12107	0.0185385	1
ENSG00000253654	AC105029.1	processed_pseudogene	17.5419	2.43026	1.00356	2.42164	0.0154508	NA	2.4245	1.79182	0.0171964	1
ENSG00000253684	BUD31P1	processed_pseudogene	8.9391	-4.30354	1.72765	-2.49098	0.0127392	NA	-4.02985	1.10207	0.0163369	1
ENSG00000253717	AP005357.1	lincRNA	11.1451	3.57559	1.31533	2.7184	0.00655977	NA	3.48721	1.36801	0.00823774	1
ENSG00000253810	PSAT1P1	processed_pseudogene	20.3686	2.08882	0.883631	2.3639	0.0180837	NA	2.08839	2.4436	0.0108201	1
ENSG00000253822	IGLV3-24	IG_V_pseudogene	6.11806	-4.18352	1.94877	-2.14675	0.0318135	NA	-3.9009	0.997158	0.0151035	1
ENSG00000253956	AC073023.1	lincRNA	8.28865	3.29416	1.55988	2.11181	0.0347029	NA	3.18503	1.31079	0.0175541	1
ENSG00000254018	AC104036.1	lincRNA	35.1703	1.93265	0.776305	2.48955	0.0127904	NA	1.9378	2.86077	0.00691021	1
ENSG00000254024	AP001207.3	antisense_RNA	5.39494	4.02706	1.94085	2.0749	0.0379957	NA	3.79567	0.635558	0.0347635	1
ENSG00000254073	IGLVVII-41-1	IG_V_pseudogene	10.1664	-3.69163	1.36089	-2.71267	0.00667442	NA	-3.54507	1.31863	0.015241	1
ENSG00000254181	SLC25A51P3	processed_pseudogene	6.18123	-3.87938	1.96841	-1.97082	0.0487446	NA	-3.65859	0.870358	0.0294835	1
ENSG00000254219	AC087439.2	processed_transcript	10.8164	3.21973	1.43669	2.24107	0.0250212	NA	3.12026	1.3843	0.022782	1
ENSG00000254235	AC022784.6	lincRNA	77.9921	-1.23913	0.569625	-2.17534	0.0296047	NA	-1.18323	4.15808	0.0210674	1
ENSG00000254249	AC100871.2	antisense_RNA	32.1121	2.08272	0.801824	2.59748	0.00939102	NA	2.0883	2.26002	0.0137644	1
ENSG00000254268	RFPL4AP7	processed_pseudogene	4.46943	5.67865	2.50951	2.26285	0.0236448	NA	6.40346	0.352768	0.00983467	1
ENSG00000254334	AC021355.1	lincRNA	36.49	-1.89743	0.78431	-2.41923	0.0155533	NA	-1.8238	2.6134	0.0292501	1
ENSG00000254342	AC022616.6	processed_pseudogene	11.5766	-6.13365	1.90744	-3.21564	0.00130153	NA	-5.67449	1.29051	0.00286544	0.912717
ENSG00000254355	IGLVI-68	IG_V_pseudogene	17.4443	-2.94827	1.37436	-2.1452	0.0319372	NA	-2.91358	2.05631	0.0164857	1
ENSG00000254361	AC046195.2	lincRNA	17.0771	4.145	1.2909	3.21095	0.00132297	NA	4.04235	1.61249	0.00144665	0.703549
ENSG00000254388	DUTP2	processed_pseudogene	36.6739	1.47746	0.740002	1.99656	0.0458733	NA	1.49929	3.0521	0.0267451	1
ENSG00000254418	SPON1-AS1	antisense_RNA	7.92092	-3.75626	1.64813	-2.2791	0.0226608	NA	-3.53795	0.904004	0.0464596	1
ENSG00000254506	AP003080.1	transcribed_processed_pseudogene	36.3948	-1.35682	0.640733	-2.1176	0.0342087	NA	-1.30883	3.06742	0.0255829	1
ENSG00000254630	AP001922.2	sense_intronic	12.3123	3.62157	1.52408	2.37623	0.0174906	NA	3.4884	1.56609	0.0107318	1
ENSG00000254631	AP001372.1	antisense_RNA	15.9804	2.54011	1.09596	2.31769	0.0204662	NA	2.55043	1.67688	0.0249676	1
ENSG00000254709	IGLL5	protein_coding	12.6738	-2.59336	1.26015	-2.05797	0.0395926	NA	-2.5089	1.61042	0.0166714	1
ENSG00000254980	AP002008.1	antisense_RNA	24.8013	-1.90338	0.940188	-2.02447	0.0429222	NA	-1.86596	2.58523	0.033284	1
ENSG00000255131	OR9L1P	unprocessed_pseudogene	25.4904	-2.20746	0.878122	-2.51384	0.0119423	NA	-2.13709	2.35932	0.00811306	1
ENSG00000255139	AP000442.2	antisense_RNA	37.9778	-1.4493	0.666148	-2.17564	0.0295823	NA	-1.38798	3.21421	0.0230303	1
ENSG00000255148	AC239802.2	antisense_RNA	7.14691	-3.23123	1.58137	-2.04331	0.0410218	NA	-3.09076	0.939432	0.0362009	1
ENSG00000255174	AC107918.3	processed_pseudogene	9.01061	3.2654	1.62827	2.00544	0.044916	NA	3.14374	1.15118	0.0306727	1
ENSG00000255317	AP002833.2	antisense_RNA	11.2675	-4.159	1.39708	-2.97692	0.00291163	NA	-3.9736	1.31552	0.00401794	1
ENSG00000255445	AP003072.2	processed_pseudogene	9.32383	4.75095	1.8172	2.61444	0.00893742	NA	4.5383	0.872169	0.00466969	1
ENSG00000255664	ARL6IP1P1	processed_pseudogene	12.4251	-3.82019	1.55026	-2.46422	0.0137311	NA	-3.61331	1.36646	0.0145219	1
ENSG00000255723	AC108516.2	processed_transcript	3.44604	5.65805	2.87039	1.97118	0.0487034	NA	6.382	0.339249	0.0221739	1
ENSG00000255817	AC025576.2	antisense_RNA	5.44467	4.61482	2.07382	2.22527	0.0260631	NA	4.41665	0.752647	0.0136824	1
ENSG00000256148	AP000763.2	processed_pseudogene	9.9332	-6.42809	1.81744	-3.5369	0.000404851	NA	-5.94837	1.55747	0.00109332	0.624534
ENSG00000256150	ITFG2-AS1	processed_transcript	5.40544	5.61405	2.20829	2.54227	0.0110137	NA	6.33608	0.286661	0.0133938	1
ENSG00000256443	AP003559.1	lincRNA	41.9363	-1.61853	0.759271	-2.13169	0.0330327	NA	-1.54287	3.43653	0.0169491	1
ENSG00000256533	AP002373.2	processed_pseudogene	18.9294	1.9776	0.993341	1.99086	0.0464966	NA	1.97409	2.22231	0.0494474	1
ENSG00000257070	AP003170.5	processed_pseudogene	10.5594	-4.29212	1.75716	-2.44264	0.0145801	NA	-4.06575	1.46144	0.0190258	1
ENSG00000257169	AC125612.1	processed_pseudogene	7.74948	-3.43461	1.41993	-2.41886	0.015569	NA	-3.30455	1.0612	0.0266434	1
ENSG00000257222	AC079907.1	antisense_RNA	8.22148	4.50143	1.61637	2.7849	0.00535436	NA	4.30738	1.08007	0.0061892	1
ENSG00000257444	SETP7	processed_pseudogene	7.6672	5.96351	2.19751	2.71375	0.00665262	NA	6.70964	0.608893	0.0122791	1
ENSG00000257556	LINC02298	lincRNA	23.2593	-1.61923	0.802834	-2.01689	0.0437066	NA	-1.54064	2.56839	0.0356819	1
ENSG00000257896	AC093012.1	transcribed_unprocessed_pseudogene	31.1727	-1.83254	0.883344	-2.07455	0.038028	NA	-1.73949	2.85553	0.0327607	1
ENSG00000257947	AC025030.2	antisense_RNA	10.9535	3.25106	1.56946	2.07145	0.0383169	NA	3.23151	1.30575	0.0384625	1
ENSG00000258013	RPL3P13	processed_pseudogene	11.1773	3.5498	1.47109	2.41305	0.0158198	NA	3.47397	0.686865	0.0487609	1
ENSG00000258512	LINC00239	lincRNA	22.9401	-2.115	0.994927	-2.12578	0.0335213	NA	-2.01993	2.65112	0.00669055	1
ENSG00000258773	AC087636.1	lincRNA	28.4116	1.70042	0.742522	2.29007	0.0220175	NA	1.72634	2.82312	0.0168367	1
ENSG00000259142	LINC00644	lincRNA	10.0663	3.39287	1.49746	2.26575	0.0234667	NA	3.29437	0.948676	0.0400545	1
ENSG00000259168	AC104002.3	antisense_RNA	7.65119	4.19639	1.80148	2.32941	0.0198371	NA	4.01847	1.10174	0.0186273	1
ENSG00000259554	AC084882.1	sense_intronic	14.8987	3.41502	1.4843	2.30075	0.0214055	NA	3.42463	1.71091	0.020182	1
ENSG00000259645	AC027237.4	sense_intronic	27.2378	-1.65277	0.781868	-2.11388	0.0345257	NA	-1.59657	2.56999	0.0381655	1
ENSG00000259671	MTCYBP23	processed_pseudogene	16.742	2.68298	1.14452	2.3442	0.0190682	NA	2.65511	1.57884	0.0322809	1
ENSG00000260015	AC010547.2	sense_intronic	8.65698	-4.41609	1.76347	-2.50421	0.0122725	NA	-4.25661	1.28963	0.0123225	1
ENSG00000260277	AC009019.1	antisense_RNA	17.9603	2.50604	1.01158	2.47736	0.013236	NA	2.49	1.54013	0.0394437	1
ENSG00000260357	DNM1P34	transcribed_unprocessed_pseudogene	53.2108	-1.70661	0.786967	-2.1686	0.0301134	NA	-1.62779	3.66764	0.0350943	1
ENSG00000260427	AGGF1P9	processed_pseudogene	8.94713	5.84014	1.68158	3.47301	0.000514656	NA	5.72979	1.25085	0.00110088	0.624534
ENSG00000260628	AC142381.3	transcribed_unprocessed_pseudogene	83.8209	-1.14775	0.517063	-2.21976	0.0264353	NA	-1.10882	4.00702	0.023834	1
ENSG00000260635	AC092338.1	antisense_RNA	19.212	2.52885	1.23233	2.05209	0.0401613	NA	2.46773	2.02987	0.0257153	1
ENSG00000260701	AC025284.1	antisense_RNA	7.07958	-3.38883	1.48023	-2.2894	0.022056	NA	-3.21766	0.789723	0.0339922	1
ENSG00000260725	AC005307.1	lincRNA	25.846	-1.90022	0.943021	-2.01503	0.0439012	NA	-1.80076	2.55978	0.048031	1
ENSG00000260727	SLC7A5P1	unprocessed_pseudogene	74.516	2.35109	0.822914	2.85703	0.00427621	NA	2.35223	4.52671	0.00274848	0.912717
ENSG00000260756	AC131649.1	lincRNA	7.36127	3.5885	1.55267	2.31118	0.0208228	NA	3.47488	0.925069	0.0222235	1
ENSG00000260761	AC106754.1	lincRNA	33.6248	1.78062	0.736431	2.4179	0.0156102	NA	1.81128	2.73802	0.0158773	1
ENSG00000260771	AL138918.1	lincRNA	13.263	-3.10437	1.40906	-2.20314	0.0275847	NA	-2.94911	1.6126	0.0181768	1
ENSG00000260802	SERTM2	protein_coding	25.7066	2.6737	1.09536	2.44093	0.0146494	NA	2.68251	2.51119	0.0234955	1
ENSG00000260966	AP001486.2	sense_overlapping	88.3992	1.10206	0.559763	1.9688	0.048976	NA	1.1614	3.78349	0.0411338	1
ENSG00000260967	RARRES2P5	processed_pseudogene	11.9242	-3.5852	1.46086	-2.45417	0.0141209	NA	-3.40658	1.28771	0.0112294	1
ENSG00000261241	LINC02128	lincRNA	62.4534	-1.11052	0.564043	-1.96885	0.0489698	NA	-1.05062	3.86463	0.0380735	1
ENSG00000261303	AC022748.2	transcribed_unprocessed_pseudogene	110.534	-1.14485	0.468956	-2.44127	0.0146357	0.907339	-1.09252	4.64092	0.00660327	1
ENSG00000261410	AC009142.1	antisense_RNA	17.8276	2.47768	0.975757	2.53924	0.0111094	NA	2.45753	2.02977	0.0110603	1
ENSG00000261465	AC099518.4	antisense_RNA	9.60169	-3.64551	1.64302	-2.21878	0.0265018	NA	-3.44042	0.85348	0.0275082	1
ENSG00000261541	AC138915.4	lincRNA	20.363	3.03934	1.09767	2.76889	0.00562476	NA	3.05688	2.24089	0.00825203	1
ENSG00000261595	AL603832.2	antisense_RNA	45.5009	-1.83557	0.630801	-2.90991	0.00361537	NA	-1.78583	3.20302	0.00411493	1
ENSG00000261627	AP005205.1	lincRNA	15.9429	3.24877	1.40765	2.30794	0.0210025	NA	3.14304	1.77949	0.00729113	1
ENSG00000261635	AC103988.2	processed_pseudogene	18.8106	2.61621	1.2039	2.17311	0.0297717	NA	2.57142	1.87975	0.0495357	1
ENSG00000261778	AC006362.1	processed_pseudogene	4.13621	5.70215	2.50585	2.27554	0.0228737	NA	6.43999	0.369573	0.0069312	1
ENSG00000261812	TUBB8P7	transcribed_unprocessed_pseudogene	48.3279	-1.3197	0.636481	-2.07344	0.0381316	NA	-1.27064	3.53964	0.0236695	1
ENSG00000261826	AC121333.1	lincRNA	44.7422	1.58164	0.743502	2.12728	0.0333968	NA	1.62406	2.99888	0.013715	1
ENSG00000261848	AC090282.1	lincRNA	47.4678	-1.54627	0.696892	-2.21881	0.0264996	NA	-1.47757	3.43632	0.0184195	1
ENSG00000262180	OCLM	protein_coding	12.9339	3.20057	1.32394	2.41746	0.0156292	NA	3.14616	1.45884	0.00990018	1
ENSG00000262231	AC104770.1	processed_transcript	18.2593	1.86921	0.904155	2.06735	0.0387008	NA	1.8556	2.25926	0.0272522	1
ENSG00000262503	AC027763.1	processed_pseudogene	15.3513	2.70834	1.35921	1.99258	0.0463077	NA	2.63517	1.83256	0.0294835	1
ENSG00000263050	AC090617.6	lincRNA	17.6166	-2.22888	1.02932	-2.1654	0.0303574	NA	-2.12382	2.09319	0.0220562	1
ENSG00000263453	MIR4532	miRNA	11.4828	-3.73031	1.76194	-2.11717	0.0342458	NA	-3.51163	1.57686	0.00944654	1
ENSG00000263584	MIR4480	miRNA	3.90956	6.06965	2.4048	2.52397	0.0116039	NA	6.80586	0.642225	0.0049507	1
ENSG00000263717	AC079336.1	sense_intronic	19.6127	-2.06706	0.960989	-2.15097	0.0314783	NA	-1.99185	2.38766	0.0139851	1
ENSG00000263723	SNORD39	snoRNA	6.36568	-4.86707	1.97784	-2.4608	0.0138629	NA	-4.5135	1.19056	0.0061695	1
ENSG00000264080	AP005057.1	lincRNA	12.0728	2.82335	1.20486	2.34329	0.0191145	NA	2.79796	1.52716	0.0246678	1
ENSG00000264192	RN7SL117P	misc_RNA	9.31207	-5.06862	1.79185	-2.82871	0.00467364	NA	-4.67264	0.565565	0.0183113	1
ENSG00000264235	AP005329.1	antisense_RNA	16.8975	2.51981	1.07973	2.33374	0.0196094	NA	2.47923	1.8943	0.0297041	1
ENSG00000264386	MIR4513	miRNA	6.47052	-6.36413	2.35733	-2.69972	0.00693983	NA	-6.91345	0.68254	0.0110625	1
ENSG00000264435	AC104982.3	transcribed_processed_pseudogene	25.1907	-3.05472	0.984216	-3.10371	0.0019111	NA	-2.95634	2.73617	0.00155379	0.722373
ENSG00000264647	AC104564.5	antisense_RNA	38.434	-1.69926	0.681615	-2.49299	0.0126673	NA	-1.62788	3.20202	0.0115442	1
ENSG00000264801	ERVFRD-3	transcribed_processed_pseudogene	4.84629	4.88949	2.03516	2.40251	0.016283	NA	4.77474	0.476254	0.0168362	1
ENSG00000265425	AC005909.1	lincRNA	16.7218	1.97273	0.977266	2.01862	0.0435267	NA	1.98857	1.87481	0.0452774	1
ENSG00000265564	PIGPP4	processed_pseudogene	9.63037	-4.69347	1.62822	-2.88258	0.00394431	NA	-4.41056	1.0953	0.0134065	1
ENSG00000265743	AC138207.5	lincRNA	18.5059	-2.16208	1.00977	-2.14116	0.0322615	NA	-2.04898	2.04692	0.0495196	1
ENSG00000266014	AC103808.4	lincRNA	15.2794	4.64575	1.68609	2.75534	0.00586317	NA	4.4578	0.82725	0.00486728	1
ENSG00000266106	AC103809.1	antisense_RNA	23.9501	-2.15505	1.04875	-2.05488	0.0398903	NA	-2.06016	2.5477	0.0393609	1
ENSG00000266160	RN7SL612P	misc_RNA	4.34518	-5.20687	2.28253	-2.28118	0.0225377	NA	-4.7523	0.585438	0.0119698	1
ENSG00000266677	AC087164.1	antisense_RNA	46.9075	-1.29181	0.603714	-2.13978	0.0323727	NA	-1.23575	3.34113	0.0347855	1
ENSG00000266717	AC134407.1	antisense_RNA	13.6016	2.88121	1.45034	1.98658	0.0469693	NA	2.79377	1.60224	0.0272534	1
ENSG00000266931	AC125232.2	unprocessed_pseudogene	7.97148	7.15003	2.13491	3.3491	0.000810759	NA	7.90063	1.56795	0.000378507	0.391658
ENSG00000266952	LINC01538	lincRNA	17.7305	3.00237	1.2497	2.40247	0.0162847	NA	2.95821	1.73071	0.0247454	1
ENSG00000267513	HMGN1P31	processed_pseudogene	5.60114	-4.57073	2.07119	-2.20682	0.027327	NA	-4.3698	0.926844	0.015482	1
ENSG00000268081	AC123912.1	antisense_RNA	14.2017	-2.75129	1.34131	-2.0512	0.0402478	NA	-2.66886	1.61332	0.0238189	1
ENSG00000268992	CDC42EP3P1	processed_pseudogene	17.2265	-2.53981	1.14259	-2.22285	0.0262259	NA	-2.44435	2.22043	0.0348616	1
ENSG00000269186	LINC01082	lincRNA	5.4172	-6.48522	2.31694	-2.79905	0.00512533	NA	-6.98362	0.762556	0.00296063	0.912717
ENSG00000269570	AP001350.1	antisense_RNA	4.36445	4.36829	2.00511	2.17858	0.0293631	NA	4.27468	0.132433	0.032255	1
ENSG00000269741	AC011473.4	protein_coding	5.82735	-5.14271	1.99685	-2.57541	0.010012	NA	-4.77177	1.03199	0.00229775	0.855988
ENSG00000270683	FAM71BP1	processed_pseudogene	12.4279	-3.4197	1.35422	-2.52522	0.0115625	NA	-3.28408	1.56175	0.00911154	1
ENSG00000270704	AC124312.4	sense_intronic	4.49277	-5.09838	2.11099	-2.41516	0.0157284	NA	-4.83496	0.491744	0.0121133	1
ENSG00000270767	AL356157.2	processed_pseudogene	3.99519	-5.12388	2.27806	-2.24923	0.0244977	NA	-4.70574	0.541918	0.0107982	1
ENSG00000270859	AC099785.1	processed_pseudogene	9.52986	3.83535	1.76258	2.17599	0.0295562	NA	3.64338	0.566733	0.0261966	1
ENSG00000270897	AC111188.3	processed_pseudogene	5.30593	4.8218	2.06442	2.33567	0.0195084	NA	4.45855	0.533581	0.0302164	1
ENSG00000271192	AC006058.2	lincRNA	8.08133	3.96998	1.52954	2.59554	0.00944422	NA	3.8505	1.21916	0.00931134	1
ENSG00000271358	AL137190.1	processed_pseudogene	6.80952	-4.5296	1.98522	-2.28166	0.0225093	NA	-4.21302	0.593561	0.0313407	1
ENSG00000271386	SRGNP1	processed_pseudogene	9.20078	6.60682	1.9364	3.4119	0.000645114	NA	7.34379	1.08423	0.000979437	0.602949
ENSG00000271402	IGKV2OR2-2	IG_V_pseudogene	9.36982	-2.79963	1.29164	-2.16751	0.0301963	NA	-2.70015	1.32913	0.0457796	1
ENSG00000271435	AC068137.2	processed_pseudogene	15.64	-2.5774	1.10095	-2.34107	0.0192287	NA	-2.51118	2.40189	0.00405216	1
ENSG00000271459	Z98751.3	processed_pseudogene	15.5212	2.67676	1.25552	2.13199	0.0330078	NA	2.67214	2.11921	0.0136114	1
ENSG00000271621	AC013244.3	processed_pseudogene	10.6803	4.63193	1.62711	2.84672	0.00441717	NA	4.48921	1.10076	0.00545784	1
ENSG00000271890	OR10AE1P	unprocessed_pseudogene	7.41232	3.97243	1.87123	2.1229	0.0337624	NA	3.75301	0.630046	0.0313062	1
ENSG00000271996	AC019080.4	antisense_RNA	18.418	-2.99696	1.05888	-2.83032	0.00465013	NA	-2.89665	1.65953	0.00630798	1
ENSG00000272154	AC244517.2	antisense_RNA	5.33203	5.03935	2.07663	2.4267	0.0152368	NA	4.6732	0.71199	0.026644	1
ENSG00000272333	KMT2B	protein_coding	529.952	0.890533	0.423212	2.10422	0.0353591	0.999779	0.925705	7.06346	0.0413024	1
ENSG00000272345	AL031775.1	antisense_RNA	4.38304	-5.62008	2.15908	-2.603	0.00924111	NA	-6.14609	0.072632	0.0231314	1
ENSG00000272389	AC008536.2	antisense_RNA	9.62113	-3.89382	1.74357	-2.23325	0.0255323	NA	-3.64589	0.554542	0.0339813	1
ENSG00000272523	LINC01023	lincRNA	36.2353	-1.51069	0.745815	-2.02555	0.0428107	NA	-1.44787	2.97025	0.040638	1
ENSG00000272536	RN7SL840P	misc_RNA	12.63	-2.72357	1.1649	-2.33802	0.0193864	NA	-2.63308	1.3032	0.0440342	1
ENSG00000272555	AC009974.1	lincRNA	25.372	2.25365	0.818054	2.75489	0.00587115	NA	2.27329	2.15583	0.00715143	1
ENSG00000272690	LINC02018	lincRNA	34.0425	-1.43964	0.691723	-2.08124	0.0374118	NA	-1.37932	2.9372	0.0367935	1
ENSG00000272699	AC007620.3	antisense_RNA	4.8338	4.55162	2.11298	2.15412	0.0312306	NA	4.44543	0.232411	0.0282598	1
ENSG00000272733	AP000345.2	lincRNA	37.1369	-1.75747	0.640344	-2.74457	0.00605897	NA	-1.70261	2.60903	0.0160505	1
ENSG00000272824	AC245100.7	lincRNA	7.10069	3.61669	1.68722	2.14358	0.0320668	NA	3.47829	0.121071	0.04137	1
ENSG00000273027	AL844908.2	sense_intronic	12.241	-2.71314	1.37538	-1.97266	0.0485348	NA	-2.62102	1.65622	0.0220428	1
ENSG00000273100	AL596442.2	lincRNA	20.4965	-1.90047	0.914152	-2.07894	0.0376228	NA	-1.81983	2.26269	0.0301368	1
ENSG00000273177	AC092954.2	lincRNA	5.86422	5.59909	1.88021	2.9779	0.0029023	NA	6.33977	0.302464	0.0075977	1
ENSG00000273284	AP001033.2	sense_intronic	7.13256	6.49966	2.00014	3.2496	0.00115568	NA	7.23629	0.999059	0.000928914	0.601412
ENSG00000273406	AC245008.1	lincRNA	4.20818	4.37896	2.23205	1.96185	0.0497799	NA	4.14972	0.217408	0.043516	1
ENSG00000273559	CWC25	protein_coding	267.505	0.902488	0.400299	2.25453	0.0241626	0.999779	0.952681	5.91779	0.0149937	1
ENSG00000273644	AC215522.1	processed_pseudogene	19.4867	2.33884	1.05932	2.20787	0.0272531	NA	2.3113	2.15371	0.0267747	1
ENSG00000273703	HIST1H2BM	protein_coding	192.078	1.53731	0.591336	2.59972	0.0093299	0.748263	1.58437	5.17191	0.000300178	0.364964
ENSG00000273723	AL139089.1	lincRNA	12.4514	-2.47714	1.23881	-1.99961	0.0455428	NA	-2.40974	1.55453	0.0284485	1
ENSG00000273744	U4	snRNA	4.04305	5.86992	2.50256	2.34556	0.0189985	NA	6.6132	0.4954	0.00658247	1
ENSG00000273802	HIST1H2BG	protein_coding	397.836	1.51914	0.615463	2.46828	0.0135763	0.887456	1.56734	6.32689	0.00157527	0.722735
ENSG00000273849	SDR42E1P4	processed_pseudogene	7.58882	3.66239	1.6621	2.20347	0.0275613	NA	3.60822	0.856739	0.030734	1
ENSG00000274259	AL662799.1	antisense_RNA	7.11322	-4.76412	2.12537	-2.24155	0.0249903	NA	-4.46363	0.704245	0.0291515	1
ENSG00000274322	AL136531.2	protein_coding	29.0315	-1.56372	0.785076	-1.99181	0.0463917	NA	-1.50361	2.92979	0.0240511	1
ENSG00000274641	HIST1H2BO	protein_coding	467.559	1.19819	0.552235	2.16972	0.0300283	0.999779	1.25807	6.59633	0.00931087	1
ENSG00000274808	TBC1D3B	protein_coding	37.5977	-1.68083	0.817425	-2.05625	0.0397585	NA	-1.62315	3.49727	0.00831363	1
ENSG00000275060	PPP1R26P3	unprocessed_pseudogene	3.96355	-6.19234	2.36853	-2.61443	0.00893775	NA	-6.72224	0.552025	0.00317494	0.921091
ENSG00000275113	GAGE2E	protein_coding	5.69849	3.9429	2.00921	1.96242	0.0497141	NA	3.7586	0.316384	0.0277292	1
ENSG00000275126	HIST1H4L	protein_coding	397.173	1.26911	0.632781	2.00561	0.0448982	0.999779	1.29975	6.11954	0.00483697	1
ENSG00000275194	AC004467.1	unprocessed_pseudogene	4.97795	4.12455	2.06553	1.99685	0.0458419	NA	3.9018	0.730451	0.0270134	1
ENSG00000275374	AC113385.3	unprocessed_pseudogene	21.2894	-2.67345	1.32775	-2.01352	0.04406	NA	-2.56074	2.2082	0.04156	1
ENSG00000275379	HIST1H3I	protein_coding	330.83	1.29355	0.528096	2.44945	0.0143073	0.891621	1.34535	6.26979	0.00486348	1
ENSG00000275409	AC026367.2	lincRNA	16.1587	-3.43779	1.44771	-2.37463	0.0175664	NA	-3.26249	1.94208	0.0150303	1
ENSG00000275713	HIST1H2BH	protein_coding	454.45	1.196	0.531138	2.25177	0.0243369	0.999779	1.2509	6.51565	0.00737353	1
ENSG00000275728	AL049794.2	lincRNA	11.5916	3.30046	1.44233	2.28829	0.0221207	NA	3.1949	1.92858	0.00886543	1
ENSG00000276043	UHRF1	protein_coding	772.497	1.48925	0.583619	2.55175	0.0107184	0.817831	1.5338	7.58405	0.00195357	0.808151
ENSG00000276063	AL391262.2	lincRNA	4.39914	4.45279	2.14033	2.08043	0.0374865	NA	4.36024	0.176913	0.0333238	1
ENSG00000276070	CCL4L2	protein_coding	36.3647	-1.62626	0.746045	-2.17985	0.0292688	NA	-1.57783	2.82204	0.0299649	1
ENSG00000276550	HERC2P2	transcribed_unprocessed_pseudogene	153.865	1.35712	0.48421	2.80275	0.00506683	0.559165	1.39739	5.08513	0.00345339	0.941929
ENSG00000276772	AC025271.4	lincRNA	39.8971	1.5182	0.635544	2.38882	0.0169027	NA	1.54276	3.08128	0.0114195	1
ENSG00000276918	Metazoa_SRP	misc_RNA	12.1017	3.69166	1.43888	2.56566	0.010298	NA	3.61099	0.98784	0.0314848	1
ENSG00000277136	Metazoa_SRP	misc_RNA	4.57331	4.54815	2.20573	2.06197	0.0392103	NA	4.31747	0.721775	0.00723192	1
ENSG00000277511	AC116407.2	lincRNA	29.616	-1.68734	0.767929	-2.19726	0.0280018	NA	-1.61629	2.50445	0.0402483	1
ENSG00000277749	AC023300.2	antisense_RNA	22.6928	-2.4212	1.17116	-2.06735	0.0387014	NA	-2.31966	2.69156	0.0124147	1
ENSG00000278058	AC009159.3	lincRNA	5.06969	-4.3676	1.89881	-2.30017	0.0214384	NA	-4.06186	0.500831	0.018509	1
ENSG00000278133	AC135050.6	sense_intronic	11.1338	3.0994	1.41794	2.18585	0.0288265	NA	3.03887	1.21744	0.0418867	1
ENSG00000278177	AL354811.1	antisense_RNA	4.80995	5.39804	2.19739	2.45657	0.0140272	NA	6.15019	0.178052	0.00920155	1
ENSG00000278272	HIST1H3C	protein_coding	286.892	1.32345	0.606265	2.18296	0.0290391	0.999779	1.38049	5.94228	0.0240842	1
ENSG00000278588	HIST1H2BI	protein_coding	471.545	1.22017	0.596666	2.04498	0.0408564	0.999779	1.28015	6.55036	0.0141246	1
ENSG00000278654	AC007450.4	processed_pseudogene	6.11082	-5.15898	1.8787	-2.74603	0.00603212	NA	-4.8029	1.06094	0.00184505	0.7872
ENSG00000278824	AC143336.1	processed_pseudogene	16.2928	1.79926	0.910919	1.97521	0.0482444	NA	1.80588	2.04366	0.0451116	1
ENSG00000278831	AL513190.1	antisense_RNA	9.95521	3.28752	1.43288	2.29434	0.0217709	NA	3.21859	1.05547	0.0454074	1
ENSG00000278918	AC080112.3	TEC	60.0454	-1.22455	0.593195	-2.06434	0.0389856	NA	-1.17448	3.84528	0.0343389	1
ENSG00000278993	AC002350.2	TEC	28.3438	-1.85665	0.800447	-2.31952	0.0203671	NA	-1.81227	2.57948	0.0192519	1
ENSG00000279039	AC011447.6	TEC	27.3057	1.914	0.893972	2.14101	0.0322734	NA	1.92762	2.29601	0.0275288	1
ENSG00000279187	AC027601.5	TEC	65.2336	-1.00742	0.505573	-1.99263	0.0463024	NA	-0.969559	3.8509	0.0410178	1
ENSG00000279250	AC022919.1	TEC	7.95679	-4.12662	1.74814	-2.36058	0.0182464	NA	-3.90017	1.00893	0.0169621	1
ENSG00000279368	AL031123.3	TEC	31.5844	-1.65401	0.754806	-2.1913	0.0284299	NA	-1.59462	2.58051	0.0312916	1
ENSG00000279629	AC048380.3	TEC	12.895	-3.16448	1.22226	-2.58905	0.00962423	NA	-3.04267	1.7007	0.0130453	1
ENSG00000279697	AP003400.5	TEC	10.9997	4.88305	1.81707	2.68732	0.00720281	NA	4.50813	0.558911	0.027362	1
ENSG00000279886	AC087645.3	TEC	16.3289	-3.14912	1.41236	-2.22969	0.0257681	NA	-3.00403	1.99211	0.0125417	1
ENSG00000279990	RPSAP68	processed_pseudogene	5.06564	-5.17372	2.30608	-2.24351	0.0248639	NA	-4.89209	0.508155	0.0162817	1
ENSG00000280123	AC023632.6	TEC	13.4926	3.27741	1.18991	2.75434	0.00588107	NA	3.262	1.4688	0.0164704	1
ENSG00000280197	C18orf12	TEC	6.17503	-4.09944	1.92855	-2.12567	0.0335311	NA	-3.84845	0.544019	0.032709	1
ENSG00000280266	AC006372.4	TEC	39.8701	-2.09423	0.937197	-2.23457	0.0254455	NA	-2.06948	3.3983	0.00159592	0.725368
ENSG00000280294	AC011008.2	TEC	44.4067	-1.44008	0.660512	-2.18024	0.0292395	NA	-1.37195	3.42156	0.0180052	1
ENSG00000280306	AC137056.2	TEC	33.2269	2.4755	0.931208	2.65838	0.00785175	NA	2.44326	2.38734	0.00490441	1
ENSG00000280348	AL138713.1	TEC	7.10167	5.1573	1.74552	2.95459	0.00313086	NA	4.7938	0.775057	0.0139411	1
ENSG00000280351	AC127496.7	TEC	21.7251	-2.3207	1.05856	-2.19232	0.0283561	NA	-2.22781	2.68803	0.0123073	1
ENSG00000281566	AL157778.1	lincRNA	12.8657	-3.66707	1.30589	-2.80809	0.00498363	NA	-3.53545	1.50266	0.00682456	1
ENSG00000283164	AC012507.4	antisense_RNA	22.4751	-2.98238	0.946677	-3.15036	0.00163068	NA	-2.87031	2.66678	0.00129546	0.638515
ENSG00000283166	AL590396.2	processed_pseudogene	15.4576	4.4321	1.43426	3.09016	0.00200049	NA	4.29573	0.693998	0.00764893	1
ENSG00000283269	AC005524.1	transcribed_unprocessed_pseudogene	35.3502	1.50648	0.715894	2.10433	0.0353496	NA	1.55668	2.78705	0.0269052	1
ENSG00000283680	AC135068.12	unprocessed_pseudogene	4.64732	5.86989	2.42904	2.41655	0.0156686	NA	6.59731	0.490948	0.00489405	1
ENSG00000283696	AL592295.4	lincRNA	32.518	-1.81522	0.861622	-2.10675	0.0351392	NA	-1.75131	2.87119	0.010772	1
ENSG00000283752	AC241585.4	unprocessed_pseudogene	17.1678	-2.78543	1.19712	-2.32678	0.0199768	NA	-2.71345	2.027	0.00840762	1
ENSG00000284219	MIR202	miRNA	3.14059	-5.97207	2.80918	-2.12592	0.0335103	NA	-6.46719	0.349774	0.0144865	1

## Sheet: Expr_matrix
gene_id	A-0327	A-0411	A-0707	W-0122	W-0407	W-0722
ENSG00000000003	54	96	63	91	69	46
ENSG00000000005	11	34	25	24	11	33
ENSG00000000419	372	181	80	151	102	163
ENSG00000000457	149	230	129	186	110	86
ENSG00000000460	189	186	118	191	105	133
ENSG00000000938	111	173	61	242	59	132
ENSG00000000971	67	144	93	68	82	42
ENSG00000001036	175	199	87	150	70	33
ENSG00000001084	203	303	161	248	141	120
ENSG00000001167	255	160	85	175	45	119
ENSG00000001460	132	231	203	281	127	336
ENSG00000001461	195	305	184	369	143	182
ENSG00000001497	221	419	167	372	141	102
ENSG00000001561	40	43	26	88	26	24
ENSG00000001617	313	524	166	544	122	149
ENSG00000001626	135	236	217	156	134	258
ENSG00000001629	261	273	126	209	133	194
ENSG00000001630	47	59	0	62	37	15
ENSG00000001631	120	146	131	145	91	78
ENSG00000002016	203	326	243	387	162	305
ENSG00000002079	138	266	195	380	93	116
ENSG00000002330	117	149	98	220	36	57
ENSG00000002549	290	273	177	219	124	99
ENSG00000002586	454	432	77	461	184	198
ENSG00000002587	143	255	169	234	30	221
ENSG00000002726	41	178	78	258	116	102
ENSG00000002745	47	73	63	74	22	30
ENSG00000002746	297	677	411	762	275	400
ENSG00000002822	2704	3536	1088	2191	795	821
ENSG00000002834	2323	2108	895	1467	567	635
ENSG00000002919	222	270	234	416	105	150
ENSG00000002933	48	79	93	152	36	74
ENSG00000003056	138	117	73	183	100	104
ENSG00000003096	47	39	28	57	25	49
ENSG00000003137	164	326	148	413	78	202
ENSG00000003147	116	259	182	324	174	164
ENSG00000003249	350	457	194	464	194	170
ENSG00000003393	421	417	426	417	293	304
ENSG00000003400	73	271	206	271	150	198
ENSG00000003402	343	766	448	698	288	312
ENSG00000003436	135	242	184	201	106	137
ENSG00000003509	103	127	76	129	67	117
ENSG00000003756	268	351	244	315	183	212
ENSG00000003987	80	165	171	101	81	31
ENSG00000003989	107	159	84	187	94	118
ENSG00000004059	290	271	53	264	157	65
ENSG00000004139	310	444	283	535	176	223
ENSG00000004142	1189	812	381	897	474	345
ENSG00000004399	564	1177	498	1318	265	438
ENSG00000004455	583	451	248	472	219	331
ENSG00000004468	105	194	135	229	65	162
ENSG00000004478	847	973	369	918	426	646
ENSG00000004487	540	460	243	426	230	243
ENSG00000004534	623	787	186	500	250	371
ENSG00000004660	235	670	289	874	202	299
ENSG00000004700	109	95	59	114	115	49
ENSG00000004766	129	136	124	123	76	108
ENSG00000004776	13	37	3	90	8	0
ENSG00000004777	167	469	148	729	122	123
ENSG00000004779	194	163	50	215	46	134
ENSG00000004799	54	93	71	51	0	51
ENSG00000004809	50	114	60	121	53	65
ENSG00000004838	88	241	119	264	44	116
ENSG00000004846	220	273	161	238	138	267
ENSG00000004848	83	205	46	258	36	50
ENSG00000004864	83	133	88	135	44	105
ENSG00000004866	130	169	127	178	93	107
ENSG00000004897	414	327	276	351	306	328
ENSG00000004939	231	521	316	870	131	245
ENSG00000004948	102	55	79	75	14	98
ENSG00000004961	122	77	38	102	53	111
ENSG00000004975	512	777	333	656	148	284
ENSG00000005001	94	186	89	188	37	34
ENSG00000005007	1118	1560	591	1194	400	399
ENSG00000005020	157	293	177	274	147	181
ENSG00000005022	677	487	141	403	224	216
ENSG00000005059	105	117	56	173	65	70
ENSG00000005073	24	101	30	136	31	92
ENSG00000005075	438	356	166	269	112	122
ENSG00000005100	308	568	169	443	150	221
ENSG00000005102	42	152	37	181	32	46
ENSG00000005108	234	383	298	392	204	236
ENSG00000005156	323	752	468	735	264	534
ENSG00000005175	123	183	144	118	54	122
ENSG00000005187	155	243	215	185	81	212
ENSG00000005189	168	221	199	195	135	166
ENSG00000005194	187	240	137	171	64	134
ENSG00000005206	266	492	151	755	70	159
ENSG00000005238	117	216	75	340	67	112
ENSG00000005243	203	296	163	325	144	186
ENSG00000005249	94	123	68	111	97	60
ENSG00000005302	112	197	84	152	85	69
ENSG00000005339	1297	1392	660	1115	359	540
ENSG00000005379	407	866	439	1521	415	367
ENSG00000005381	144	329	142	478	118	147
ENSG00000005421	29	76	50	34	7	22
ENSG00000005436	135	209	65	188	168	107
ENSG00000005448	166	287	217	387	214	189
ENSG00000005469	40	92	93	49	24	37
ENSG00000005471	65	133	186	96	33	82
ENSG00000005483	425	376	329	285	292	147
ENSG00000005486	196	234	60	256	90	122
ENSG00000005513	140	199	51	288	97	114
ENSG00000005700	161	185	146	114	48	102
ENSG00000005801	146	284	176	232	107	130
ENSG00000005810	295	405	256	244	171	363
ENSG00000005812	64	41	51	42	12	20
ENSG00000005844	144	387	196	553	156	178
ENSG00000005882	345	419	187	485	116	98
ENSG00000005884	1199	1703	779	1763	561	675
ENSG00000005889	494	541	257	416	201	229
ENSG00000005893	65	70	75	101	109	51
ENSG00000005961	159	562	238	739	199	191
ENSG00000005981	18	82	83	65	13	19
ENSG00000006007	267	226	131	273	179	120
ENSG00000006015	469	664	79	516	77	138
ENSG00000006016	291	347	136	325	72	93
ENSG00000006025	243	577	280	854	240	348
ENSG00000006042	264	342	222	396	114	210
ENSG00000006047	96	291	104	358	39	70
ENSG00000006059	24	63	98	132	14	72
ENSG00000006062	601	902	456	927	327	406
ENSG00000006071	150	771	313	804	282	213
ENSG00000006116	17	121	61	164	28	52
ENSG00000006118	227	459	217	716	130	195
ENSG00000006125	1194	1190	669	1006	701	952
ENSG00000006128	32	66	27	67	10	36
ENSG00000006194	177	358	151	351	66	61
ENSG00000006210	72	166	152	270	63	116
ENSG00000006282	535	880	324	822	273	255
ENSG00000006283	442	818	417	1386	325	399
ENSG00000006327	317	377	85	467	202	118
ENSG00000006377	13	92	53	92	19	73
ENSG00000006432	619	1549	837	1649	491	659
ENSG00000006451	266	283	125	354	146	216
ENSG00000006453	114	210	68	220	115	95
ENSG00000006459	123	149	149	96	76	119
ENSG00000006468	150	318	213	303	89	222
ENSG00000006530	166	135	131	149	78	184
ENSG00000006534	302	683	195	719	252	377
ENSG00000006555	149	159	113	315	46	44
ENSG00000006576	124	158	92	129	40	126
ENSG00000006606	7	33	10	34	8	19
ENSG00000006607	368	432	317	643	326	349
ENSG00000006611	160	356	264	588	107	189
ENSG00000006625	76	124	44	163	40	46
ENSG00000006634	144	157	94	96	81	68
ENSG00000006638	89	206	42	261	47	20
ENSG00000006652	233	257	170	206	124	120
ENSG00000006659	24	59	55	69	33	54
ENSG00000006695	155	225	142	247	105	96
ENSG00000006704	247	390	178	536	174	129
ENSG00000006712	1127	1032	533	511	320	279
ENSG00000006715	182	318	309	249	195	313
ENSG00000006740	169	398	220	574	221	256
ENSG00000006744	370	584	363	677	240	230
ENSG00000006747	204	323	251	255	112	198
ENSG00000006756	170	291	190	289	74	105
ENSG00000006757	140	121	111	106	66	127
ENSG00000006788	159	432	182	522	146	210
ENSG00000006831	328	438	246	583	202	233
ENSG00000006837	34	68	58	52	32	45
ENSG00000007001	14	99	67	131	62	88
ENSG00000007038	52	168	46	193	44	42
ENSG00000007047	513	861	308	873	209	226
ENSG00000007062	182	363	220	447	177	249
ENSG00000007080	5421	5153	1430	1172	362	419
ENSG00000007129	67	141	52	192	61	37
ENSG00000007168	578	684	276	691	281	361
ENSG00000007171	148	451	286	698	255	416
ENSG00000007174	446	925	607	1172	323	548
ENSG00000007202	683	756	331	762	351	312
ENSG00000007216	182	325	209	440	120	152
ENSG00000007237	439	731	351	831	282	391
ENSG00000007255	73	163	63	237	103	57
ENSG00000007264	153	248	97	457	114	168
ENSG00000007306	93	202	124	201	55	69
ENSG00000007312	64	219	95	261	37	100
ENSG00000007314	276	632	377	1072	267	412
ENSG00000007341	63	156	112	135	73	35
ENSG00000007350	105	87	127	164	48	75
ENSG00000007372	241	619	287	790	184	201
ENSG00000007376	477	372	120	303	172	95
ENSG00000007384	575	680	167	528	188	122
ENSG00000007392	466	511	168	302	136	134
ENSG00000007402	143	714	250	834	177	225
ENSG00000007516	303	655	236	780	157	209
ENSG00000007520	217	456	101	390	160	103
ENSG00000007541	192	413	153	632	115	173
ENSG00000007545	132	339	80	315	41	50
ENSG00000007866	242	307	89	377	137	172
ENSG00000007908	112	106	100	79	69	103
ENSG00000007923	200	312	196	267	171	169
ENSG00000007933	52	131	96	86	61	115
ENSG00000007944	73	130	87	128	22	69
ENSG00000007952	14	57	42	80	29	90
ENSG00000007968	305	299	87	337	94	172
ENSG00000008018	387	238	83	204	122	176
ENSG00000008056	15	118	59	127	33	42
ENSG00000008083	413	406	215	432	167	247
ENSG00000008086	300	495	287	485	210	409
ENSG00000008118	114	157	109	282	95	65
ENSG00000008128	42	38	18	74	26	34
ENSG00000008130	466	462	152	521	156	167
ENSG00000008196	75	139	104	217	78	94
ENSG00000008197	41	122	72	92	29	38
ENSG00000008226	197	512	308	787	204	343
ENSG00000008256	594	834	388	805	289	380
ENSG00000008277	129	277	126	166	101	224
ENSG00000008282	84	145	54	182	17	95
ENSG00000008283	107	476	160	625	165	283
ENSG00000008294	673	890	474	534	376	444
ENSG00000008300	471	1027	505	1351	328	350
ENSG00000008311	171	170	143	127	104	85
ENSG00000008323	272	635	311	935	282	345
ENSG00000008324	59	53	30	104	35	24
ENSG00000008382	46	266	40	241	31	46
ENSG00000008394	111	103	104	110	48	38
ENSG00000008405	174	204	87	179	145	130
ENSG00000008438	33	21	29	107	6	79
ENSG00000008441	849	1175	308	968	214	240
ENSG00000008513	165	691	305	701	222	324
ENSG00000008516	67	187	72	282	35	38
ENSG00000008517	107	138	38	264	74	12
ENSG00000008710	595	1672	586	1515	431	408
ENSG00000008735	139	297	93	591	104	99
ENSG00000008838	755	1117	490	1195	393	500
ENSG00000008853	162	274	160	349	98	113
ENSG00000008869	228	263	286	171	179	169
ENSG00000008952	208	268	192	151	148	242
ENSG00000008988	6686	5039	1794	3483	1999	1924
ENSG00000009307	1164	828	511	656	590	577
ENSG00000009335	379	410	212	413	215	304
ENSG00000009413	353	584	212	321	206	179
ENSG00000009694	104	66	102	75	23	84
ENSG00000009709	70	160	148	317	87	61
ENSG00000009724	129	166	102	262	115	131
ENSG00000009765	98	232	146	198	101	183
ENSG00000009780	53	72	81	87	71	109
ENSG00000009790	105	287	172	260	76	59
ENSG00000009830	253	618	277	701	228	305
ENSG00000009844	256	218	116	209	160	118
ENSG00000009950	89	252	102	370	72	87
ENSG00000009954	893	775	426	618	357	599
ENSG00000010017	123	235	141	163	93	90
ENSG00000010030	63	142	108	174	15	63
ENSG00000010072	122	201	119	145	93	114
ENSG00000010165	257	244	104	268	80	194
ENSG00000010219	356	511	325	479	234	232
ENSG00000010244	696	546	356	404	332	432
ENSG00000010256	832	699	306	799	323	304
ENSG00000010270	160	194	199	226	115	182
ENSG00000010278	326	501	244	566	146	222
ENSG00000010282	70	241	65	321	90	132
ENSG00000010292	1862	1806	759	1229	843	767
ENSG00000010295	330	930	229	842	217	159
ENSG00000010310	81	216	122	490	119	205
ENSG00000010318	141	194	91	249	64	148
ENSG00000010319	93	342	149	543	118	204
ENSG00000010322	1181	1582	517	963	420	307
ENSG00000010327	414	900	420	1280	271	378
ENSG00000010361	173	246	68	264	69	61
ENSG00000010379	271	386	280	528	140	225
ENSG00000010404	104	175	74	180	124	193
ENSG00000010438	42	147	44	157	60	129
ENSG00000010539	113	287	134	272	63	146
ENSG00000010610	254	537	222	715	124	272
ENSG00000010626	181	289	100	294	80	199
ENSG00000010671	71	82	54	125	47	152
ENSG00000010704	52	147	146	146	68	45
ENSG00000010803	298	265	170	307	101	199
ENSG00000010810	315	605	253	516	227	326
ENSG00000010818	212	497	226	430	199	261
ENSG00000010932	37	114	83	82	50	162
ENSG00000011007	445	447	202	323	109	271
ENSG00000011009	180	191	133	310	70	66
ENSG00000011021	235	299	237	443	149	176
ENSG00000011028	964	1261	478	1209	309	406
ENSG00000011083	142	324	267	598	97	274
ENSG00000011105	320	836	284	1176	246	312
ENSG00000011114	97	303	182	289	106	261
ENSG00000011132	208	336	132	384	71	43
ENSG00000011143	212	341	247	544	180	246
ENSG00000011198	106	182	89	228	46	74
ENSG00000011201	83	194	148	146	64	168
ENSG00000011243	528	615	239	436	162	163
ENSG00000011258	269	407	213	254	122	136
ENSG00000011260	428	346	158	238	102	232
ENSG00000011275	872	1292	587	879	429	554
ENSG00000011295	208	420	130	349	120	216
ENSG00000011304	3294	2421	622	1271	562	688
ENSG00000011332	241	422	127	681	109	155
ENSG00000011347	198	334	157	542	128	165
ENSG00000011376	210	409	205	377	259	216
ENSG00000011405	338	326	232	299	232	368
ENSG00000011422	286	281	189	388	90	126
ENSG00000011426	1767	889	696	573	669	750
ENSG00000011451	646	813	319	871	183	255
ENSG00000011454	334	400	282	320	194	245
ENSG00000011465	124	217	246	128	112	150
ENSG00000011478	73	189	116	196	32	60
ENSG00000011485	677	830	365	596	254	379
ENSG00000011523	249	526	227	453	169	273
ENSG00000011566	262	288	185	208	156	231
ENSG00000011590	75	250	139	280	77	214
ENSG00000011600	20	49	48	115	23	45
ENSG00000011638	100	131	93	135	87	113
ENSG00000011677	92	157	103	109	39	59
ENSG00000012048	515	573	384	431	206	353
ENSG00000012061	619	485	303	657	226	317
ENSG00000012124	159	327	146	521	99	156
ENSG00000012171	446	687	154	489	108	221
ENSG00000012174	61	191	126	109	94	166
ENSG00000012211	56	81	12	137	57	46
ENSG00000012223	138	220	154	368	153	142
ENSG00000012232	249	453	217	489	189	230
ENSG00000012504	107	74	81	74	64	31
ENSG00000012660	236	237	132	187	138	122
ENSG00000012779	132	275	108	381	92	218
ENSG00000012817	0	0	1	0	0	0
ENSG00000012822	742	908	485	689	244	400
ENSG00000012963	115	110	84	137	54	130
ENSG00000012983	149	211	184	168	118	113
ENSG00000013016	162	322	188	376	111	197
ENSG00000013275	672	719	340	495	247	190
ENSG00000013288	391	706	299	858	264	361
ENSG00000013293	114	390	170	376	171	108
ENSG00000013297	563	434	290	456	244	247
ENSG00000013306	882	869	377	952	289	419
ENSG00000013364	335	560	205	462	218	260
ENSG00000013374	136	243	166	266	136	168
ENSG00000013375	48	112	127	100	109	119
ENSG00000013392	45	86	30	56	22	42
ENSG00000013441	211	233	76	153	104	38
ENSG00000013503	173	201	244	230	175	158
ENSG00000013523	129	336	175	495	135	248
ENSG00000013561	171	240	155	309	107	241
ENSG00000013563	37	100	34	144	36	69
ENSG00000013573	442	794	274	578	182	311
ENSG00000013583	99	228	47	161	35	38
ENSG00000013588	522	357	249	451	291	272
ENSG00000013619	65	141	174	255	67	77
ENSG00000013725	106	470	210	537	110	155
ENSG00000013810	2436	2290	615	1147	410	462
ENSG00000014123	110	90	51	70	37	66
ENSG00000014138	327	407	281	424	125	277
ENSG00000014164	500	683	243	627	216	311
ENSG00000014216	918	1036	397	983	317	387
ENSG00000014257	53	137	140	87	84	157
ENSG00000014641	359	337	218	300	152	167
ENSG00000014824	267	415	166	260	102	267
ENSG00000014914	124	250	87	326	93	179
ENSG00000014919	196	299	136	281	165	108
ENSG00000015133	286	686	302	853	204	235
ENSG00000015153	142	223	134	158	111	167
ENSG00000015171	447	422	171	242	121	217
ENSG00000015285	47	101	35	139	20	34
ENSG00000015413	72	136	117	304	45	54
ENSG00000015475	308	353	172	476	199	215
ENSG00000015479	121	206	113	197	93	86
ENSG00000015520	181	554	334	744	172	285
ENSG00000015532	366	525	305	684	168	242
ENSG00000015568	0	1	0	9	0	2
ENSG00000015592	33	114	102	125	24	51
ENSG00000015676	616	846	434	1001	314	539
ENSG00000016082	49	86	53	129	40	54
ENSG00000016391	91	248	91	386	80	115
ENSG00000016402	75	166	122	191	46	79
ENSG00000016490	55	88	89	65	25	100
ENSG00000016602	37	34	70	9	22	69
ENSG00000016864	131	180	115	132	69	75
ENSG00000017260	282	351	176	315	170	201
ENSG00000017427	48	87	53	72	54	97
ENSG00000017483	74	162	69	176	60	79
ENSG00000017797	597	506	271	515	298	311
ENSG00000018189	179	458	82	234	97	126
ENSG00000018236	58	190	128	71	67	101
ENSG00000018280	90	388	210	680	161	168
ENSG00000018408	465	424	294	343	225	274
ENSG00000018510	403	277	148	254	89	188
ENSG00000018607	16	52	24	44	39	38
ENSG00000018610	110	71	54	97	40	16
ENSG00000018625	156	388	210	404	104	237
ENSG00000018699	226	185	216	167	95	116
ENSG00000018869	62	85	72	97	39	94
ENSG00000019102	50	99	39	103	28	28
ENSG00000019144	1130	2011	895	1705	538	610
ENSG00000019169	37	154	78	199	83	141
ENSG00000019186	132	277	196	310	88	237
ENSG00000019485	333	713	354	949	220	423
ENSG00000019505	75	171	85	211	42	69
ENSG00000019549	80	163	43	149	55	19
ENSG00000019582	51	157	117	369	78	126
ENSG00000019991	55	99	98	60	47	63
ENSG00000019995	107	101	54	59	39	52
ENSG00000020129	166	254	173	297	80	194
ENSG00000020181	308	512	162	563	90	98
ENSG00000020219	17	51	19	63	19	16
ENSG00000020256	769	1059	432	1136	304	543
ENSG00000020426	174	235	90	147	86	172
ENSG00000020577	3969	3066	1944	3762	1276	2488
ENSG00000020633	256	288	160	342	149	142
ENSG00000020922	209	261	132	96	148	111
ENSG00000021300	137	390	259	478	155	356
ENSG00000021355	140	217	77	220	75	117
ENSG00000021461	39	71	51	48	49	108
ENSG00000021488	118	145	154	165	33	116
ENSG00000021574	215	293	95	297	132	249
ENSG00000021645	311	422	479	401	187	249
ENSG00000021762	391	785	390	984	127	215
ENSG00000021776	317	445	303	241	180	367
ENSG00000021826	335	335	233	148	170	311
ENSG00000021852	57	87	74	131	21	87
ENSG00000022267	202	222	147	201	104	117
ENSG00000022277	675	702	183	504	226	250
ENSG00000022355	29	158	110	110	38	160
ENSG00000022556	133	295	176	361	108	362
ENSG00000022567	381	784	294	1006	276	234
ENSG00000022840	755	908	355	687	262	321
ENSG00000022976	51	197	125	207	80	96
ENSG00000023041	88	91	72	109	47	65
ENSG00000023171	616	941	380	921	295	511
ENSG00000023191	1012	1047	479	1031	420	499
ENSG00000023228	274	433	259	390	231	302
ENSG00000023287	285	356	224	260	161	236
ENSG00000023318	124	91	124	151	54	148
ENSG00000023330	247	396	137	298	125	292
ENSG00000023445	107	212	115	136	93	103
ENSG00000023516	160	174	86	121	120	177
ENSG00000023572	56	97	32	138	9	32
ENSG00000023608	125	280	87	183	100	54
ENSG00000023697	119	174	87	110	40	118
ENSG00000023734	281	260	125	241	216	85
ENSG00000023839	172	266	218	357	114	279
ENSG00000023892	85	222	96	275	92	100
ENSG00000023902	207	375	177	360	101	190
ENSG00000023909	84	184	65	154	30	43
ENSG00000024048	276	305	251	235	111	303
ENSG00000024422	1431	1204	443	947	375	222
ENSG00000024526	220	142	100	107	91	136
ENSG00000024862	42	40	26	75	42	49
ENSG00000025039	45	191	104	198	58	117
ENSG00000025156	115	109	51	86	80	129
ENSG00000025293	621	675	483	645	334	424
ENSG00000025423	57	85	88	98	53	48
ENSG00000025434	150	235	180	372	69	143
ENSG00000025708	62	109	88	240	16	23
ENSG00000025770	758	754	373	650	165	287
ENSG00000025772	533	553	285	594	356	136
ENSG00000025796	190	168	98	63	146	119
ENSG00000025800	432	455	272	350	223	246
ENSG00000026025	1257	1035	429	674	468	632
ENSG00000026036	81	291	104	507	116	25
ENSG00000026103	74	117	62	124	35	90
ENSG00000026297	64	333	115	409	55	177
ENSG00000026508	1034	1060	399	659	343	482
ENSG00000026559	300	702	186	725	126	217
ENSG00000026652	76	212	78	224	99	150
ENSG00000026751	52	98	74	174	83	102
ENSG00000026950	81	180	160	202	92	125
ENSG00000027001	94	91	62	115	80	137
ENSG00000027075	272	689	401	778	259	435
ENSG00000027644	125	277	115	475	154	155
ENSG00000027697	63	59	63	82	45	36
ENSG00000027847	168	463	218	575	77	163
ENSG00000027869	29	131	56	262	41	91
ENSG00000028116	132	230	121	209	65	261
ENSG00000028137	81	176	135	371	99	72
ENSG00000028203	235	324	233	264	146	254
ENSG00000028277	168	510	191	786	204	168
ENSG00000028310	1948	2699	809	1996	491	584
ENSG00000028528	612	725	417	604	258	383
ENSG00000028839	120	200	81	248	80	40
ENSG00000029153	136	307	157	206	81	156
ENSG00000029363	533	513	245	234	355	332
ENSG00000029364	498	446	355	470	325	331
ENSG00000029534	420	743	266	824	213	396
ENSG00000029559	45	29	44	30	38	21
ENSG00000029639	48	78	37	97	69	125
ENSG00000029725	458	450	227	452	279	329
ENSG00000029993	328	273	134	252	184	102
ENSG00000030066	354	463	380	378	224	366
ENSG00000030110	219	218	61	276	99	82
ENSG00000030304	164	180	163	117	94	94
ENSG00000030419	186	215	168	119	69	115
ENSG00000030582	911	1007	217	886	413	312
ENSG00000031003	297	251	147	144	230	226
ENSG00000031081	176	368	255	418	207	181
ENSG00000031691	51	71	38	29	16	19
ENSG00000031698	613	551	202	446	177	227
ENSG00000031823	649	667	304	734	299	226
ENSG00000032219	330	441	328	309	207	244
ENSG00000032389	277	518	215	561	206	273
ENSG00000032444	590	840	338	945	222	135
ENSG00000032742	87	137	92	99	57	110
ENSG00000033011	75	205	45	242	33	136
ENSG00000033030	172	364	160	280	137	90
ENSG00000033050	530	521	230	456	159	200
ENSG00000033100	153	197	81	227	50	51
ENSG00000033122	140	216	159	140	75	119
ENSG00000033170	273	349	207	305	210	169
ENSG00000033178	235	154	147	102	80	108
ENSG00000033327	1046	884	621	1124	497	616
ENSG00000033627	414	611	451	673	417	439
ENSG00000033800	339	422	257	410	226	201
ENSG00000033867	258	311	171	229	173	269
ENSG00000034053	471	700	395	527	230	252
ENSG00000034152	782	1177	435	1301	437	544
ENSG00000034239	132	269	142	290	57	183
ENSG00000034510	10484	9096	2800	4015	2276	2954
ENSG00000034533	43	123	90	127	90	62
ENSG00000034677	145	228	100	243	66	137
ENSG00000034693	72	67	26	56	14	46
ENSG00000034713	176	179	83	185	61	87
ENSG00000034971	48	82	44	159	58	20
ENSG00000035115	166	384	226	288	163	147
ENSG00000035141	336	302	164	323	165	157
ENSG00000035403	323	637	400	582	281	607
ENSG00000035499	195	192	96	140	82	97
ENSG00000035664	266	605	297	729	187	321
ENSG00000035681	508	544	258	462	211	232
ENSG00000035687	254	286	105	202	124	136
ENSG00000035720	32	33	37	23	10	32
ENSG00000035862	218	298	117	294	85	110
ENSG00000035928	486	460	292	298	271	240
ENSG00000036054	98	195	166	191	81	121
ENSG00000036257	264	429	168	215	150	272
ENSG00000036448	131	288	224	347	112	210
ENSG00000036473	7	9	4	21	5	57
ENSG00000036530	109	296	122	392	153	167
ENSG00000036549	272	183	217	191	122	158
ENSG00000036565	87	172	144	163	89	58
ENSG00000036672	56	254	60	311	67	105
ENSG00000036828	124	296	227	388	132	181
ENSG00000037042	315	482	185	371	125	151
ENSG00000037241	367	269	113	181	112	62
ENSG00000037280	488	787	291	868	219	229
ENSG00000037474	701	797	344	759	390	354
ENSG00000037637	155	235	106	267	170	216
ENSG00000037749	133	156	113	192	99	68
ENSG00000037757	200	236	114	210	56	93
ENSG00000037897	137	172	48	167	42	30
ENSG00000037965	87	75	60	107	17	50
ENSG00000038002	101	119	67	150	51	69
ENSG00000038210	78	156	28	162	11	59
ENSG00000038219	1051	1028	636	660	497	660
ENSG00000038274	128	189	97	225	153	137
ENSG00000038295	153	294	178	281	123	82
ENSG00000038358	272	577	134	436	169	250
ENSG00000038382	3896	4330	1851	2933	1264	1622
ENSG00000038427	135	347	344	302	145	266
ENSG00000038532	365	830	354	799	321	369
ENSG00000038945	56	88	79	99	37	65
ENSG00000039068	199	148	166	263	123	224
ENSG00000039123	256	245	177	200	161	232
ENSG00000039139	621	889	861	694	442	1016
ENSG00000039319	224	343	182	207	167	256
ENSG00000039523	284	495	251	643	169	170
ENSG00000039537	143	301	219	230	147	290
ENSG00000039560	1811	1474	897	1259	833	1276
ENSG00000039600	93	136	83	111	21	165
ENSG00000039650	369	643	195	566	174	165
ENSG00000039987	70	232	82	258	43	133
ENSG00000040199	287	364	235	233	126	321
ENSG00000040275	487	330	265	255	329	276
ENSG00000040341	302	327	175	211	162	248
ENSG00000040487	135	261	146	307	87	82
ENSG00000040531	216	420	190	496	113	215
ENSG00000040608	113	194	100	377	79	125
ENSG00000040633	300	420	143	487	127	145
ENSG00000040731	113	169	191	153	83	198
ENSG00000040933	660	1183	461	1191	421	406
ENSG00000041353	36	94	44	53	16	7
ENSG00000041357	596	388	270	398	226	304
ENSG00000041515	66	240	218	264	73	136
ENSG00000041802	292	298	197	221	167	159
ENSG00000041880	339	506	174	412	78	78
ENSG00000041982	194	456	337	537	165	295
ENSG00000041988	117	175	86	221	70	114
ENSG00000042062	259	900	364	1258	358	467
ENSG00000042088	172	254	166	276	90	163
ENSG00000042286	286	397	102	386	176	161
ENSG00000042304	62	85	54	82	54	44
ENSG00000042317	97	133	40	145	82	119
ENSG00000042429	215	312	174	281	163	148
ENSG00000042445	256	441	175	481	191	162
ENSG00000042493	554	693	284	838	324	294
ENSG00000042753	852	623	280	632	295	191
ENSG00000042781	398	687	510	437	321	388
ENSG00000042813	23	115	43	92	57	135
ENSG00000042832	339	725	463	938	320	350
ENSG00000042980	64	161	155	118	92	54
ENSG00000043039	67	151	45	224	58	86
ENSG00000043093	200	246	122	254	119	122
ENSG00000043143	715	885	506	912	315	388
ENSG00000043355	60	98	28	144	9	28
ENSG00000043462	66	261	148	309	70	118
ENSG00000043514	99	86	91	126	50	93
ENSG00000043591	15	42	18	78	7	16
ENSG00000044012	20	31	40	53	15	7
ENSG00000044090	327	499	305	630	194	183
ENSG00000044115	1426	1235	560	935	560	490
ENSG00000044446	426	483	261	579	164	244
ENSG00000044459	226	233	185	194	130	209
ENSG00000044524	158	191	111	191	67	90
ENSG00000044574	791	697	313	418	205	315
ENSG00000046604	154	132	35	142	38	128
ENSG00000046647	84	101	65	93	60	112
ENSG00000046651	184	223	226	176	91	173
ENSG00000046653	102	133	78	184	83	133
ENSG00000046774	15	23	6	20	0	20
ENSG00000046889	317	441	335	281	145	326
ENSG00000047056	262	432	218	589	153	171
ENSG00000047188	180	315	254	170	113	155
ENSG00000047230	298	344	162	302	144	239
ENSG00000047249	356	320	260	371	214	233
ENSG00000047315	339	233	158	139	127	204
ENSG00000047346	243	268	125	324	89	207
ENSG00000047365	198	352	278	132	166	306
ENSG00000047410	1564	1235	685	615	594	636
ENSG00000047457	109	141	171	122	102	131
ENSG00000047578	514	726	351	692	214	222
ENSG00000047579	92	181	95	240	60	108
ENSG00000047597	22	44	29	77	4	38
ENSG00000047617	381	762	447	869	284	442
ENSG00000047621	187	264	247	143	122	291
ENSG00000047634	74	75	68	77	18	47
ENSG00000047644	173	376	200	364	167	189
ENSG00000047648	144	285	106	324	89	110
ENSG00000047662	97	257	153	298	84	163
ENSG00000047849	3566	2774	1640	2816	1517	2001
ENSG00000047932	105	186	138	190	94	132
ENSG00000047936	167	317	205	153	147	144
ENSG00000048028	134	249	160	166	125	203
ENSG00000048052	349	464	453	410	171	389
ENSG00000048140	340	515	240	681	138	166
ENSG00000048162	69	108	62	90	63	191
ENSG00000048342	257	360	391	251	205	248
ENSG00000048392	113	173	101	150	75	124
ENSG00000048405	131	172	54	193	29	63
ENSG00000048462	15	23	35	34	7	23
ENSG00000048471	320	557	324	590	172	190
ENSG00000048540	86	225	104	100	62	102
ENSG00000048544	164	169	77	127	63	147
ENSG00000048545	41	87	41	98	22	8
ENSG00000048649	560	503	344	357	362	297
ENSG00000048707	456	630	444	655	349	619
ENSG00000048740	190	310	193	392	105	157
ENSG00000048828	637	636	299	373	252	324
ENSG00000048991	290	400	255	382	224	271
ENSG00000049089	107	248	219	523	140	173
ENSG00000049130	132	155	129	100	69	85
ENSG00000049167	61	69	133	74	69	75
ENSG00000049192	298	366	302	324	274	201
ENSG00000049239	163	437	146	582	191	143
ENSG00000049245	343	214	120	187	165	134
ENSG00000049246	135	224	127	211	91	129
ENSG00000049247	18	21	23	21	14	12
ENSG00000049249	49	109	114	143	30	103
ENSG00000049283	178	441	206	595	108	209
ENSG00000049323	322	525	333	545	229	238
ENSG00000049449	353	449	183	474	129	246
ENSG00000049540	83	346	216	500	125	170
ENSG00000049541	252	286	75	231	106	114
ENSG00000049618	727	1109	633	821	273	504
ENSG00000049656	1239	1327	628	1631	449	676
ENSG00000049759	639	773	356	681	281	409
ENSG00000049768	55	76	1	97	7	18
ENSG00000049769	37	62	13	99	19	31
ENSG00000049860	294	241	131	261	190	163
ENSG00000049883	199	391	245	315	174	244
ENSG00000050030	55	171	131	96	93	83
ENSG00000050130	168	164	107	211	66	202
ENSG00000050165	313	542	196	517	193	233
ENSG00000050327	45	114	80	208	46	73
ENSG00000050344	92	219	114	204	48	82
ENSG00000050393	197	260	111	273	62	261
ENSG00000050405	794	697	399	397	366	546
ENSG00000050426	249	280	170	339	132	218
ENSG00000050438	442	754	529	764	315	593
ENSG00000050555	330	492	245	889	157	289
ENSG00000050628	54	147	102	142	80	85
ENSG00000050730	34	129	87	77	39	87
ENSG00000050748	337	307	246	283	112	203
ENSG00000050767	176	413	208	706	128	151
ENSG00000050820	610	997	299	943	386	323
ENSG00000051009	150	357	93	393	104	108
ENSG00000051108	173	133	90	188	55	91
ENSG00000051128	295	358	164	463	131	154
ENSG00000051180	151	201	105	205	102	222
ENSG00000051341	358	481	271	301	238	271
ENSG00000051382	184	338	174	341	82	109
ENSG00000051523	372	333	145	528	136	240
ENSG00000051596	214	168	104	244	117	102
ENSG00000051620	149	511	180	502	133	164
ENSG00000051825	399	355	280	223	210	347
ENSG00000052126	299	398	251	242	130	202
ENSG00000052344	74	96	36	271	32	118
ENSG00000052723	151	192	132	134	78	152
ENSG00000052749	555	945	463	1046	427	325
ENSG00000052795	271	301	226	248	142	121
ENSG00000052802	99	91	34	140	49	56
ENSG00000052841	341	320	360	274	272	213
ENSG00000052850	153	364	136	422	149	185
ENSG00000053108	161	345	205	454	107	333
ENSG00000053254	216	347	198	330	122	126
ENSG00000053328	48	71	32	72	22	56
ENSG00000053371	377	372	170	300	22	63
ENSG00000053372	204	371	174	381	167	124
ENSG00000053438	89	115	86	150	64	114
ENSG00000053501	256	306	128	436	78	102
ENSG00000053524	436	705	664	974	384	474
ENSG00000053702	112	236	160	340	130	164
ENSG00000053747	240	519	329	502	185	395
ENSG00000053770	376	444	224	206	126	253
ENSG00000053900	155	129	130	134	154	141
ENSG00000053918	249	363	185	586	142	169
ENSG00000054116	158	224	118	318	109	176
ENSG00000054118	655	396	257	508	272	269
ENSG00000054148	385	332	156	346	80	103
ENSG00000054179	90	154	59	368	50	104
ENSG00000054219	20	49	37	56	6	33
ENSG00000054267	314	488	209	299	238	291
ENSG00000054277	30	76	39	99	26	69
ENSG00000054282	112	214	182	294	106	103
ENSG00000054356	182	509	193	703	108	140
ENSG00000054392	244	273	274	342	128	258
ENSG00000054523	641	748	574	546	376	440
ENSG00000054598	188	347	89	296	19	68
ENSG00000054611	464	508	266	576	244	432
ENSG00000054654	1713	2374	1414	1772	1134	1406
ENSG00000054690	512	1086	583	1393	369	627
ENSG00000054793	534	1057	499	1014	329	565
ENSG00000054796	137	88	108	72	99	77
ENSG00000054803	117	193	92	197	34	85
ENSG00000054938	120	309	151	355	88	55
ENSG00000054965	319	446	238	473	216	212
ENSG00000054967	233	480	56	605	150	135
ENSG00000054983	89	176	160	133	78	152
ENSG00000055044	293	282	136	251	146	189
ENSG00000055070	599	432	194	542	212	378
ENSG00000055118	76	218	144	524	42	55
ENSG00000055130	280	216	121	163	74	187
ENSG00000055147	206	159	134	168	164	229
ENSG00000055163	415	905	486	747	198	295
ENSG00000055208	229	243	105	236	95	129
ENSG00000055211	62	75	31	61	8	14
ENSG00000055332	414	409	192	297	223	239
ENSG00000055483	471	768	260	887	278	291
ENSG00000055609	687	610	395	499	223	417
ENSG00000055732	94	202	104	137	54	94
ENSG00000055813	113	277	60	253	87	47
ENSG00000055917	587	554	281	359	275	390
ENSG00000055950	349	228	49	277	116	180
ENSG00000055955	0	35	9	54	34	49
ENSG00000055957	264	366	218	453	114	105
ENSG00000056050	80	104	33	66	44	124
ENSG00000056097	1014	931	431	665	468	474
ENSG00000056277	68	37	20	46	11	44
ENSG00000056291	10	45	33	53	40	65
ENSG00000056487	203	472	236	556	91	198
ENSG00000056558	172	277	136	338	146	126
ENSG00000056586	388	340	171	290	217	235
ENSG00000056736	73	116	86	119	37	128
ENSG00000056972	233	374	134	391	199	181
ENSG00000056998	222	252	130	292	76	111
ENSG00000057019	426	622	243	470	285	377
ENSG00000057149	10	20	26	17	4	23
ENSG00000057252	175	296	140	313	118	233
ENSG00000057294	155	273	130	225	74	238
ENSG00000057468	62	64	60	18	34	41
ENSG00000057593	54	186	105	220	46	113
ENSG00000057608	730	619	339	409	361	316
ENSG00000057657	72	90	93	137	39	78
ENSG00000057663	107	122	57	83	96	160
ENSG00000057704	48	186	204	268	51	114
ENSG00000057757	61	86	85	109	36	35
ENSG00000057935	354	538	401	748	258	359
ENSG00000058056	296	444	295	440	245	234
ENSG00000058063	199	334	269	265	211	226
ENSG00000058085	142	271	252	371	109	89
ENSG00000058091	240	217	215	145	108	160
ENSG00000058262	463	549	187	598	193	314
ENSG00000058272	543	506	258	158	212	241
ENSG00000058335	320	435	202	741	201	205
ENSG00000058404	183	761	318	1191	273	275
ENSG00000058453	903	1133	395	889	122	241
ENSG00000058600	395	656	336	709	257	260
ENSG00000058668	443	579	301	612	278	286
ENSG00000058673	33	26	13	27	2	15
ENSG00000058729	88	139	93	73	53	74
ENSG00000058799	52	99	62	118	45	99
ENSG00000058804	209	88	128	181	145	121
ENSG00000058866	186	428	336	551	144	393
ENSG00000059122	540	871	294	913	241	197
ENSG00000059145	365	527	219	640	160	212
ENSG00000059377	162	267	172	308	109	117
ENSG00000059378	142	198	94	246	72	55
ENSG00000059573	373	344	244	347	242	186
ENSG00000059588	187	270	126	323	166	152
ENSG00000059691	267	419	229	555	185	271
ENSG00000059728	183	316	358	293	95	186
ENSG00000059758	182	296	108	231	108	221
ENSG00000059769	35	54	31	16	28	8
ENSG00000059804	281	623	309	563	309	536
ENSG00000059915	180	384	122	592	117	110
ENSG00000060069	221	454	145	357	103	182
ENSG00000060138	1123	2249	485	1332	422	456
ENSG00000060140	93	114	55	106	42	71
ENSG00000060237	2759	2595	1336	1988	1118	1453
ENSG00000060303	13	19	0	20	1	0
ENSG00000060339	718	646	381	406	360	621
ENSG00000060491	2053	2398	513	1398	249	327
ENSG00000060558	45	76	50	186	41	94
ENSG00000060566	238	369	112	488	83	80
ENSG00000060642	119	161	67	244	95	72
ENSG00000060656	302	621	247	747	158	204
ENSG00000060688	342	268	161	258	195	241
ENSG00000060709	159	427	238	503	183	195
ENSG00000060718	165	141	209	134	92	154
ENSG00000060749	480	429	275	201	313	344
ENSG00000060762	28	50	41	91	33	9
ENSG00000060971	157	349	118	436	90	167
ENSG00000060982	200	273	193	165	117	252
ENSG00000061273	619	892	346	1121	412	408
ENSG00000061337	146	209	125	311	53	108
ENSG00000061455	153	198	122	176	96	194
ENSG00000061492	66	110	38	101	16	103
ENSG00000061656	101	340	153	484	137	186
ENSG00000061676	640	762	368	565	411	499
ENSG00000061794	248	215	100	170	123	183
ENSG00000061918	121	196	72	144	112	73
ENSG00000061936	595	759	268	636	198	237
ENSG00000061938	690	1204	324	1544	326	280
ENSG00000061987	459	471	325	255	209	254
ENSG00000062038	110	212	101	316	93	112
ENSG00000062096	47	100	52	110	45	34
ENSG00000062194	348	295	139	197	165	171
ENSG00000062282	124	349	176	479	131	254
ENSG00000062370	62	100	76	87	58	111
ENSG00000062485	584	644	383	517	291	314
ENSG00000062524	75	271	114	428	80	120
ENSG00000062582	25	42	36	88	44	4
ENSG00000062598	479	776	544	897	308	419
ENSG00000062650	451	321	222	358	201	308
ENSG00000062716	288	387	215	311	147	153
ENSG00000062725	284	366	228	324	213	257
ENSG00000062822	533	795	310	842	362	285
ENSG00000063015	166	358	266	666	129	228
ENSG00000063046	1862	1419	798	1164	1036	895
ENSG00000063127	113	190	162	279	88	111
ENSG00000063169	259	468	104	554	68	169
ENSG00000063176	182	308	164	460	134	83
ENSG00000063177	4647	3127	1726	2767	1743	1762
ENSG00000063180	156	188	88	374	46	47
ENSG00000063241	314	488	190	736	173	125
ENSG00000063244	1853	1578	528	1047	429	354
ENSG00000063245	2461	2363	971	1601	541	563
ENSG00000063322	339	403	165	411	170	207
ENSG00000063438	476	1026	548	1367	303	563
ENSG00000063515	20	105	52	118	21	0
ENSG00000063587	108	242	108	271	81	106
ENSG00000063601	60	103	65	130	75	100
ENSG00000063660	1094	1270	374	1082	347	221
ENSG00000063761	196	202	179	350	146	110
ENSG00000063854	505	593	209	537	239	167
ENSG00000063978	416	501	354	573	244	308
ENSG00000064012	180	224	232	254	150	90
ENSG00000064042	581	949	464	635	232	344
ENSG00000064102	189	197	140	178	86	87
ENSG00000064115	214	155	120	213	82	72
ENSG00000064195	92	182	104	285	49	80
ENSG00000064199	90	89	81	123	48	52
ENSG00000064201	164	249	110	420	64	81
ENSG00000064205	187	364	171	578	102	148
ENSG00000064218	104	100	45	172	32	83
ENSG00000064225	106	224	154	193	75	100
ENSG00000064270	103	217	199	307	83	152
ENSG00000064300	153	232	90	308	65	81
ENSG00000064309	166	296	212	379	106	195
ENSG00000064313	462	580	363	366	235	258
ENSG00000064393	852	780	459	728	356	421
ENSG00000064419	419	325	166	297	166	104
ENSG00000064489	0	3	0	2	0	0
ENSG00000064490	241	372	184	346	159	132
ENSG00000064545	322	347	196	505	145	172
ENSG00000064547	112	240	53	330	52	40
ENSG00000064601	662	847	337	802	205	321
ENSG00000064607	737	951	393	755	280	266
ENSG00000064651	352	403	229	275	102	160
ENSG00000064652	149	139	112	161	116	67
ENSG00000064655	138	474	216	591	150	255
ENSG00000064666	1366	1097	492	992	544	505
ENSG00000064687	409	864	286	946	230	293
ENSG00000064692	149	266	183	249	104	186
ENSG00000064703	38	74	64	80	91	38
ENSG00000064726	197	256	44	227	85	51
ENSG00000064763	112	182	89	138	98	50
ENSG00000064787	246	508	279	515	221	358
ENSG00000064835	16	39	8	38	28	66
ENSG00000064886	81	85	65	112	48	118
ENSG00000064932	781	1261	351	997	257	279
ENSG00000064933	119	225	125	125	86	194
ENSG00000064961	1150	1085	261	454	138	111
ENSG00000064989	42	83	59	52	32	66
ENSG00000064995	145	121	35	80	41	41
ENSG00000064999	298	400	324	641	133	269
ENSG00000065000	2131	2527	838	1424	492	458
ENSG00000065029	229	448	247	619	198	164
ENSG00000065054	593	655	295	781	260	189
ENSG00000065057	107	220	94	215	109	86
ENSG00000065060	251	444	213	379	199	357
ENSG00000065135	529	639	395	563	355	327
ENSG00000065150	537	538	297	461	301	392
ENSG00000065154	145	120	115	164	82	56
ENSG00000065183	120	136	179	153	81	143
ENSG00000065243	178	193	105	118	86	115
ENSG00000065268	237	424	107	506	141	165
ENSG00000065308	284	391	239	375	183	350
ENSG00000065320	347	553	176	577	114	121
ENSG00000065325	192	280	232	312	96	109
ENSG00000065328	462	523	171	284	199	254
ENSG00000065357	371	644	307	609	173	254
ENSG00000065361	141	418	318	556	203	279
ENSG00000065371	26	97	187	137	93	92
ENSG00000065413	228	320	237	374	89	315
ENSG00000065427	492	503	245	380	252	310
ENSG00000065457	186	170	155	228	76	104
ENSG00000065485	162	380	146	462	115	182
ENSG00000065491	113	153	182	123	56	140
ENSG00000065518	333	360	149	238	178	198
ENSG00000065526	640	638	256	616	256	423
ENSG00000065534	1463	1725	747	1478	527	859
ENSG00000065548	222	234	136	191	177	171
ENSG00000065559	200	246	136	288	67	187
ENSG00000065600	84	262	101	274	87	166
ENSG00000065609	107	243	117	213	69	140
ENSG00000065613	367	459	249	264	181	282
ENSG00000065615	132	200	183	174	117	106
ENSG00000065618	257	546	394	735	210	318
ENSG00000065621	146	355	290	545	146	155
ENSG00000065665	124	190	67	179	49	205
ENSG00000065675	155	210	112	237	76	167
ENSG00000065717	177	368	175	493	77	143
ENSG00000065802	483	461	147	530	173	203
ENSG00000065809	359	320	240	318	148	177
ENSG00000065833	87	73	33	97	53	71
ENSG00000065882	659	622	352	619	292	483
ENSG00000065883	506	766	314	553	299	305
ENSG00000065911	527	548	208	277	184	136
ENSG00000065923	134	205	109	231	92	97
ENSG00000065970	239	352	174	370	128	138
ENSG00000065978	9147	6663	2984	6804	3625	2912
ENSG00000065989	310	529	136	822	74	195
ENSG00000066027	213	337	82	276	94	163
ENSG00000066032	179	328	302	298	202	309
ENSG00000066044	595	777	237	571	274	308
ENSG00000066056	156	421	196	658	92	147
ENSG00000066084	539	498	372	553	286	410
ENSG00000066117	466	432	243	525	300	329
ENSG00000066135	332	371	278	349	169	208
ENSG00000066136	214	329	251	361	171	204
ENSG00000066185	62	46	25	65	46	42
ENSG00000066230	123	292	150	531	49	169
ENSG00000066248	195	427	200	400	108	161
ENSG00000066279	743	698	290	282	285	289
ENSG00000066294	94	185	223	221	89	157
ENSG00000066322	148	197	74	407	109	119
ENSG00000066336	138	281	107	425	51	59
ENSG00000066379	78	94	47	63	13	84
ENSG00000066382	91	271	137	248	79	174
ENSG00000066405	61	119	127	167	41	79
ENSG00000066422	111	155	89	88	70	54
ENSG00000066427	237	539	336	564	329	268
ENSG00000066455	146	145	97	99	64	124
ENSG00000066468	149	248	179	340	73	108
ENSG00000066557	53	76	62	59	44	107
ENSG00000066583	106	174	39	136	15	88
ENSG00000066629	193	281	150	295	152	187
ENSG00000066651	91	137	157	140	88	140
ENSG00000066654	170	189	136	214	122	118
ENSG00000066697	143	201	101	206	69	222
ENSG00000066735	327	503	273	627	189	307
ENSG00000066739	313	309	270	200	170	285
ENSG00000066777	537	693	330	483	263	472
ENSG00000066813	78	244	158	179	93	185
ENSG00000066827	320	579	331	625	223	389
ENSG00000066855	283	246	188	190	185	196
ENSG00000066923	134	228	130	331	89	169
ENSG00000066926	244	256	71	199	76	99
ENSG00000066933	639	845	634	730	431	731
ENSG00000067048	0	0	2	1	1	7
ENSG00000067057	1230	1498	480	843	296	537
ENSG00000067064	117	223	39	180	81	85
ENSG00000067066	381	477	307	428	181	349
ENSG00000067082	196	208	156	275	123	87
ENSG00000067113	93	111	61	248	39	77
ENSG00000067141	411	695	392	789	244	383
ENSG00000067167	728	447	215	408	234	352
ENSG00000067177	164	333	178	196	162	125
ENSG00000067182	466	504	232	499	186	265
ENSG00000067191	299	626	273	990	237	123
ENSG00000067208	297	311	194	175	166	213
ENSG00000067221	193	469	269	605	153	226
ENSG00000067225	8864	7034	2970	4848	2311	2570
ENSG00000067248	179	199	105	145	122	149
ENSG00000067334	278	248	158	222	128	305
ENSG00000067365	293	540	275	540	253	341
ENSG00000067369	419	551	301	558	232	425
ENSG00000067445	73	160	65	129	49	44
ENSG00000067533	206	191	185	141	99	143
ENSG00000067560	1811	1398	587	1055	653	728
ENSG00000067596	569	980	439	643	328	349
ENSG00000067601	5	23	6	59	17	2
ENSG00000067606	354	543	229	678	189	180
ENSG00000067646	0	0	0	1	2	0
ENSG00000067704	331	253	106	255	126	181
ENSG00000067715	142	254	152	196	83	113
ENSG00000067798	374	483	332	386	215	412
ENSG00000067829	175	206	53	201	83	91
ENSG00000067836	162	361	116	379	64	101
ENSG00000067840	244	435	110	321	80	61
ENSG00000067842	133	307	138	479	128	119
ENSG00000067900	383	338	259	326	210	213
ENSG00000067955	264	313	78	323	105	71
ENSG00000067992	72	110	39	65	79	106
ENSG00000068001	121	217	121	420	93	160
ENSG00000068024	380	892	340	925	289	303
ENSG00000068028	198	261	94	239	129	179
ENSG00000068078	272	588	177	583	168	249
ENSG00000068079	181	163	91	177	69	117
ENSG00000068097	235	409	158	298	154	301
ENSG00000068120	454	482	156	556	191	144
ENSG00000068137	187	501	164	729	182	208
ENSG00000068305	193	243	127	278	97	132
ENSG00000068308	240	215	119	213	116	101
ENSG00000068323	260	252	101	255	78	69
ENSG00000068354	44	116	76	137	69	112
ENSG00000068366	130	110	93	66	73	101
ENSG00000068383	297	197	102	272	80	103
ENSG00000068394	161	93	102	92	19	40
ENSG00000068400	590	814	214	300	102	193
ENSG00000068438	151	163	134	162	88	95
ENSG00000068489	318	299	166	310	211	158
ENSG00000068615	116	341	173	329	95	156
ENSG00000068650	277	569	311	617	204	277
ENSG00000068654	1029	1311	702	1366	490	729
ENSG00000068697	187	150	103	230	116	60
ENSG00000068724	416	793	342	924	321	381
ENSG00000068745	430	592	201	392	203	228
ENSG00000068781	0	30	16	24	11	11
ENSG00000068784	292	296	229	192	132	204
ENSG00000068796	285	360	186	275	105	244
ENSG00000068831	200	480	134	721	118	128
ENSG00000068878	544	429	380	338	366	380
ENSG00000068885	38	104	64	78	52	72
ENSG00000068903	436	472	163	554	185	219
ENSG00000068912	160	145	110	144	46	66
ENSG00000068971	237	456	152	552	99	324
ENSG00000068976	153	367	125	547	79	124
ENSG00000068985	3	7	14	9	0	16
ENSG00000069011	423	421	152	455	90	95
ENSG00000069018	139	165	77	179	84	90
ENSG00000069020	355	587	409	707	252	366
ENSG00000069122	72	163	129	234	115	138
ENSG00000069188	194	1047	487	1551	423	426
ENSG00000069206	77	77	65	45	57	101
ENSG00000069248	316	339	159	237	155	215
ENSG00000069275	2599	2058	897	854	705	761
ENSG00000069329	221	291	117	248	151	161
ENSG00000069345	194	145	122	171	58	64
ENSG00000069399	158	248	51	400	62	97
ENSG00000069424	189	448	183	832	175	287
ENSG00000069431	73	132	147	78	96	201
ENSG00000069482	146	282	44	260	62	102
ENSG00000069493	81	78	70	79	66	77
ENSG00000069509	44	33	33	38	24	44
ENSG00000069535	30	52	63	61	27	60
ENSG00000069667	220	350	343	349	133	142
ENSG00000069696	11	62	2	100	6	17
ENSG00000069702	198	245	198	356	136	203
ENSG00000069764	18	33	42	20	25	39
ENSG00000069812	71	127	69	267	52	151
ENSG00000069849	314	390	105	229	50	164
ENSG00000069869	250	385	256	262	139	226
ENSG00000069943	101	80	83	35	46	91
ENSG00000069956	262	300	188	226	154	150
ENSG00000069966	350	447	328	550	237	286
ENSG00000069974	149	160	166	183	82	174
ENSG00000069998	212	424	148	595	151	143
ENSG00000070010	232	247	208	293	142	180
ENSG00000070018	312	319	149	240	130	135
ENSG00000070019	70	117	67	102	51	85
ENSG00000070031	1	26	7	36	1	1
ENSG00000070047	1400	1726	457	970	221	328
ENSG00000070061	283	295	215	227	162	263
ENSG00000070081	300	470	264	371	194	211
ENSG00000070087	284	293	189	319	147	243
ENSG00000070159	264	328	277	298	152	190
ENSG00000070182	573	1215	721	1561	392	801
ENSG00000070190	60	105	77	61	71	37
ENSG00000070193	104	203	115	142	74	61
ENSG00000070214	244	299	202	256	125	234
ENSG00000070269	151	228	263	288	105	205
ENSG00000070366	747	1041	501	993	326	494
ENSG00000070367	510	504	298	313	210	289
ENSG00000070371	344	645	330	752	274	321
ENSG00000070388	49	186	41	208	33	72
ENSG00000070404	130	371	59	399	75	93
ENSG00000070413	555	575	198	664	112	230
ENSG00000070423	422	610	60	474	123	139
ENSG00000070444	389	769	185	912	120	209
ENSG00000070476	405	522	169	574	105	160
ENSG00000070495	372	528	293	464	277	241
ENSG00000070501	63	114	116	108	70	76
ENSG00000070526	140	234	180	381	123	208
ENSG00000070540	134	195	121	239	128	73
ENSG00000070601	99	280	274	291	103	226
ENSG00000070610	179	338	130	369	116	222
ENSG00000070614	877	911	592	1044	365	358
ENSG00000070669	18	28	12	74	19	46
ENSG00000070718	105	193	153	258	72	180
ENSG00000070729	127	411	291	583	129	326
ENSG00000070731	66	217	47	373	40	112
ENSG00000070748	151	272	204	412	154	238
ENSG00000070756	3956	2630	1385	2224	1645	1548
ENSG00000070759	73	192	101	224	111	106
ENSG00000070761	212	188	72	158	140	131
ENSG00000070770	402	334	285	318	160	341
ENSG00000070778	131	234	89	177	47	60
ENSG00000070785	119	166	182	181	69	145
ENSG00000070808	131	344	130	554	120	165
ENSG00000070814	2295	2138	844	1404	562	547
ENSG00000070831	755	368	304	414	286	371
ENSG00000070882	417	365	362	432	243	249
ENSG00000070886	131	262	181	467	66	225
ENSG00000070915	147	311	127	409	107	196
ENSG00000070950	361	311	236	184	140	192
ENSG00000070961	233	320	166	153	89	200
ENSG00000070985	104	331	219	628	140	135
ENSG00000071051	137	187	113	214	107	165
ENSG00000071054	3022	2848	1229	1947	1173	1337
ENSG00000071073	203	354	336	210	126	335
ENSG00000071082	3787	3740	1067	2190	779	947
ENSG00000071127	1833	1656	646	1246	568	793
ENSG00000071189	362	416	278	180	221	291
ENSG00000071203	63	60	74	32	24	56
ENSG00000071205	440	479	234	529	199	348
ENSG00000071242	205	440	199	549	139	204
ENSG00000071243	76	83	42	112	40	27
ENSG00000071246	1664	1515	683	1788	718	798
ENSG00000071282	120	376	153	324	121	120
ENSG00000071462	267	299	107	395	145	198
ENSG00000071537	174	181	166	252	143	160
ENSG00000071539	805	683	404	725	289	521
ENSG00000071553	216	201	128	278	116	111
ENSG00000071564	716	912	326	967	402	301
ENSG00000071575	97	270	76	233	87	117
ENSG00000071626	579	900	307	901	404	387
ENSG00000071655	498	546	148	599	162	193
ENSG00000071677	1	25	35	70	63	31
ENSG00000071794	169	204	191	81	151	170
ENSG00000071859	1703	2018	533	450	167	187
ENSG00000071889	138	292	68	372	162	83
ENSG00000071894	1170	1529	362	950	370	212
ENSG00000071909	229	283	198	263	218	249
ENSG00000071967	160	344	178	272	112	152
ENSG00000071991	44	39	36	11	34	44
ENSG00000071994	159	188	95	247	61	99
ENSG00000072041	47	169	100	104	43	67
ENSG00000072042	322	336	215	335	274	254
ENSG00000072062	656	702	315	751	298	265
ENSG00000072071	653	982	329	1208	317	326
ENSG00000072080	37	64	17	63	54	27
ENSG00000072110	6437	5349	1862	2840	1033	1276
ENSG00000072121	1085	1613	1005	1764	756	1158
ENSG00000072133	86	112	70	73	64	25
ENSG00000072134	448	725	286	1009	245	493
ENSG00000072135	306	561	108	635	140	159
ENSG00000072163	214	581	225	792	154	235
ENSG00000072182	130	278	185	460	84	116
ENSG00000072195	807	1360	621	1952	291	615
ENSG00000072201	50	136	106	156	95	156
ENSG00000072210	266	416	299	495	207	289
ENSG00000072274	373	380	243	387	169	336
ENSG00000072310	615	943	198	1188	303	447
ENSG00000072315	20	70	71	67	27	12
ENSG00000072364	973	830	358	446	339	242
ENSG00000072401	55	143	41	155	6	47
ENSG00000072415	646	655	392	492	286	240
ENSG00000072422	104	237	121	265	118	44
ENSG00000072501	1552	1430	844	772	406	618
ENSG00000072506	241	179	45	114	79	72
ENSG00000072518	447	626	293	849	211	334
ENSG00000072571	242	172	89	102	137	92
ENSG00000072609	500	1043	567	1233	372	474
ENSG00000072657	133	152	163	76	50	139
ENSG00000072682	388	523	204	587	129	272
ENSG00000072694	42	96	36	136	57	70
ENSG00000072736	464	294	105	326	149	200
ENSG00000072756	145	170	79	138	53	71
ENSG00000072778	996	1370	289	941	322	308
ENSG00000072786	841	912	477	873	354	342
ENSG00000072803	260	319	213	379	259	415
ENSG00000072818	248	612	248	704	140	170
ENSG00000072832	146	317	226	528	123	170
ENSG00000072840	582	1041	365	717	223	252
ENSG00000072849	136	146	140	154	85	92
ENSG00000072858	113	456	232	373	179	301
ENSG00000072864	1241	1370	415	505	143	93
ENSG00000072952	193	386	318	546	166	256
ENSG00000072954	43	273	152	306	58	52
ENSG00000072958	1178	1208	465	1341	535	521
ENSG00000073008	256	317	151	411	106	108
ENSG00000073050	406	437	191	386	125	155
ENSG00000073060	413	744	233	854	215	258
ENSG00000073067	165	264	103	555	167	86
ENSG00000073111	1699	1949	509	837	293	292
ENSG00000073146	172	412	306	445	93	271
ENSG00000073150	191	377	57	285	76	143
ENSG00000073169	147	299	103	306	76	28
ENSG00000073282	129	262	220	170	108	141
ENSG00000073331	241	322	328	318	149	416
ENSG00000073350	393	859	448	1073	228	416
ENSG00000073417	339	413	264	428	195	249
ENSG00000073464	110	235	191	231	88	100
ENSG00000073536	317	456	279	609	231	301
ENSG00000073578	1263	1279	685	1157	511	773
ENSG00000073584	273	373	366	274	206	224
ENSG00000073598	17	51	0	72	11	13
ENSG00000073605	146	317	196	359	113	229
ENSG00000073614	653	790	657	603	445	704
ENSG00000073670	180	550	232	991	130	250
ENSG00000073711	128	258	140	263	64	194
ENSG00000073712	351	492	338	307	234	325
ENSG00000073734	134	126	158	220	50	86
ENSG00000073737	25	187	133	124	77	136
ENSG00000073754	99	82	66	125	54	33
ENSG00000073756	67	123	108	71	29	56
ENSG00000073792	835	821	381	713	377	417
ENSG00000073803	245	360	341	441	245	374
ENSG00000073849	264	540	290	583	205	281
ENSG00000073861	105	225	128	323	49	104
ENSG00000073905	33	33	10	20	1	23
ENSG00000073910	159	316	405	300	171	203
ENSG00000073921	408	331	236	344	211	211
ENSG00000073969	256	202	130	104	75	152
ENSG00000074047	347	584	225	655	144	246
ENSG00000074054	566	743	448	555	313	440
ENSG00000074071	807	693	128	330	167	128
ENSG00000074181	553	979	317	1273	263	226
ENSG00000074201	319	327	207	266	176	187
ENSG00000074211	416	531	341	599	201	228
ENSG00000074219	102	249	95	424	123	68
ENSG00000074266	170	235	100	197	135	116
ENSG00000074276	194	534	297	724	178	256
ENSG00000074317	82	188	55	353	25	59
ENSG00000074319	225	272	155	240	151	142
ENSG00000074356	709	1018	571	849	388	491
ENSG00000074370	400	794	352	1104	225	283
ENSG00000074410	128	448	142	462	156	334
ENSG00000074416	302	503	250	723	282	384
ENSG00000074527	145	330	98	373	143	128
ENSG00000074582	214	215	164	215	79	136
ENSG00000074590	316	439	167	673	185	174
ENSG00000074603	259	367	207	333	257	231
ENSG00000074621	429	642	387	578	313	419
ENSG00000074657	622	726	255	555	214	455
ENSG00000074660	41	327	205	559	68	139
ENSG00000074695	392	340	189	336	204	265
ENSG00000074696	343	464	241	527	261	337
ENSG00000074706	22	153	182	117	100	48
ENSG00000074755	984	1390	830	1253	547	693
ENSG00000074771	34	82	35	61	23	50
ENSG00000074800	4890	3270	1594	3361	2031	2472
ENSG00000074803	224	338	369	204	149	251
ENSG00000074842	294	239	71	409	135	104
ENSG00000074855	290	793	138	759	59	104
ENSG00000074935	89	178	95	123	62	71
ENSG00000074964	162	398	264	673	243	168
ENSG00000074966	89	91	119	65	42	185
ENSG00000075035	155	330	123	450	122	114
ENSG00000075043	745	1993	794	2949	663	946
ENSG00000075073	13	196	153	230	51	87
ENSG00000075089	104	160	80	108	41	41
ENSG00000075131	92	115	116	175	49	156
ENSG00000075142	139	129	45	101	100	69
ENSG00000075151	381	567	269	408	236	402
ENSG00000075188	79	106	63	68	94	97
ENSG00000075213	119	168	137	98	100	136
ENSG00000075218	592	521	246	528	183	238
ENSG00000075223	93	118	124	116	65	29
ENSG00000075234	250	357	185	530	166	204
ENSG00000075239	172	219	124	136	155	256
ENSG00000075240	331	467	186	597	219	203
ENSG00000075275	1193	1531	741	1391	429	359
ENSG00000075290	71	96	56	187	45	78
ENSG00000075292	729	572	339	396	308	415
ENSG00000075303	33	47	37	21	36	38
ENSG00000075336	102	76	67	100	34	75
ENSG00000075340	856	1221	628	1051	360	454
ENSG00000075388	113	186	38	111	32	57
ENSG00000075391	529	681	439	494	257	302
ENSG00000075399	106	170	93	242	71	61
ENSG00000075407	258	293	167	187	150	245
ENSG00000075413	316	370	174	305	125	216
ENSG00000075415	1431	1263	523	1016	732	779
ENSG00000075420	596	783	380	590	303	509
ENSG00000075426	638	877	223	818	242	275
ENSG00000075429	62	145	105	228	56	24
ENSG00000075461	318	313	154	394	99	231
ENSG00000075539	448	669	491	331	266	435
ENSG00000075568	506	912	528	872	364	478
ENSG00000075618	4454	4057	939	1821	634	634
ENSG00000075624	43819	29532	14003	16904	11935	11633
ENSG00000075643	67	169	97	219	108	93
ENSG00000075651	397	586	357	508	260	323
ENSG00000075673	95	222	179	293	35	71
ENSG00000075702	693	1074	533	987	330	293
ENSG00000075711	660	498	357	492	237	404
ENSG00000075785	679	637	172	525	336	347
ENSG00000075790	69	169	149	115	84	154
ENSG00000075826	196	358	187	435	237	211
ENSG00000075856	543	663	285	498	218	216
ENSG00000075884	124	140	124	87	83	135
ENSG00000075886	48	92	49	120	18	47
ENSG00000075891	145	481	157	715	58	161
ENSG00000075914	120	220	125	256	79	108
ENSG00000075945	138	181	118	130	48	64
ENSG00000075975	168	188	59	188	89	72
ENSG00000076003	289	277	209	206	104	80
ENSG00000076043	114	136	89	228	70	72
ENSG00000076053	99	177	105	82	44	52
ENSG00000076067	287	585	265	502	234	355
ENSG00000076108	809	1049	515	991	315	483
ENSG00000076201	566	606	307	725	183	137
ENSG00000076242	216	250	158	247	113	162
ENSG00000076248	254	300	154	359	109	136
ENSG00000076258	8	89	47	54	38	64
ENSG00000076321	142	220	134	283	139	110
ENSG00000076344	51	173	96	357	87	120
ENSG00000076351	46	248	39	210	36	33
ENSG00000076356	404	908	393	1036	319	421
ENSG00000076382	745	838	311	499	463	271
ENSG00000076513	349	410	194	469	205	279
ENSG00000076554	105	181	82	158	47	97
ENSG00000076555	462	889	524	1118	306	557
ENSG00000076604	433	586	159	573	182	174
ENSG00000076641	69	190	141	183	65	192
ENSG00000076650	159	306	169	334	167	219
ENSG00000076662	9	55	17	71	18	41
ENSG00000076685	244	224	119	231	118	217
ENSG00000076706	417	726	189	668	144	115
ENSG00000076716	13	38	57	48	31	48
ENSG00000076770	74	74	49	77	31	69
ENSG00000076826	181	506	205	683	166	222
ENSG00000076864	226	457	234	593	134	237
ENSG00000076924	1028	901	331	670	263	193
ENSG00000076928	997	1368	488	1331	300	462
ENSG00000076944	170	478	187	555	81	128
ENSG00000076984	345	609	174	658	165	211
ENSG00000077009	35	108	25	159	33	23
ENSG00000077044	405	779	319	891	279	322
ENSG00000077063	75	310	148	322	134	176
ENSG00000077080	47	179	123	229	45	87
ENSG00000077092	20	109	96	119	66	66
ENSG00000077097	332	322	218	140	140	327
ENSG00000077147	448	297	189	330	130	126
ENSG00000077150	589	701	253	827	251	291
ENSG00000077152	122	111	70	111	40	67
ENSG00000077157	351	812	663	652	252	627
ENSG00000077232	257	496	292	346	145	440
ENSG00000077235	773	1186	426	1012	340	387
ENSG00000077238	144	472	143	436	93	188
ENSG00000077254	176	224	197	198	71	139
ENSG00000077264	142	109	72	98	36	79
ENSG00000077274	17	44	16	34	7	27
ENSG00000077279	19	76	37	71	73	108
ENSG00000077312	290	388	177	386	112	239
ENSG00000077327	68	156	74	92	50	113
ENSG00000077348	217	198	118	224	48	68
ENSG00000077380	373	361	167	284	212	252
ENSG00000077420	75	124	112	157	54	82
ENSG00000077454	271	301	143	306	129	105
ENSG00000077458	85	187	68	195	88	58
ENSG00000077463	100	253	81	442	56	63
ENSG00000077498	8	60	68	54	49	56
ENSG00000077514	192	312	202	216	127	211
ENSG00000077522	99	227	202	267	96	119
ENSG00000077549	586	416	200	600	216	377
ENSG00000077585	81	170	52	153	69	20
ENSG00000077616	76	152	132	64	70	99
ENSG00000077684	362	418	153	462	124	285
ENSG00000077713	206	120	79	194	123	139
ENSG00000077721	150	158	51	108	26	42
ENSG00000077782	397	763	398	978	225	425
ENSG00000077800	41	65	59	111	32	90
ENSG00000077935	80	112	115	75	81	157
ENSG00000077942	902	1145	589	1110	348	323
ENSG00000077943	145	238	158	231	50	171
ENSG00000077984	29	50	51	152	78	93
ENSG00000078018	168	308	202	299	117	109
ENSG00000078043	194	265	191	186	120	121
ENSG00000078053	170	295	200	296	120	163
ENSG00000078061	172	271	95	307	54	73
ENSG00000078070	185	260	175	320	127	202
ENSG00000078081	69	250	110	227	55	123
ENSG00000078098	152	153	86	111	74	157
ENSG00000078114	162	335	213	220	132	249
ENSG00000078124	141	239	155	293	101	146
ENSG00000078140	281	265	163	325	185	204
ENSG00000078142	215	276	154	195	151	140
ENSG00000078177	160	204	90	155	87	95
ENSG00000078237	275	398	166	369	241	157
ENSG00000078246	382	378	192	363	265	274
ENSG00000078269	381	511	188	646	164	254
ENSG00000078295	483	1123	725	1302	371	712
ENSG00000078304	416	566	315	474	286	418
ENSG00000078319	17	60	17	57	42	17
ENSG00000078328	191	457	201	486	114	245
ENSG00000078369	1827	1495	558	1023	651	651
ENSG00000078399	100	150	90	137	27	105
ENSG00000078401	63	67	34	70	54	85
ENSG00000078403	324	292	206	208	164	261
ENSG00000078487	84	203	122	180	88	97
ENSG00000078549	231	447	252	724	121	275
ENSG00000078579	5	40	18	80	9	23
ENSG00000078589	26	37	31	18	14	19
ENSG00000078596	35	46	20	41	11	16
ENSG00000078618	566	501	350	390	373	273
ENSG00000078668	361	201	139	292	155	178
ENSG00000078674	629	471	302	312	240	424
ENSG00000078687	379	680	284	756	271	267
ENSG00000078699	342	675	322	678	206	378
ENSG00000078725	75	151	120	138	34	63
ENSG00000078747	547	441	371	275	213	363
ENSG00000078795	81	64	82	55	27	44
ENSG00000078804	1025	980	327	1225	415	475
ENSG00000078808	1265	1250	412	500	77	107
ENSG00000078814	318	938	405	1462	302	304
ENSG00000078898	132	202	99	352	65	191
ENSG00000078900	333	499	149	623	96	157
ENSG00000078902	433	414	167	624	161	301
ENSG00000078967	77	188	118	173	39	43
ENSG00000079101	62	105	73	84	47	116
ENSG00000079102	142	258	113	244	79	200
ENSG00000079112	83	96	74	80	42	137
ENSG00000079134	167	234	158	107	140	130
ENSG00000079150	27	63	45	63	25	82
ENSG00000079156	257	344	259	308	139	251
ENSG00000079215	145	462	304	356	219	228
ENSG00000079246	894	501	356	468	363	376
ENSG00000079257	22	63	38	37	36	41
ENSG00000079263	170	219	243	255	88	253
ENSG00000079277	181	251	143	399	114	162
ENSG00000079308	787	1076	691	1769	497	726
ENSG00000079313	329	616	90	552	132	96
ENSG00000079332	252	342	205	288	143	278
ENSG00000079335	77	176	122	167	96	129
ENSG00000079337	173	589	346	1054	208	305
ENSG00000079385	180	301	180	295	117	118
ENSG00000079387	173	216	220	161	172	232
ENSG00000079393	33	111	33	198	50	95
ENSG00000079432	1181	1604	546	1263	360	314
ENSG00000079435	256	346	195	554	187	119
ENSG00000079459	410	294	123	366	159	192
ENSG00000079462	192	225	59	185	83	61
ENSG00000079482	160	179	107	162	121	130
ENSG00000079557	0	30	45	32	17	66
ENSG00000079616	598	604	186	428	211	276
ENSG00000079689	28	66	86	65	7	45
ENSG00000079691	173	219	194	243	154	215
ENSG00000079739	117	107	163	222	123	187
ENSG00000079785	406	335	183	278	235	297
ENSG00000079805	2792	2690	989	2015	573	736
ENSG00000079819	1473	1323	526	690	409	414
ENSG00000079841	111	334	195	289	170	153
ENSG00000079931	120	237	140	192	98	114
ENSG00000079950	293	320	260	290	181	174
ENSG00000079974	198	243	91	319	57	208
ENSG00000079999	773	650	197	620	257	245
ENSG00000080007	35	56	62	21	24	9
ENSG00000080031	173	424	183	505	69	124
ENSG00000080166	95	130	94	105	54	84
ENSG00000080189	598	880	550	1224	371	678
ENSG00000080200	186	244	223	161	172	169
ENSG00000080224	93	202	120	132	80	152
ENSG00000080293	151	185	146	359	137	163
ENSG00000080298	251	353	242	205	159	131
ENSG00000080345	377	550	378	376	269	392
ENSG00000080371	241	386	218	272	148	133
ENSG00000080493	72	199	123	163	101	199
ENSG00000080503	689	1312	672	1215	493	687
ENSG00000080511	46	113	46	161	46	7
ENSG00000080546	126	254	105	220	65	125
ENSG00000080561	58	96	52	121	59	161
ENSG00000080572	5	31	37	27	10	23
ENSG00000080573	307	787	340	1245	299	314
ENSG00000080603	148	148	64	215	50	153
ENSG00000080608	478	365	247	253	217	214
ENSG00000080618	53	37	16	25	15	9
ENSG00000080644	76	214	95	225	54	53
ENSG00000080709	78	203	90	200	49	101
ENSG00000080802	245	231	116	248	111	189
ENSG00000080815	312	515	342	495	298	429
ENSG00000080819	63	271	81	277	99	182
ENSG00000080822	63	97	40	88	69	89
ENSG00000080823	132	381	211	474	142	170
ENSG00000080824	5777	3860	1732	1979	2291	2190
ENSG00000080839	286	313	249	212	183	335
ENSG00000080845	926	1385	611	1855	464	656
ENSG00000080854	282	610	165	731	177	144
ENSG00000080910	0	3	5	0	0	0
ENSG00000080947	223	387	183	369	99	152
ENSG00000080986	387	270	79	128	203	193
ENSG00000081014	201	282	124	212	79	155
ENSG00000081019	119	158	100	90	61	104
ENSG00000081026	102	154	115	164	114	182
ENSG00000081041	50	58	29	131	14	30
ENSG00000081051	49	83	50	64	56	51
ENSG00000081052	153	372	358	353	167	282
ENSG00000081059	228	575	304	696	248	287
ENSG00000081087	76	155	71	114	48	64
ENSG00000081138	75	180	74	106	33	99
ENSG00000081148	130	227	160	119	70	173
ENSG00000081154	419	325	160	232	201	212
ENSG00000081177	237	439	272	451	164	186
ENSG00000081181	139	253	140	297	81	177
ENSG00000081189	146	281	250	158	99	209
ENSG00000081237	153	238	200	134	157	129
ENSG00000081248	176	626	479	816	293	341
ENSG00000081277	214	372	174	566	124	218
ENSG00000081307	61	157	132	47	95	47
ENSG00000081320	191	272	148	152	86	115
ENSG00000081377	183	299	164	437	94	187
ENSG00000081386	135	124	61	191	62	137
ENSG00000081479	417	703	563	624	244	406
ENSG00000081665	128	243	175	192	73	181
ENSG00000081692	38	85	43	92	7	64
ENSG00000081721	101	101	71	142	78	57
ENSG00000081760	517	825	485	1073	390	339
ENSG00000081791	426	445	151	454	203	188
ENSG00000081800	85	76	66	71	44	56
ENSG00000081803	68	125	128	102	39	83
ENSG00000081818	34	103	57	76	60	62
ENSG00000081842	51	121	77	93	24	16
ENSG00000081853	79	120	83	134	55	74
ENSG00000081870	72	136	92	149	43	95
ENSG00000081913	115	450	115	247	89	92
ENSG00000081923	112	211	89	173	63	87
ENSG00000081985	95	158	119	162	59	128
ENSG00000082014	221	379	92	306	125	83
ENSG00000082068	377	613	314	369	215	381
ENSG00000082074	108	330	206	248	166	223
ENSG00000082126	95	172	156	170	135	162
ENSG00000082146	123	134	71	140	93	100
ENSG00000082153	634	497	378	371	322	401
ENSG00000082175	151	270	161	231	72	247
ENSG00000082196	53	95	81	113	29	80
ENSG00000082212	208	335	81	268	115	233
ENSG00000082213	441	227	200	188	185	195
ENSG00000082258	99	219	113	175	112	214
ENSG00000082269	145	138	81	108	55	76
ENSG00000082293	95	289	151	198	133	173
ENSG00000082397	482	535	241	530	191	328
ENSG00000082438	220	436	246	365	143	320
ENSG00000082458	283	381	162	534	101	113
ENSG00000082482	76	162	64	130	49	50
ENSG00000082497	59	142	161	88	47	134
ENSG00000082512	153	270	131	203	119	134
ENSG00000082515	185	263	175	169	113	128
ENSG00000082516	297	396	224	315	187	492
ENSG00000082556	46	270	194	250	85	131
ENSG00000082641	1010	902	408	979	281	398
ENSG00000082684	281	422	366	912	157	269
ENSG00000082701	464	656	221	486	334	375
ENSG00000082781	194	600	191	617	222	293
ENSG00000082805	1984	2021	1022	1465	881	954
ENSG00000082898	886	781	402	682	421	386
ENSG00000082929	37	45	45	48	32	46
ENSG00000082996	163	231	118	233	88	129
ENSG00000083067	269	563	416	419	197	307
ENSG00000083093	114	187	104	175	110	155
ENSG00000083097	115	133	120	139	45	78
ENSG00000083099	120	223	109	161	93	78
ENSG00000083123	71	131	52	72	30	108
ENSG00000083168	453	509	265	423	133	268
ENSG00000083223	219	204	147	192	83	135
ENSG00000083290	448	737	450	532	279	357
ENSG00000083307	77	163	117	182	73	144
ENSG00000083312	757	735	341	472	376	504
ENSG00000083444	622	610	229	638	188	140
ENSG00000083454	20	134	60	204	65	42
ENSG00000083457	197	674	352	911	251	373
ENSG00000083520	301	220	160	133	110	92
ENSG00000083535	49	99	53	22	39	40
ENSG00000083544	134	137	87	119	42	101
ENSG00000083622	1	18	18	20	9	10
ENSG00000083635	67	75	45	93	21	26
ENSG00000083642	212	249	146	127	138	242
ENSG00000083720	145	256	189	143	157	205
ENSG00000083750	41	73	44	59	40	39
ENSG00000083782	19	27	44	24	4	23
ENSG00000083799	261	181	131	160	68	84
ENSG00000083807	182	280	119	435	136	83
ENSG00000083812	152	295	72	313	69	109
ENSG00000083814	103	212	107	225	65	46
ENSG00000083817	48	91	37	120	21	28
ENSG00000083828	100	126	66	166	90	81
ENSG00000083838	160	164	24	217	39	59
ENSG00000083844	153	442	162	358	137	165
ENSG00000083845	5346	3933	1893	2735	1712	1543
ENSG00000083857	2425	1648	941	1360	956	1126
ENSG00000083896	602	558	261	345	184	315
ENSG00000083937	125	192	91	91	36	78
ENSG00000084070	126	161	133	274	97	129
ENSG00000084072	285	338	178	434	132	133
ENSG00000084073	114	138	109	124	73	124
ENSG00000084090	652	679	369	654	329	427
ENSG00000084092	120	142	58	153	72	68
ENSG00000084093	217	244	157	293	128	203
ENSG00000084110	123	204	160	228	99	206
ENSG00000084112	472	702	374	803	353	474
ENSG00000084207	3392	2033	762	1785	1069	845
ENSG00000084234	1204	1112	467	798	290	580
ENSG00000084444	103	275	209	217	66	87
ENSG00000084453	106	138	156	100	58	81
ENSG00000084463	294	231	177	251	136	172
ENSG00000084623	939	481	336	424	327	408
ENSG00000084628	28	125	91	178	44	52
ENSG00000084636	371	817	419	1243	171	396
ENSG00000084652	1105	1026	476	640	231	216
ENSG00000084674	354	525	310	479	168	381
ENSG00000084676	327	433	223	277	206	329
ENSG00000084693	454	700	374	689	258	240
ENSG00000084710	322	814	468	1051	178	377
ENSG00000084731	692	1088	214	777	166	198
ENSG00000084733	595	442	225	418	285	271
ENSG00000084734	137	247	195	389	116	77
ENSG00000084754	621	535	303	574	272	293
ENSG00000084764	75	269	210	337	63	89
ENSG00000084774	761	978	496	1108	507	543
ENSG00000085063	277	322	161	362	223	134
ENSG00000085117	147	385	184	381	160	116
ENSG00000085185	326	362	144	330	78	105
ENSG00000085224	670	515	284	247	325	509
ENSG00000085231	26	52	33	19	29	47
ENSG00000085265	114	147	114	211	132	21
ENSG00000085274	87	189	123	169	47	102
ENSG00000085276	208	303	238	281	164	252
ENSG00000085365	144	140	129	156	68	52
ENSG00000085377	120	213	85	143	83	63
ENSG00000085382	127	247	129	150	79	116
ENSG00000085415	327	535	187	550	225	299
ENSG00000085433	122	224	109	168	118	172
ENSG00000085449	445	310	225	278	193	139
ENSG00000085465	52	80	38	128	26	76
ENSG00000085491	145	131	71	100	49	114
ENSG00000085511	248	253	195	184	121	175
ENSG00000085514	36	59	56	132	37	104
ENSG00000085552	173	397	184	566	126	212
ENSG00000085563	80	149	156	108	70	139
ENSG00000085644	264	356	193	535	183	178
ENSG00000085662	372	440	154	338	124	243
ENSG00000085719	162	115	124	120	78	169
ENSG00000085721	147	114	105	127	69	101
ENSG00000085733	731	976	415	789	241	310
ENSG00000085741	61	288	39	310	22	86
ENSG00000085760	229	240	247	222	197	332
ENSG00000085788	312	293	264	360	201	311
ENSG00000085831	101	387	235	558	160	152
ENSG00000085832	365	243	204	150	128	252
ENSG00000085840	215	258	131	274	157	120
ENSG00000085871	108	150	103	126	63	157
ENSG00000085872	1080	1005	311	950	206	263
ENSG00000085978	251	310	196	473	124	150
ENSG00000085982	321	367	315	328	147	207
ENSG00000085998	190	341	222	401	151	175
ENSG00000085999	106	173	64	204	79	93
ENSG00000086015	651	760	319	797	295	331
ENSG00000086061	688	612	267	404	298	223
ENSG00000086062	196	183	91	317	145	208
ENSG00000086065	150	247	121	152	105	82
ENSG00000086102	377	417	262	329	163	274
ENSG00000086159	103	280	151	447	99	92
ENSG00000086189	177	143	117	155	92	88
ENSG00000086200	220	254	148	188	120	117
ENSG00000086205	46	112	91	87	30	48
ENSG00000086232	844	896	345	738	314	352
ENSG00000086288	96	142	115	111	49	96
ENSG00000086289	48	156	61	121	69	78
ENSG00000086300	137	106	101	120	76	64
ENSG00000086475	442	371	153	417	156	210
ENSG00000086504	840	585	155	430	147	195
ENSG00000086506	22	47	12	54	29	0
ENSG00000086544	219	334	59	310	68	105
ENSG00000086548	56	152	65	160	74	74
ENSG00000086570	237	611	306	826	296	410
ENSG00000086589	204	243	187	325	169	154
ENSG00000086598	363	263	114	126	140	126
ENSG00000086619	95	166	109	153	54	101
ENSG00000086666	224	224	154	206	143	128
ENSG00000086696	38	133	138	204	86	77
ENSG00000086712	218	368	66	247	110	157
ENSG00000086717	92	98	85	126	40	86
ENSG00000086730	87	246	159	346	39	125
ENSG00000086758	2790	2097	1233	1854	1172	1239
ENSG00000086827	167	138	109	142	65	85
ENSG00000086848	105	179	119	210	70	143
ENSG00000086967	118	400	123	598	158	188
ENSG00000086991	68	139	84	109	66	147
ENSG00000087008	199	349	190	445	123	253
ENSG00000087053	241	396	223	238	155	320
ENSG00000087074	1593	1495	373	608	292	302
ENSG00000087076	83	260	124	292	82	144
ENSG00000087077	378	335	147	386	69	103
ENSG00000087085	81	153	63	270	53	30
ENSG00000087086	18622	11243	5795	5802	3654	4377
ENSG00000087087	1844	1758	477	627	224	347
ENSG00000087088	369	617	214	597	146	154
ENSG00000087095	302	248	99	195	118	125
ENSG00000087111	326	490	294	636	295	440
ENSG00000087116	259	539	305	765	184	269
ENSG00000087128	53	55	44	28	32	76
ENSG00000087152	362	686	268	843	225	225
ENSG00000087157	401	609	215	635	111	210
ENSG00000087191	563	529	209	456	204	228
ENSG00000087206	465	494	252	402	187	183
ENSG00000087237	41	163	75	186	46	13
ENSG00000087245	121	249	116	373	107	76
ENSG00000087250	26	77	21	135	38	23
ENSG00000087253	83	100	117	88	58	61
ENSG00000087258	209	350	245	586	156	154
ENSG00000087263	154	137	88	183	50	43
ENSG00000087266	584	1155	528	1392	439	327
ENSG00000087269	461	509	252	387	81	116
ENSG00000087274	782	1026	422	888	495	484
ENSG00000087299	104	158	130	160	110	143
ENSG00000087301	114	210	112	122	84	183
ENSG00000087302	284	333	127	213	173	219
ENSG00000087303	108	258	145	259	96	103
ENSG00000087338	150	170	98	173	81	88
ENSG00000087365	1649	1595	593	1127	489	616
ENSG00000087448	109	363	171	312	159	108
ENSG00000087460	15864	13386	4406	5208	2883	2776
ENSG00000087470	189	182	106	252	89	136
ENSG00000087494	15	160	41	128	41	91
ENSG00000087495	162	490	287	497	179	203
ENSG00000087502	100	133	79	91	54	80
ENSG00000087510	107	261	191	414	131	227
ENSG00000087586	1329	946	517	1122	667	694
ENSG00000087589	155	376	188	412	146	125
ENSG00000087842	46	77	35	164	67	109
ENSG00000087884	67	158	82	116	28	62
ENSG00000087903	152	514	201	639	253	312
ENSG00000087995	193	317	148	268	138	104
ENSG00000088002	40	191	59	306	31	55
ENSG00000088035	47	95	54	83	49	124
ENSG00000088038	1160	1276	256	831	246	252
ENSG00000088053	30	157	93	151	17	67
ENSG00000088179	272	390	288	209	118	165
ENSG00000088205	336	363	233	229	162	212
ENSG00000088247	2254	1892	590	1392	416	684
ENSG00000088256	726	843	250	587	199	155
ENSG00000088280	196	603	163	591	109	242
ENSG00000088298	218	264	109	302	142	139
ENSG00000088305	415	557	363	766	99	269
ENSG00000088320	39	113	44	170	72	61
ENSG00000088325	1939	1225	493	875	544	808
ENSG00000088340	403	890	426	1288	320	493
ENSG00000088356	215	236	104	278	90	78
ENSG00000088367	775	1153	699	1351	434	569
ENSG00000088386	50	161	113	165	76	73
ENSG00000088387	193	503	310	425	181	341
ENSG00000088448	184	163	93	152	107	93
ENSG00000088451	69	42	33	55	52	50
ENSG00000088538	221	511	280	605	266	428
ENSG00000088543	66	199	46	307	103	132
ENSG00000088682	74	165	135	217	58	124
ENSG00000088726	200	202	127	265	77	115
ENSG00000088727	179	351	206	431	116	161
ENSG00000088756	164	310	218	223	142	274
ENSG00000088766	149	228	153	233	98	83
ENSG00000088782	11	25	0	10	13	20
ENSG00000088808	323	419	202	457	140	146
ENSG00000088812	428	536	275	612	213	381
ENSG00000088826	361	460	190	510	216	166
ENSG00000088827	321	780	408	1086	267	386
ENSG00000088832	562	376	237	372	282	335
ENSG00000088833	821	920	339	710	269	311
ENSG00000088836	240	417	244	764	149	164
ENSG00000088854	307	517	342	607	291	481
ENSG00000088876	160	314	287	371	159	241
ENSG00000088881	381	510	238	643	170	112
ENSG00000088882	210	283	165	412	98	63
ENSG00000088888	702	1083	519	1221	328	537
ENSG00000088899	190	487	104	625	98	58
ENSG00000088926	29	87	70	67	26	80
ENSG00000088930	551	371	344	238	197	303
ENSG00000088970	175	245	194	329	164	292
ENSG00000088986	966	768	315	793	293	344
ENSG00000088992	63	163	97	240	77	55
ENSG00000089006	551	622	317	543	286	446
ENSG00000089009	5873	3975	1919	3346	2447	2508
ENSG00000089012	100	229	161	221	69	176
ENSG00000089022	370	454	248	454	140	236
ENSG00000089041	103	257	190	262	128	121
ENSG00000089048	763	544	301	259	313	319
ENSG00000089050	173	178	156	185	91	153
ENSG00000089053	528	602	400	519	270	502
ENSG00000089057	345	470	266	498	234	356
ENSG00000089060	204	480	240	572	203	210
ENSG00000089063	527	418	239	408	252	310
ENSG00000089091	145	328	223	442	109	335
ENSG00000089094	866	1291	525	1170	387	494
ENSG00000089101	205	479	293	429	202	290
ENSG00000089116	38	206	58	307	78	90
ENSG00000089123	128	229	78	155	69	97
ENSG00000089127	94	191	121	273	53	95
ENSG00000089154	1113	1211	690	1368	443	549
ENSG00000089157	16516	10997	6413	8421	6753	5993
ENSG00000089159	964	910	415	1008	332	429
ENSG00000089163	53	38	32	82	21	1
ENSG00000089169	267	515	337	686	190	377
ENSG00000089177	316	580	272	378	180	312
ENSG00000089195	225	315	116	233	117	193
ENSG00000089199	123	278	112	300	65	126
ENSG00000089220	672	621	200	461	311	279
ENSG00000089225	100	161	117	220	71	69
ENSG00000089234	258	234	82	218	90	143
ENSG00000089248	401	383	108	281	111	76
ENSG00000089250	305	639	424	960	234	337
ENSG00000089280	1193	1114	479	996	488	533
ENSG00000089289	187	259	76	136	76	74
ENSG00000089327	721	541	284	583	216	112
ENSG00000089335	118	174	97	178	77	75
ENSG00000089351	340	686	275	820	262	321
ENSG00000089356	28	138	100	296	52	56
ENSG00000089472	50	94	53	115	57	135
ENSG00000089486	260	346	245	454	90	142
ENSG00000089505	8	7	12	33	24	12
ENSG00000089558	169	424	245	657	156	124
ENSG00000089597	1089	976	410	898	381	522
ENSG00000089639	375	702	257	680	140	222
ENSG00000089682	91	76	85	43	29	32
ENSG00000089685	1019	878	397	947	389	392
ENSG00000089692	124	353	155	449	94	129
ENSG00000089693	1883	1606	525	1432	740	481
ENSG00000089723	62	126	63	187	40	76
ENSG00000089737	486	435	198	326	197	203
ENSG00000089775	227	377	263	525	212	328
ENSG00000089818	131	190	153	153	93	84
ENSG00000089820	158	331	104	468	71	100
ENSG00000089847	161	407	111	571	122	137
ENSG00000089876	54	74	22	124	37	62
ENSG00000089902	170	204	205	196	60	206
ENSG00000089916	705	783	545	697	432	488
ENSG00000090006	808	1271	468	1325	223	335
ENSG00000090013	415	406	162	335	62	131
ENSG00000090020	366	617	253	590	208	318
ENSG00000090054	198	143	90	141	75	132
ENSG00000090060	738	560	281	371	392	371
ENSG00000090061	190	192	57	130	95	91
ENSG00000090097	388	511	142	416	147	197
ENSG00000090104	26	79	59	36	7	56
ENSG00000090238	99	223	48	207	47	63
ENSG00000090263	105	103	80	149	25	114
ENSG00000090266	28	143	57	137	74	64
ENSG00000090273	1470	1175	418	630	314	279
ENSG00000090316	1174	1131	414	1125	370	310
ENSG00000090339	123	196	114	225	79	104
ENSG00000090372	986	1322	446	1072	346	298
ENSG00000090376	84	182	154	119	105	99
ENSG00000090382	6	39	17	4	6	12
ENSG00000090402	90	162	152	56	56	116
ENSG00000090432	125	158	90	224	36	102
ENSG00000090447	343	423	195	522	147	117
ENSG00000090470	188	189	68	205	75	78
ENSG00000090487	578	539	248	709	267	385
ENSG00000090512	20	116	52	95	35	132
ENSG00000090520	129	177	117	200	81	82
ENSG00000090530	246	417	159	301	193	196
ENSG00000090534	34	174	80	144	51	55
ENSG00000090539	135	502	223	683	173	160
ENSG00000090554	41	120	34	154	12	64
ENSG00000090565	836	1349	341	774	244	318
ENSG00000090581	155	253	88	264	50	98
ENSG00000090612	232	312	135	286	186	81
ENSG00000090615	1482	1488	566	982	428	479
ENSG00000090621	453	481	165	499	126	322
ENSG00000090659	70	367	150	350	116	136
ENSG00000090661	305	468	123	793	141	196
ENSG00000090674	291	403	135	489	120	39
ENSG00000090686	313	344	207	255	241	221
ENSG00000090776	255	215	63	211	62	132
ENSG00000090857	604	813	522	870	296	497
ENSG00000090861	547	582	229	500	245	343
ENSG00000090863	337	469	291	575	295	359
ENSG00000090889	446	526	108	273	169	164
ENSG00000090905	454	639	209	537	282	250
ENSG00000090924	487	829	310	857	270	234
ENSG00000090932	71	247	41	309	41	79
ENSG00000090971	124	211	64	339	56	99
ENSG00000090975	513	967	335	1162	296	320
ENSG00000090989	46	136	49	99	45	79
ENSG00000091009	44	58	46	37	44	51
ENSG00000091010	11	69	4	42	15	20
ENSG00000091039	397	341	189	167	213	336
ENSG00000091073	64	272	73	265	79	88
ENSG00000091106	59	206	97	175	58	80
ENSG00000091127	246	266	84	181	79	82
ENSG00000091128	89	242	99	186	141	238
ENSG00000091129	73	165	144	137	102	182
ENSG00000091136	502	596	249	378	221	198
ENSG00000091137	87	140	58	106	86	108
ENSG00000091138	65	103	102	66	38	91
ENSG00000091140	247	250	112	200	126	116
ENSG00000091157	189	310	158	202	122	200
ENSG00000091164	284	305	145	250	160	130
ENSG00000091181	141	164	152	195	96	247
ENSG00000091262	212	518	181	693	161	311
ENSG00000091317	119	135	92	116	60	153
ENSG00000091409	139	266	208	213	108	166
ENSG00000091428	142	323	167	232	153	252
ENSG00000091436	440	572	248	516	245	293
ENSG00000091482	9	20	35	43	21	6
ENSG00000091483	190	201	82	244	131	182
ENSG00000091490	186	335	158	394	106	288
ENSG00000091513	159	338	247	468	117	194
ENSG00000091527	561	814	317	546	277	395
ENSG00000091536	741	1619	1008	2878	626	692
ENSG00000091542	633	523	322	462	279	166
ENSG00000091583	46	58	66	52	25	75
ENSG00000091592	553	965	350	1303	501	477
ENSG00000091622	1476	1653	739	1921	649	843
ENSG00000091640	360	462	201	456	180	152
ENSG00000091651	111	141	42	110	62	52
ENSG00000091656	519	767	375	665	241	403
ENSG00000091664	53	128	80	91	24	77
ENSG00000091704	27	178	54	215	68	53
ENSG00000091732	130	123	79	94	56	113
ENSG00000091831	141	213	180	239	155	152
ENSG00000091844	42	81	33	49	14	24
ENSG00000091879	78	108	80	87	52	103
ENSG00000091947	257	378	177	381	166	115
ENSG00000091972	30	82	61	95	21	65
ENSG00000091986	599	517	404	580	293	399
ENSG00000092009	12	21	29	69	24	37
ENSG00000092010	346	426	113	272	92	82
ENSG00000092020	32	43	55	54	21	77
ENSG00000092036	51	78	31	46	32	45
ENSG00000092051	80	234	131	294	33	94
ENSG00000092054	165	394	238	634	181	217
ENSG00000092067	28	80	13	84	7	33
ENSG00000092068	68	230	196	302	75	80
ENSG00000092094	171	156	98	150	82	147
ENSG00000092096	95	239	68	306	81	108
ENSG00000092098	81	156	95	193	58	69
ENSG00000092108	379	316	174	189	170	216
ENSG00000092140	235	295	258	216	208	187
ENSG00000092148	648	700	577	606	292	449
ENSG00000092199	1703	1159	663	846	802	821
ENSG00000092200	75	155	142	210	103	136
ENSG00000092201	804	609	355	463	293	534
ENSG00000092203	295	258	158	326	234	209
ENSG00000092208	91	98	41	59	16	43
ENSG00000092295	92	211	115	274	80	207
ENSG00000092330	145	151	65	238	105	107
ENSG00000092345	42	60	66	102	56	50
ENSG00000092421	179	374	274	411	150	166
ENSG00000092439	323	346	232	217	165	289
ENSG00000092445	346	662	337	886	199	257
ENSG00000092470	194	204	120	175	131	197
ENSG00000092529	21	81	32	118	66	21
ENSG00000092531	269	164	134	245	142	215
ENSG00000092607	55	98	34	138	55	52
ENSG00000092621	572	580	267	574	302	212
ENSG00000092758	612	990	389	1353	315	260
ENSG00000092820	1164	1101	413	629	351	352
ENSG00000092841	880	1184	379	1048	358	352
ENSG00000092847	3369	2365	1539	2605	1386	1946
ENSG00000092850	46	110	67	162	25	71
ENSG00000092853	1150	911	540	681	517	609
ENSG00000092871	131	246	195	349	177	156
ENSG00000092929	348	807	195	1125	250	291
ENSG00000092931	164	304	126	318	176	209
ENSG00000092964	462	474	230	526	207	295
ENSG00000092969	122	109	97	154	74	61
ENSG00000092978	114	189	222	132	125	195
ENSG00000093000	461	477	246	535	272	380
ENSG00000093009	354	357	270	340	152	209
ENSG00000093010	251	304	89	347	91	161
ENSG00000093072	117	226	150	352	89	148
ENSG00000093100	7	13	6	21	18	6
ENSG00000093134	76	82	40	54	30	63
ENSG00000093144	266	265	87	119	101	171
ENSG00000093167	418	431	282	443	245	303
ENSG00000093183	357	453	214	359	172	219
ENSG00000093217	172	294	170	460	152	186
[truncated: 52,482 more rows]
