# Supplementary material for: Small extracellular vesicles-transported lncRNA TDRKH-AS1 derived from AOPPs-treated trophoblasts initiates endothelial cells pyroptosis through PDIA4/DDIT4 axis in preeclampsia
Source: J Transl Med. 2023 Jul 24;21:496. doi: 10.1186/s12967-023-04346-6 (PMC10364420; doi:10.1186/s12967-023-04346-6)
Supplement: Supplementary file 4 — Additional file 4: Table S3. Enriched KEGG pathways of DEGs in sEVs derived from AOPPs-treated HTR8/SVneo cells. [file 12967_2023_4346_MOESM4_ESM.xlsx]

## Sheet: Table S3
Table S3: Enriched KEGG pathways of DEGs in sEVs derived from AOPPs-treated HTR8/SVneo cells.
ID	Description	GeneRatio	BgRatio	pvalue	p.adjust	qvalue	geneID	Count
hsa03040	Spliceosome	18/204	147/8142	2.26333e-08	5.7715e-06	4.88403e-06	U2AF2/XAB2/SF3A1/ACIN1/PQBP1/SNRNP70/SF3A2/PRPF31/SNRNP27/HSPA2/DHX38/EIF4A3/HNRNPU/SF3B5/DDX23/SART1/DDX39B/HSPA1B	18
hsa04141	Protein processing in endoplasmic reticulum	14/204	171/8142	9.36408e-05	0.0119392	0.0101034	PPP1R15A/WFS1/RPN2/RRBP1/HSPA2/PRKCSH/DNAJB1/CKAP4/UBXN1/UBXN6/DDIT3/CALR/P4HB/HSPA1B	14
hsa03250	Viral life cycle - HIV-1	8/204	63/8142	0.000160614	0.0136522	0.011553	AFF4/CHMP4B/KAT2A/PIN1/MLLT1/BICD2/SUPT5H/NELFE	8
hsa04010	MAPK signaling pathway	18/204	294/8142	0.000401318	0.0225383	0.0190727	GADD45B/MKNK2/HSPB1/STMN1/HSPA2/MAP2K2/FLNC/JUND/FLNB/MYC/EPHA2/PDGFC/TAOK2/FOS/DDIT3/JUN/FLNA/HSPA1B	18
hsa05166	Human T-cell leukemia virus 1 infection	15/204	222/8142	0.000441928	0.0225383	0.0190727	MAD1L1/NFKBIA/KAT2A/EGR1/PIK3CA/MAP2K2/IL2RA/MYC/SLC25A6/FOS/PTEN/JUN/CALR/HLA-C/HLA-DMB	15
hsa04210	Apoptosis	11/204	136/8142	0.000588668	0.0250184	0.0211714	ITPR3/GADD45B/NFKBIA/PIK3CA/MAP2K2/LMNA/FOS/DDIT3/LMNB2/JUN/SPTAN1	11
hsa05142	Chagas disease	9/204	102/8142	0.00099728	0.0363295	0.0307432	GNAS/NFKBIA/GNAI2/PIK3CA/FOS/C1QA/PPP2R2D/JUN/CALR	9
hsa05132	Salmonella infection	15/204	249/8142	0.00143933	0.0447697	0.0378856	DNM2/NFKBIA/MYL9/CYTH2/PIK3CA/PKN1/MAP2K2/FLNC/FLNB/MYC/RHOB/FOS/TUBB6/JUN/FLNA	15
hsa04510	Focal adhesion	13/204	201/8142	0.00158011	0.0447697	0.0378856	ACTN1/MYL9/COL1A1/PIK3CA/FLNC/ACTN4/FLNB/COL6A1/COL6A2/PDGFC/PTEN/JUN/FLNA	13
