# Supplementary material for: Small extracellular vesicles-transported lncRNA TDRKH-AS1 derived from AOPPs-treated trophoblasts initiates endothelial cells pyroptosis through PDIA4/DDIT4 axis in preeclampsia
Source: J Transl Med. 2023 Jul 24;21:496. doi: 10.1186/s12967-023-04346-6 (PMC10364420; doi:10.1186/s12967-023-04346-6)
Supplement: Supplementary file 5 — Additional file 5: Table S4. Differentially expressed genes (DEGs) induced by overexpression TDRKH-AS1 in HUVECs. p value of both DESeq2 and edgeR less than 0.05 is considered to be differentially expressed genes. [file 12967_2023_4346_MOESM5_ESM.xlsx]

## Sheet: DEGs
Table S4: Differentially expressed genes (DEGs) induced by overexpression TDRKH-AS1 in HUVECs. p value of both DESeq2 and edgeR less than 0.05 is considered to be differentially expressed genes.
gene_id	symbol	gene_biotype	baseMean	DESeq2.log2FoldChange	lfcSE	stat	DESeq2.pvalue	DESeq2.padj	edgeR.logFC	logCPM	edgeR.PValue	edgeR.FDR
ENSG00000140988	RPS2	protein_coding	80324.4	0.122143	0.0357256	3.41893	0.000628691	0.00665887	0.12145	12.1821	0.0028702	0.020446
ENSG00000096384	HSP90AB1	protein_coding	66320.4	-0.116947	0.0349614	-3.34503	0.000822745	0.00807509	-0.117641	11.9058	0.00312915	0.0218286
ENSG00000161016	RPL8	protein_coding	45167	0.140236	0.0394656	3.55337	0.000380326	0.00454768	0.139546	11.3516	0.00172933	0.0142316
ENSG00000197956	S100A6	protein_coding	42693.5	0.183086	0.0340836	5.37169	7.8002e-08	6.26893e-06	0.18241	11.2703	2.67956e-06	0.000103006
ENSG00000034510	TMSB10	protein_coding	42483.4	0.135977	0.0350347	3.88123	0.000103931	0.00173603	0.135299	11.2632	0.000671794	0.00708956
ENSG00000167526	RPL13	protein_coding	41948.2	0.173991	0.037151	4.68335	2.82218e-06	0.000106021	0.173301	11.2449	3.83565e-05	0.000827996
ENSG00000065978	YBX1	protein_coding	34463.7	-0.114856	0.0290758	-3.95023	7.80761e-05	0.00140208	-0.115476	10.9615	0.000513832	0.00579522
ENSG00000210082	MT-RNR2	Mt_rRNA	32809.8	0.113062	0.0305313	3.70316	0.000212932	0.00298683	0.112455	10.8904	0.00105788	0.0098988
ENSG00000124942	AHNAK	protein_coding	32011.1	-0.171463	0.0429479	-3.99234	6.54233e-05	0.00123837	-0.171971	10.855	0.000361389	0.00446971
ENSG00000187514	PTMA	protein_coding	28747.2	-0.109805	0.0319442	-3.43741	0.000587299	0.00634891	-0.110463	10.6998	0.0022759	0.0174246
ENSG00000231500	RPS18	protein_coding	28714.9	0.115981	0.0358412	3.23598	0.00121227	0.0106123	0.115294	10.6982	0.00442702	0.0279439
ENSG00000135486	HNRNPA1	protein_coding	27789.2	-0.139117	0.0402435	-3.45687	0.000546481	0.00600225	-0.139623	10.6509	0.00188047	0.0151491
ENSG00000085662	AKR1B1	protein_coding	25856.6	0.14907	0.0304075	4.90242	9.46637e-07	4.61955e-05	0.14846	10.5469	1.81541e-05	0.000468531
ENSG00000174748	RPL15	protein_coding	25005.3	0.1135	0.0340338	3.33492	0.000853238	0.00824236	0.112827	10.4986	0.00321005	0.0221998
ENSG00000005884	ITGA3	protein_coding	24946.6	0.212993	0.0370674	5.7461	9.13262e-09	1.09202e-06	0.212328	10.4952	2.86904e-07	1.80032e-05
ENSG00000181163	NPM1	protein_coding	24618.6	-0.239303	0.0366005	-6.53825	6.22442e-11	1.41931e-08	-0.239902	10.4762	3.83318e-09	5.51332e-07
ENSG00000188157	AGRN	protein_coding	24431.8	0.162829	0.0398201	4.08913	4.32999e-05	0.000909113	0.162145	10.4651	0.000271117	0.0035816
ENSG00000172270	BSG	protein_coding	23599	0.134828	0.0392913	3.43149	0.000600276	0.00645362	0.134136	10.4151	0.00224159	0.0172444
ENSG00000070756	PABPC1	protein_coding	23102.8	-0.113638	0.0316041	-3.59568	0.000323542	0.0040501	-0.114244	10.3845	0.0011399	0.0104302
ENSG00000105640	RPL18A	protein_coding	22964.2	0.167042	0.0374628	4.45887	8.23916e-06	0.000250108	0.166362	10.3757	7.59627e-05	0.00138716
ENSG00000240342	RPS2P5	processed_pseudogene	22102	0.143226	0.0396468	3.61254	0.000303217	0.00384611	0.142593	10.3205	0.00124261	0.0111313
ENSG00000089009	RPL6	protein_coding	21354.9	-0.104244	0.0348123	-2.99445	0.00274942	0.0191327	-0.104823	10.271	0.00691894	0.0382094
ENSG00000087086	FTL	protein_coding	21271.3	0.215721	0.0345029	6.25226	4.04562e-10	7.48439e-08	0.215041	10.2653	3.20748e-08	3.1188e-06
ENSG00000150991	UBC	protein_coding	20969.6	0.119541	0.0323631	3.69373	0.000220986	0.00304749	0.118922	10.2447	0.00105862	0.0098988
ENSG00000122406	RPL5	protein_coding	20894.6	-0.122435	0.0334615	-3.65898	0.000253218	0.00334609	-0.123031	10.2396	0.00100004	0.00951134
ENSG00000167996	FTH1	protein_coding	20923.2	0.396612	0.0332233	11.9378	7.52185e-33	2.45839e-29	0.396055	10.2414	1.28908e-26	4.12538e-23
ENSG00000162244	RPL29	protein_coding	20612.8	0.143351	0.0397963	3.60212	0.000315632	0.00398811	0.142657	10.2199	0.00122776	0.0110291
ENSG00000136942	RPL35	protein_coding	20585.2	0.190523	0.0387857	4.91219	9.00624e-07	4.54986e-05	0.189873	10.218	1.24015e-05	0.000351999
ENSG00000101187	SLCO4A1	protein_coding	19848.1	0.150352	0.0387926	3.87579	0.00010628	0.00176622	0.149765	10.1654	0.000536542	0.00598281
ENSG00000198888	MT-ND1	protein_coding	19687.7	0.133748	0.036442	3.67016	0.000242396	0.0032292	0.133076	10.1537	0.00103137	0.00971493
ENSG00000160691	SHC1	protein_coding	19122.6	0.133985	0.0366636	3.65444	0.000257743	0.00338763	0.133317	10.1116	0.000988448	0.00944175
ENSG00000198727	MT-CYB	protein_coding	18558.9	0.0989355	0.0313057	3.1603	0.00157608	0.0129156	0.0983645	10.0685	0.00479629	0.0295464
ENSG00000115053	NCL	protein_coding	18380.1	-0.269169	0.037245	-7.22698	4.93854e-13	1.93811e-10	-0.269678	10.0546	3.31652e-11	1.01083e-08
ENSG00000143321	HDGF	protein_coding	18088	0.118699	0.031992	3.71028	0.000207026	0.00292341	0.118077	10.0314	0.000873592	0.00853652
ENSG00000198786	MT-ND5	protein_coding	18039.4	0.122727	0.0385098	3.18691	0.00143804	0.0120822	0.122052	10.0275	0.00426093	0.0271499
ENSG00000144713	RPL32	protein_coding	17977	0.136477	0.0406794	3.35495	0.000793793	0.00789365	0.135789	10.0225	0.00260147	0.0189525
ENSG00000044574	HSPA5	protein_coding	17906.4	0.134033	0.0303582	4.41506	1.00984e-05	0.000299139	0.133456	10.0169	7.87604e-05	0.00142806
ENSG00000213719	CLIC1	protein_coding	16973.9	0.133229	0.0402291	3.31176	0.000927096	0.00876584	0.13254	9.93967	0.00267144	0.0193204
ENSG00000185624	P4HB	protein_coding	16789.1	0.110406	0.0363501	3.03731	0.002387	0.0174661	0.109742	9.9239	0.00599006	0.0347749
ENSG00000150753	CCT5	protein_coding	16688.4	-0.181919	0.0318577	-5.71036	1.12738e-08	1.30047e-06	-0.182525	9.91535	2.14046e-07	1.44211e-05
ENSG00000131469	RPL27	protein_coding	16516.8	0.12493	0.0385714	3.23892	0.00119982	0.0105509	0.124242	9.90034	0.00360262	0.0239321
ENSG00000112096	SOD2	protein_coding	16011.3	0.128538	0.0382575	3.35982	0.000779943	0.00779093	0.128025	9.85553	0.00242903	0.0181624
ENSG00000105193	RPS16	protein_coding	15587.3	0.112822	0.0383885	2.93895	0.00329326	0.0218251	0.112159	9.81676	0.00772122	0.0414073
ENSG00000087460	GNAS	protein_coding	15548	0.132797	0.0342035	3.88254	0.000103369	0.00173254	0.132181	9.81314	0.000481015	0.0055224
ENSG00000100097	LGALS1	protein_coding	15556.7	0.23858	0.0397407	6.00342	1.93208e-09	2.96001e-07	0.237914	9.8139	5.7781e-08	4.84325e-06
ENSG00000145592	RPL37	protein_coding	15468.1	0.207775	0.0484073	4.29223	1.76885e-05	0.000458825	0.207238	9.80568	0.000114182	0.00188787
ENSG00000197756	RPL37A	protein_coding	15314.1	0.155202	0.0397055	3.90882	9.27468e-05	0.00159261	0.154556	9.79132	0.000481007	0.0055224
ENSG00000100292	HMOX1	protein_coding	15269	0.318153	0.037603	8.46085	2.65443e-17	1.85905e-14	0.317446	9.78695	2.39445e-14	1.33267e-11
ENSG00000160789	LMNA	protein_coding	15075.3	0.17368	0.0412989	4.20544	2.60574e-05	0.000620128	0.173003	9.76855	0.000134945	0.00213526
ENSG00000051523	CYBA	protein_coding	14707.7	0.321309	0.0455254	7.05779	1.69167e-12	6.14327e-10	0.320642	9.73288	1.5949e-10	3.92623e-08
ENSG00000164924	YWHAZ	protein_coding	14532.6	-0.11406	0.0343671	-3.31887	0.000903826	0.00862903	-0.11459	9.71578	0.00202779	0.0160555
ENSG00000136830	FAM129B	protein_coding	14547.1	0.165936	0.035949	4.61588	3.91435e-06	0.000135141	0.165315	9.7171	2.23164e-05	0.000546218
ENSG00000117298	ECE1	protein_coding	14354.9	0.15302	0.0379139	4.03598	5.43737e-05	0.00107055	0.15235	9.69793	0.000236856	0.00320689
ENSG00000163931	TKT	protein_coding	14352.3	0.145383	0.0367459	3.95644	7.60745e-05	0.00138336	0.144732	9.69766	0.000289465	0.0037391
ENSG00000164889	SLC4A2	protein_coding	14215.8	0.159055	0.0361603	4.39862	1.08943e-05	0.000312434	0.158464	9.68387	5.04703e-05	0.00102065
ENSG00000165119	HNRNPK	protein_coding	13957	-0.119457	0.0319837	-3.73493	0.000187768	0.00272488	-0.120038	9.65751	0.000562723	0.00619569
ENSG00000083845	RPS5	protein_coding	13906.1	0.13416	0.036545	3.67108	0.000241526	0.00322563	0.133478	9.65213	0.000846882	0.00835076
ENSG00000144381	HSPD1	protein_coding	13639.9	-0.331549	0.0380937	-8.7035	3.21805e-18	2.62941e-15	-0.332094	9.62443	8.2649e-16	6.61244e-13
ENSG00000197746	PSAP	protein_coding	13281	0.22387	0.0377016	5.93795	2.88601e-09	4.10106e-07	0.223237	9.58572	4.67723e-08	4.24633e-06
ENSG00000150093	ITGB1	protein_coding	13194.1	-0.227658	0.0836424	-2.7218	0.00649273	0.0356047	-0.227992	9.57651	0.00011219	0.00186999
ENSG00000147604	RPL7	protein_coding	13067.6	-0.118385	0.0363806	-3.25406	0.0011377	0.010141	-0.118939	9.56252	0.00242666	0.0181553
ENSG00000167468	GPX4	protein_coding	13054.7	0.279023	0.0374624	7.44808	9.47056e-14	4.37517e-11	0.278349	9.56096	1.32493e-11	4.71123e-09
ENSG00000127022	CANX	protein_coding	12976.5	-0.135984	0.0384694	-3.53487	0.000407973	0.0047849	-0.13652	9.55247	0.00107739	0.010023
ENSG00000163347	CLDN1	protein_coding	12949	-0.131605	0.0416481	-3.15993	0.00157806	0.0129156	-0.132087	9.5494	0.00347947	0.0234301
ENSG00000142534	RPS11	protein_coding	12832	0.139777	0.0428227	3.26408	0.00109822	0.00990621	0.139056	9.53617	0.00304214	0.02135
ENSG00000122861	PLAU	protein_coding	12721.3	0.220322	0.0373543	5.89816	3.67576e-09	5.07617e-07	0.21967	9.52361	5.05975e-08	4.46689e-06
ENSG00000145901	TNIP1	protein_coding	12592.8	0.202072	0.0464945	4.34615	1.38545e-05	0.000380341	0.201337	9.50898	8.10189e-05	0.00146093
ENSG00000110321	EIF4G2	protein_coding	12510.9	-0.255798	0.0362137	-7.06357	1.62282e-12	6.1199e-10	-0.256323	9.4998	5.18468e-11	1.50839e-08
ENSG00000153187	HNRNPU	protein_coding	12388.6	-0.114666	0.0342746	-3.34551	0.000821328	0.00807317	-0.115209	9.48556	0.00180121	0.0146303
ENSG00000198959	TGM2	protein_coding	12258.3	0.225695	0.0425595	5.30304	1.13889e-07	8.79276e-06	0.224988	9.47013	1.16143e-06	5.42609e-05
ENSG00000163191	S100A11	protein_coding	12107.8	0.112566	0.0345534	3.25775	0.00112297	0.0100647	0.111986	9.45243	0.00291416	0.0206845
ENSG00000137076	TLN1	protein_coding	11846.7	0.111943	0.0390082	2.86973	0.00410826	0.025657	0.111314	9.42091	0.00820179	0.0433132
ENSG00000137331	IER3	protein_coding	11789.4	0.129136	0.0336721	3.83512	0.000125504	0.00201732	0.128555	9.41392	0.0003457	0.00430477
ENSG00000063177	RPL18	protein_coding	11759.6	0.12056	0.0423724	2.84524	0.00443779	0.02706	0.119854	9.41026	0.00914107	0.0470128
ENSG00000135404	CD63	protein_coding	11701.4	0.234194	0.0411312	5.69384	1.24214e-08	1.39991e-06	0.2335	9.40305	1.60403e-07	1.12203e-05
ENSG00000080824	HSP90AA1	protein_coding	11421.8	-0.398388	0.0432499	-9.21131	3.22178e-20	3.94869e-17	-0.398873	9.36847	8.30398e-18	8.17687e-15
ENSG00000175793	SFN	protein_coding	11480.5	0.249075	0.0419412	5.93866	2.87355e-09	4.10106e-07	0.248408	9.37555	4.263e-08	3.98326e-06
ENSG00000197879	MYO1C	protein_coding	11312.9	0.118654	0.0385215	3.0802	0.00206859	0.0157107	0.117975	9.35441	0.00449827	0.0282128
ENSG00000161011	SQSTM1	protein_coding	11314.7	0.458937	0.0354424	12.9488	2.3869e-38	1.17018e-34	0.458324	9.35452	6.76494e-33	2.8866e-29
ENSG00000122566	HNRNPA2B1	protein_coding	11207.3	-0.1679	0.0458847	-3.65918	0.000253027	0.00334609	-0.168345	9.34105	0.000699339	0.00729604
ENSG00000142864	SERBP1	protein_coding	11144.4	-0.238276	0.0362249	-6.57767	4.77876e-11	1.17658e-08	-0.238807	9.33296	7.46387e-10	1.40507e-07
ENSG00000185896	LAMP1	protein_coding	11004	0.102774	0.033646	3.05456	0.00225394	0.0167423	0.102141	9.31451	0.00470589	0.0291291
ENSG00000009307	CSDE1	protein_coding	10626.5	-0.202507	0.0402755	-5.02804	4.95526e-07	2.66958e-05	-0.202988	9.26431	2.47352e-06	9.77268e-05
ENSG00000057019	DCBLD2	protein_coding	10499.9	-0.155321	0.0491973	-3.1571	0.00159348	0.0130092	-0.155732	9.24703	0.00366271	0.0242056
ENSG00000155660	PDIA4	protein_coding	10435.8	0.0948515	0.033332	2.84566	0.00443199	0.0270583	0.094249	9.23805	0.00857373	0.0448958
ENSG00000119335	SET	protein_coding	10335.9	-0.13652	0.0342775	-3.98279	6.81108e-05	0.00127055	-0.137106	9.22429	0.000186283	0.00273245
ENSG00000182871	COL18A1	protein_coding	9927.95	0.171963	0.0397073	4.33076	1.48597e-05	0.000399405	0.171296	9.166	5.97919e-05	0.00115969
ENSG00000113013	HSPA9	protein_coding	9839.12	-0.215758	0.0374145	-5.76669	8.08421e-09	9.9146e-07	-0.216305	9.15328	6.16182e-08	5.12191e-06
ENSG00000134871	COL4A2	protein_coding	9871.97	0.144896	0.038465	3.76696	0.000165248	0.00248505	0.144261	9.15789	0.00051057	0.0057635
ENSG00000110958	PTGES3	protein_coding	9795.54	-0.151623	0.0341262	-4.443	8.87152e-06	0.000266826	-0.152213	9.14686	3.05016e-05	0.000702681
ENSG00000125730	C3	protein_coding	9816.99	0.349093	0.0372844	9.36298	7.75191e-21	1.08582e-17	0.348467	9.14976	6.19766e-18	6.61136e-15
ENSG00000233276	GPX1	polymorphic_pseudogene	9753.95	0.154134	0.039148	3.93722	8.24295e-05	0.00145018	0.153483	9.14052	0.000259894	0.00346043
ENSG00000108424	KPNB1	protein_coding	9714.11	-0.159051	0.035198	-4.51875	6.22062e-06	0.000199978	-0.159605	9.13478	1.71815e-05	0.000448858
ENSG00000145741	BTF3	protein_coding	9619.83	-0.126006	0.0350419	-3.59586	0.000323321	0.0040501	-0.126594	9.12074	0.000734128	0.0075422
ENSG00000135480	KRT7	protein_coding	9593.48	0.146256	0.0428322	3.41462	0.000638704	0.00673361	0.145579	9.11663	0.00171789	0.014151
ENSG00000198668	CALM1	protein_coding	9476.65	-0.105411	0.0381928	-2.75998	0.00578054	0.0326487	-0.105982	9.09908	0.00933576	0.0476923
ENSG00000185215	TNFAIP2	protein_coding	9456.34	0.382718	0.0417101	9.17567	4.48775e-20	4.88915e-17	0.38212	9.09578	3.01141e-17	2.75351e-14
ENSG00000171858	RPS21	protein_coding	9401.96	0.147758	0.0454269	3.25267	0.00114328	0.0101681	0.147077	9.08759	0.00305468	0.0214145
ENSG00000130702	LAMA5	protein_coding	9406.69	0.23714	0.0398283	5.95407	2.61563e-09	3.82779e-07	0.236526	9.08819	2.91359e-08	2.91382e-06
ENSG00000198431	TXNRD1	protein_coding	9326.29	-0.16805	0.0364868	-4.60577	4.10949e-06	0.000139908	-0.168638	9.07608	1.55963e-05	0.000419429
ENSG00000146648	EGFR	protein_coding	9241.41	-0.202278	0.0455831	-4.43757	9.09791e-06	0.000271966	-0.202737	9.06289	3.37966e-05	0.000758194
ENSG00000196878	LAMB3	protein_coding	9251.15	0.133227	0.0442297	3.01217	0.00259385	0.0183629	0.132489	9.0642	0.00557394	0.0329462
ENSG00000168003	SLC3A2	protein_coding	9185.26	0.144893	0.0458924	3.15724	0.00159272	0.0130092	0.144213	9.05385	0.00360033	0.0239293
ENSG00000112081	SRSF3	protein_coding	9147.25	-0.15194	0.0431821	-3.51858	0.000433857	0.00498869	-0.152486	9.04809	0.000952641	0.00915522
ENSG00000173457	PPP1R14B	protein_coding	9113.83	0.153417	0.0376038	4.07984	4.50675e-05	0.000936201	0.152767	9.04263	0.000148885	0.00232141
ENSG00000116560	SFPQ	protein_coding	9081.36	-0.186297	0.0341955	-5.44799	5.0941e-08	4.42015e-06	-0.186865	9.03767	2.20294e-07	1.47643e-05
ENSG00000198840	MT-ND3	protein_coding	9089.7	0.122873	0.0349219	3.5185	0.000433998	0.00498869	0.122266	9.03885	0.00105093	0.00986288
ENSG00000189403	HMGB1	protein_coding	9062.4	-0.177746	0.0385071	-4.61591	3.9137e-06	0.000135141	-0.178282	9.03468	1.37759e-05	0.000380055
ENSG00000215301	DDX3X	protein_coding	9031.73	-0.258969	0.0540498	-4.7913	1.65705e-06	7.09492e-05	-0.259359	9.02985	1.19021e-05	0.000340086
ENSG00000143933	CALM2	protein_coding	9011.61	-0.160526	0.042545	-3.7731	0.000161234	0.00244343	-0.161057	9.02657	0.000405653	0.00486507
ENSG00000104904	OAZ1	protein_coding	8953.46	0.128958	0.0390093	3.30582	0.000946978	0.00891942	0.128276	9.01701	0.00201871	0.0160009
ENSG00000172354	GNB2	protein_coding	8944.61	0.153128	0.0432316	3.54205	0.000397025	0.00468485	0.15243	9.01554	0.000971692	0.00931035
ENSG00000146731	CCT6A	protein_coding	8785.18	-0.222195	0.0349401	-6.35931	2.02657e-10	4.05521e-08	-0.222793	8.98988	1.75876e-09	2.84985e-07
ENSG00000105974	CAV1	protein_coding	8633.34	-0.160519	0.0431259	-3.72209	0.00019758	0.00284058	-0.16102	8.96473	0.000465155	0.00537994
ENSG00000079246	XRCC5	protein_coding	8404.35	-0.156132	0.0407201	-3.83426	0.000125941	0.00202103	-0.15667	8.92594	0.000279885	0.00366715
ENSG00000063046	EIF4B	protein_coding	8386.79	-0.136073	0.0378411	-3.59591	0.000323257	0.0040501	-0.136614	8.92291	0.000629707	0.00674551
ENSG00000130513	GDF15	protein_coding	8205.73	0.530092	0.0357557	14.8254	1.00405e-49	9.8447e-46	0.529542	8.89101	1.0117e-45	6.47537e-42
ENSG00000101150	TPD52L2	protein_coding	8165.64	0.109091	0.0385542	2.82954	0.00466151	0.0280578	0.10847	8.88414	0.00722449	0.0394542
ENSG00000164733	CTSB	protein_coding	8096.23	0.190402	0.0394773	4.82308	1.4136e-06	6.30016e-05	0.189736	8.8718	5.4547e-06	0.000180428
ENSG00000166226	CCT2	protein_coding	8018.97	-0.157091	0.0398014	-3.94687	7.91807e-05	0.00141415	-0.157715	8.85819	0.000161216	0.00246267
ENSG00000170144	HNRNPA3	protein_coding	7916.9	-0.146075	0.0492503	-2.96597	0.00301735	0.0204317	-0.146516	8.83977	0.00548608	0.0325881
ENSG00000108828	VAT1	protein_coding	7929.02	0.345482	0.0357939	9.65197	4.82222e-22	9.45638e-19	0.344867	8.84163	4.08748e-20	6.54049e-17
ENSG00000139641	ESYT1	protein_coding	7865.35	0.174106	0.0393687	4.42244	9.75937e-06	0.000290853	0.173433	8.83011	3.28958e-05	0.000745088
ENSG00000204592	HLA-E	protein_coding	7659.69	0.208713	0.0395252	5.28051	1.28828e-07	9.79189e-06	0.208055	8.79184	5.5603e-07	3.03481e-05
ENSG00000064932	SBNO2	protein_coding	7643.98	0.134401	0.0393671	3.41405	0.000640053	0.00673361	0.133786	8.78889	0.00108846	0.0100919
ENSG00000115091	ACTR3	protein_coding	7606.58	-0.175138	0.0431101	-4.06257	4.85358e-05	0.000981223	-0.175684	8.7821	0.000112717	0.00187631
ENSG00000049759	NEDD4L	protein_coding	7501.94	-0.198178	0.0354517	-5.5901	2.26942e-08	2.29398e-06	-0.19874	8.7621	5.34186e-08	4.62034e-06
ENSG00000148248	SURF4	protein_coding	7520.87	0.113723	0.0389005	2.92344	0.00346188	0.0226442	0.113051	8.76553	0.00569584	0.0334922
ENSG00000162434	JAK1	protein_coding	7462.25	-0.131377	0.0380693	-3.45098	0.000558549	0.00608508	-0.131915	8.75444	0.000884938	0.00862764
ENSG00000166197	NOLC1	protein_coding	7335.03	-0.209089	0.0391781	-5.33687	9.45632e-08	7.45259e-06	-0.20964	8.72967	2.8056e-07	1.76918e-05
ENSG00000065150	IPO5	protein_coding	7321.85	-0.260085	0.039676	-6.55521	5.55627e-11	1.31314e-08	-0.260608	8.72714	3.66787e-10	7.95804e-08
ENSG00000204463	BAG6	protein_coding	7313.86	0.133869	0.0455769	2.93721	0.00331176	0.0219108	0.133175	8.7252	0.00569662	0.0334922
ENSG00000072274	TFRC	protein_coding	7254.58	-0.236435	0.0450855	-5.24415	1.57004e-07	1.11553e-05	-0.236926	8.71385	7.40317e-07	3.67318e-05
ENSG00000120438	TCP1	protein_coding	7230.3	-0.188271	0.0375291	-5.01665	5.2579e-07	2.80183e-05	-0.188876	8.70889	1.12279e-06	5.30364e-05
ENSG00000142634	EFHD2	protein_coding	7235.23	0.114356	0.0389079	2.93915	0.00329111	0.0218251	0.113714	8.70967	0.00517939	0.0312153
ENSG00000188643	S100A16	protein_coding	7234.97	0.176745	0.0402054	4.39606	1.10234e-05	0.000312434	0.176114	8.70954	2.56247e-05	0.000614273
ENSG00000168385	44806	protein_coding	7182.87	-0.175962	0.041915	-4.19806	2.69207e-05	0.000636043	-0.176434	8.69941	5.16871e-05	0.00103906
ENSG00000197747	S100A10	protein_coding	7197.43	0.118321	0.0403135	2.93502	0.00333531	0.0220369	0.117639	8.70212	0.00557725	0.0329462
ENSG00000153395	LPCAT1	protein_coding	7192.9	0.130987	0.037954	3.45121	0.000558089	0.00608508	0.13045	8.7012	0.000835936	0.00828237
ENSG00000078808	SDF4	protein_coding	7185.93	0.131007	0.0425684	3.07756	0.00208699	0.0157893	0.130373	8.69975	0.00339362	0.023046
ENSG00000196576	PLXNB2	protein_coding	7163.22	0.178379	0.0412608	4.3232	1.53783e-05	0.000408631	0.177724	8.69518	3.89037e-05	0.000834754
ENSG00000103044	HAS3	protein_coding	7142.63	0.154209	0.0374239	4.12059	3.77902e-05	0.000823406	0.153588	8.69108	7.95934e-05	0.00144099
ENSG00000096433	ITPR3	protein_coding	7110.61	0.261355	0.0361641	7.22689	4.94163e-13	1.93811e-10	0.260759	8.68455	3.91277e-12	1.56523e-09
ENSG00000198242	RPL23A	protein_coding	7039.04	-0.152998	0.042915	-3.56514	0.000363655	0.00440747	-0.15362	8.67022	0.000631804	0.00675102
ENSG00000177697	CD151	protein_coding	7055.08	0.130307	0.0398148	3.27283	0.00106476	0.00969353	0.129626	8.67331	0.00190668	0.0153216
ENSG00000010256	UQCRC1	protein_coding	6933.31	0.175573	0.0420388	4.17645	2.96088e-05	0.000679893	0.174888	8.64815	7.68052e-05	0.00139867
ENSG00000065000	AP3D1	protein_coding	6913.6	0.130637	0.0385368	3.38994	0.000699081	0.00716248	0.129977	8.6441	0.00125088	0.0111898
ENSG00000128595	CALU	protein_coding	6796.56	-0.144783	0.0393675	-3.67774	0.000235313	0.00318569	-0.145309	8.61969	0.000355971	0.00441121
ENSG00000126432	PRDX5	protein_coding	6817.02	0.232904	0.0441985	5.2695	1.36798e-07	1.01614e-05	0.232214	8.62372	6.52182e-07	3.36636e-05
ENSG00000090621	PABPC4	protein_coding	6755.39	-0.136827	0.038037	-3.59721	0.000321652	0.00404333	-0.137444	8.61086	0.000438714	0.00513813
ENSG00000171603	CLSTN1	protein_coding	6742.76	0.108921	0.039167	2.78094	0.00542015	0.0311515	0.108254	8.60802	0.0080421	0.0426458
ENSG00000006327	TNFRSF12A	protein_coding	6724.03	0.121963	0.0420468	2.90065	0.00372384	0.023802	0.121285	8.60397	0.00564203	0.0332521
ENSG00000072501	SMC1A	protein_coding	6687.92	-0.119448	0.0445405	-2.6818	0.00732283	0.038832	-0.119959	8.59641	0.00969083	0.0489756
ENSG00000149428	HYOU1	protein_coding	6695.27	0.200555	0.0399403	5.02137	5.1303e-07	2.74878e-05	0.19991	8.59776	1.59439e-06	6.89522e-05
ENSG00000169045	HNRNPH1	protein_coding	6649.44	-0.239455	0.090141	-2.65646	0.00789669	0.0409445	-0.239726	8.58823	0.000117895	0.00193075
ENSG00000141526	SLC16A3	protein_coding	6640.84	0.185804	0.0478401	3.88385	0.000102816	0.00172621	0.185096	8.58594	0.000262191	0.00348526
ENSG00000141367	CLTC	protein_coding	6589.65	-0.191615	0.0479034	-4.00003	6.33333e-05	0.00120579	-0.192081	8.57517	0.000150904	0.00235002
ENSG00000101152	DNAJC5	protein_coding	6585.03	0.168478	0.0418374	4.02697	5.65013e-05	0.00110358	0.167777	8.57383	0.000129101	0.00205806
ENSG00000125970	RALY	protein_coding	6576.84	0.143946	0.0444541	3.23808	0.00120336	0.0105599	0.143296	8.57206	0.00221637	0.017112
ENSG00000075618	FSCN1	protein_coding	6568.16	0.162994	0.0418046	3.89896	9.66077e-05	0.00164737	0.162365	8.57011	0.000191912	0.00276787
ENSG00000169242	EFNA1	protein_coding	6535.13	0.195664	0.0399124	4.90234	9.46996e-07	4.61955e-05	0.195044	8.56287	2.94696e-06	0.000110628
ENSG00000187109	NAP1L1	protein_coding	6430.81	-0.320449	0.0536868	-5.96886	2.38924e-09	3.54947e-07	-0.320858	8.5401	2.62117e-08	2.70594e-06
ENSG00000182481	KPNA2	protein_coding	6437.59	-0.234541	0.0444791	-5.27305	1.34171e-07	1.00424e-05	-0.235044	8.54149	3.83241e-07	2.30771e-05
ENSG00000037474	NSUN2	protein_coding	6425.95	-0.193967	0.0374269	-5.18255	2.18868e-07	1.39351e-05	-0.194545	8.53884	4.02719e-07	2.36477e-05
ENSG00000135387	CAPRIN1	protein_coding	6367.58	-0.199186	0.0479987	-4.14982	3.32744e-05	0.00074658	-0.199637	8.52573	8.37283e-05	0.00149485
ENSG00000138071	ACTR2	protein_coding	6364.28	-0.229031	0.044224	-5.1789	2.23202e-07	1.40627e-05	-0.2295	8.52496	6.65136e-07	3.41944e-05
ENSG00000105355	PLIN3	protein_coding	6371.81	0.139432	0.0421103	3.31111	0.000929282	0.00877804	0.138806	8.52633	0.00154728	0.0130381
ENSG00000155366	RHOC	protein_coding	6325.13	0.145786	0.0491804	2.96431	0.00303367	0.0204997	0.145123	8.51569	0.00549863	0.0326445
ENSG00000100906	NFKBIA	protein_coding	6316.09	0.133138	0.0397174	3.35213	0.000801915	0.00796191	0.132482	8.51372	0.00144757	0.0124115
ENSG00000082153	BZW1	protein_coding	6289.28	-0.215218	0.0438301	-4.91027	9.09509e-07	4.54986e-05	-0.21572	8.50787	2.49672e-06	9.77396e-05
ENSG00000161013	MGAT4B	protein_coding	6306.35	0.273439	0.0376117	7.27005	3.59356e-13	1.53195e-10	0.272799	8.51142	3.85309e-12	1.56523e-09
ENSG00000006118	TMEM132A	protein_coding	6303.01	0.147167	0.0441387	3.33419	0.000855486	0.00825595	0.146506	8.51064	0.00150064	0.0127724
ENSG00000163453	IGFBP7	protein_coding	6299.92	0.205621	0.0421647	4.87663	1.07913e-06	5.13636e-05	0.205009	8.50993	3.23783e-06	0.00011979
ENSG00000159842	ABR	protein_coding	6262.34	0.182368	0.0362054	5.03702	4.72824e-07	2.60452e-05	0.181794	8.50136	9.67673e-07	4.65683e-05
ENSG00000131016	AKAP12	protein_coding	6166.93	-0.202297	0.0505293	-4.00356	6.23951e-05	0.00119024	-0.202704	8.47953	0.000152988	0.00237381
ENSG00000253729	PRKDC	protein_coding	6096.02	-0.249914	0.0464604	-5.37908	7.48683e-08	6.12263e-06	-0.250369	8.4629	2.9494e-07	1.82392e-05
ENSG00000105568	PPP2R1A	protein_coding	6086.97	0.119836	0.0427638	2.80229	0.00507414	0.0297382	0.11917	8.46041	0.00784901	0.0418996
ENSG00000188486	H2AFX	protein_coding	6085.08	0.149357	0.0406321	3.67583	0.000237075	0.00319742	0.14871	8.45993	0.000422155	0.005013
ENSG00000030582	GRN	protein_coding	6085.5	0.269601	0.0419327	6.42937	1.28134e-10	2.6174e-08	0.269013	8.45994	7.01914e-10	1.36139e-07
ENSG00000084207	GSTP1	protein_coding	6075.02	0.144973	0.0415409	3.48988	0.00048323	0.00543981	0.144304	8.45758	0.000924714	0.00893379
ENSG00000115758	ODC1	protein_coding	6032.76	-0.137247	0.0440052	-3.11889	0.00181535	0.0142396	-0.137927	8.44768	0.0027118	0.019557
ENSG00000231925	TAPBP	protein_coding	6033.29	0.146026	0.0373116	3.9137	9.08912e-05	0.00157176	0.145416	8.44764	0.000158297	0.0024326
ENSG00000107404	DVL1	protein_coding	6010.2	0.134074	0.037646	3.56146	0.000368803	0.00445335	0.133469	8.4421	0.00054433	0.00604849
ENSG00000113407	TARS	protein_coding	5968.82	-0.249149	0.0535594	-4.65182	3.29015e-06	0.000117126	-0.249566	8.43254	1.38103e-05	0.000380184
ENSG00000114353	GNAI2	protein_coding	5933.07	0.118299	0.0391143	3.02443	0.00249099	0.0179325	0.117673	8.42347	0.00349028	0.0234636
ENSG00000131165	CHMP1A	protein_coding	5904.2	0.116988	0.0417847	2.79979	0.00511355	0.0298265	0.116367	8.41641	0.00718677	0.0393505
ENSG00000124762	CDKN1A	protein_coding	5904.97	0.232754	0.0493687	4.71461	2.42175e-06	9.49812e-05	0.232069	8.41646	8.34117e-06	0.000256056
ENSG00000150938	CRIM1	protein_coding	5852.95	-0.189828	0.0412543	-4.60141	4.19641e-06	0.000141882	-0.190358	8.40419	8.97147e-06	0.000270221
ENSG00000166598	HSP90B1	protein_coding	5844.5	-0.177123	0.0522445	-3.39026	0.000698262	0.00716156	-0.17751	8.40207	0.00133795	0.0117309
ENSG00000134686	PHC2	protein_coding	5861.56	0.130092	0.0430829	3.01956	0.0025314	0.0180775	0.129423	8.40594	0.00380863	0.02488
ENSG00000189067	LITAF	protein_coding	5847.62	0.180439	0.0423886	4.25678	2.07389e-05	0.000522739	0.179877	8.40263	5.36438e-05	0.00107464
ENSG00000107223	EDF1	protein_coding	5835.97	0.182242	0.0393359	4.63298	3.60448e-06	0.000127129	0.1816	8.39964	8.17509e-06	0.00025175
ENSG00000105701	FKBP8	protein_coding	5753.18	0.20927	0.0453864	4.61084	4.01045e-06	0.000137491	0.208593	8.37894	1.00546e-05	0.000295205
ENSG00000100243	CYB5R3	protein_coding	5729.36	0.134915	0.0404436	3.33587	0.000850318	0.00822226	0.13425	8.3731	0.00138193	0.0119906
ENSG00000111371	SLC38A1	protein_coding	5659.66	-0.265678	0.0519856	-5.11061	3.21129e-07	1.89679e-05	-0.266074	8.3558	1.26178e-06	5.74804e-05
ENSG00000122705	CLTA	protein_coding	5673.02	0.178434	0.0423285	4.21546	2.49275e-05	0.000604986	0.177742	8.35879	5.40237e-05	0.00107887
ENSG00000196531	NACA	protein_coding	5643.71	-0.205544	0.0459729	-4.47098	7.78636e-06	0.000237836	-0.206036	8.35171	1.70459e-05	0.000446225
ENSG00000135829	DHX9	protein_coding	5634.73	-0.18128	0.0467001	-3.88178	0.000103694	0.00173501	-0.18178	8.34942	0.000201929	0.00287339
ENSG00000104964	AES	protein_coding	5652.6	0.24919	0.0445506	5.59341	2.22655e-08	2.27409e-06	0.248558	8.35347	6.51471e-08	5.32792e-06
ENSG00000134954	ETS1	protein_coding	5575.2	-0.175841	0.0398505	-4.41252	1.02176e-05	0.00030085	-0.176363	8.334	1.26935e-05	0.000357118
ENSG00000125817	CENPB	protein_coding	5590.11	0.219903	0.0422942	5.19937	1.9997e-07	1.34295e-05	0.219251	8.33752	5.57822e-07	3.03481e-05
ENSG00000086061	DNAJA1	protein_coding	5483.83	-0.216564	0.0460029	-4.70762	2.50626e-06	9.60061e-05	-0.217085	8.31032	6.43519e-06	0.000206977
ENSG00000101367	MAPRE1	protein_coding	5477.27	-0.138276	0.0381922	-3.62053	0.000293996	0.00376323	-0.138852	8.30844	0.000331003	0.00415816
ENSG00000115756	HPCAL1	protein_coding	5493.27	0.255958	0.0397841	6.43367	1.2456e-10	2.59853e-08	0.255374	8.31228	2.87011e-10	6.56076e-08
ENSG00000101224	CDC25B	protein_coding	5474.67	0.208478	0.0380998	5.47188	4.45274e-08	4.08029e-06	0.207861	8.30747	9.23696e-08	7.2099e-06
ENSG00000064601	CTSA	protein_coding	5468.78	0.171725	0.0399199	4.30172	1.69475e-05	0.000445496	0.17109	8.30591	2.65985e-05	0.000630533
ENSG00000156261	CCT8	protein_coding	5405.91	-0.241705	0.0478244	-5.054	4.32644e-07	2.41027e-05	-0.242201	8.28969	1.27289e-06	5.74927e-05
ENSG00000134013	LOXL2	protein_coding	5411.52	0.203752	0.0431538	4.72154	2.34069e-06	9.23948e-05	0.203174	8.29069	4.55777e-06	0.000156418
ENSG00000175756	AURKAIP1	protein_coding	5407.1	0.129314	0.0411159	3.1451	0.00166029	0.0132783	0.128657	8.28959	0.00237816	0.0179181
ENSG00000125753	VASP	protein_coding	5398.87	0.145478	0.0427433	3.40353	0.000665209	0.00690413	0.144801	8.28736	0.0010001	0.00951134
ENSG00000109332	UBE2D3	protein_coding	5304.94	-0.139423	0.0417165	-3.34214	0.000831341	0.00812691	-0.139939	8.2624	0.00110326	0.0101868
ENSG00000100300	TSPO	protein_coding	5297.69	0.193911	0.0418896	4.62909	3.67278e-06	0.000128613	0.193271	8.26004	7.1139e-06	0.000224298
ENSG00000071564	TCF3	protein_coding	5274.95	0.141665	0.0390963	3.62348	0.000290665	0.00374012	0.14107	8.2539	0.000377573	0.00460754
ENSG00000105887	MTPN	protein_coding	5235.44	-0.201458	0.0464797	-4.33432	1.4621e-05	0.000394928	-0.202033	8.24344	2.99354e-05	0.000691702
ENSG00000133275	CSNK1G2	protein_coding	5256.16	0.176609	0.0443819	3.9793	6.91175e-05	0.00127867	0.175956	8.24868	0.000120981	0.00197032
ENSG00000162366	PDZK1IP1	protein_coding	5170.3	0.202584	0.0460706	4.39724	1.09638e-05	0.000312434	0.20192	8.22492	2.39593e-05	0.000583085
ENSG00000169714	CNBP	protein_coding	5144.39	-0.121047	0.0440618	-2.7472	0.00601064	0.0336191	-0.121636	8.21799	0.0069052	0.0381499
ENSG00000153827	TRIP12	protein_coding	5133.87	-0.236344	0.0460384	-5.13362	2.84225e-07	1.70971e-05	-0.23682	8.21521	6.12473e-07	3.25322e-05
ENSG00000179222	MAGED1	protein_coding	5082.28	0.141243	0.0430495	3.28093	0.00103466	0.00953459	0.140592	8.20023	0.00147182	0.0125605
ENSG00000169504	CLIC4	protein_coding	5057.27	-0.171598	0.0493429	-3.47767	0.000505787	0.00563551	-0.172057	8.19351	0.000822134	0.00817091
ENSG00000167642	SPINT2	protein_coding	5049.32	0.141661	0.0398618	3.55382	0.000379682	0.00454552	0.141023	8.19084	0.000454249	0.00529103
ENSG00000197081	IGF2R	protein_coding	5045.6	0.189776	0.0403922	4.69834	2.62282e-06	9.89105e-05	0.18915	8.18975	3.89689e-06	0.000137044
ENSG00000159140	SON	protein_coding	4969.68	-0.180362	0.0503544	-3.58186	0.00034116	0.00419709	-0.180864	8.16834	0.000614698	0.00662911
ENSG00000134308	YWHAQ	protein_coding	4950.43	-0.110668	0.0383348	-2.88689	0.00389065	0.0245772	-0.111225	8.16258	0.00357584	0.023816
ENSG00000130520	LSM4	protein_coding	4924.4	0.15158	0.046996	3.22539	0.00125802	0.0108869	0.150946	8.15467	0.00177368	0.0144709
ENSG00000175203	DCTN2	protein_coding	4922.07	0.133235	0.0431161	3.09015	0.00200058	0.0153009	0.132561	8.15403	0.00255759	0.018762
ENSG00000014216	CAPN1	protein_coding	4876.93	0.226116	0.0436045	5.18561	2.15314e-07	1.39351e-05	0.225487	8.14064	3.8579e-07	2.30771e-05
ENSG00000165732	DDX21	protein_coding	4825.14	-0.332734	0.0490614	-6.78201	1.18518e-11	3.63146e-09	-0.333186	8.12576	2.65576e-11	8.29181e-09
ENSG00000110880	CORO1C	protein_coding	4812.83	-0.13532	0.0422824	-3.20037	0.0013725	0.0116413	-0.135953	8.12194	0.00148649	0.0126688
ENSG00000186174	BCL9L	protein_coding	4824.29	0.133035	0.0422674	3.14745	0.00164701	0.0132477	0.132404	8.12506	0.00190905	0.0153311
ENSG00000148834	GSTO1	protein_coding	4821.48	0.147225	0.04859	3.02994	0.00244602	0.0177654	0.146545	8.12423	0.00353248	0.0236379
ENSG00000152558	TMEM123	protein_coding	4776.15	-0.366435	0.0559154	-6.55338	5.62489e-11	1.31314e-08	-0.366824	8.1112	4.92821e-10	1.0342e-07
ENSG00000147274	RBMX	protein_coding	4778.55	-0.230974	0.0403955	-5.71781	1.07908e-08	1.25956e-06	-0.231546	8.11172	8.84739e-09	1.11035e-06
ENSG00000204580	DDR1	protein_coding	4799.24	0.329929	0.0443254	7.44334	9.81679e-14	4.37517e-11	0.329409	8.11746	2.86599e-13	1.41106e-10
ENSG00000145907	G3BP1	protein_coding	4759.53	-0.210263	0.039872	-5.27345	1.33884e-07	1.00424e-05	-0.210814	8.10598	1.22469e-07	9.06197e-06
ENSG00000143774	GUK1	protein_coding	4756.36	0.168371	0.0507406	3.31828	0.000905752	0.00863061	0.167656	8.10457	0.00153229	0.0129471
ENSG00000130811	EIF3G	protein_coding	4728.6	0.136533	0.0424836	3.21378	0.00131	0.0112375	0.135874	8.0962	0.0016297	0.013529
ENSG00000116489	CAPZA1	protein_coding	4666.25	-0.337849	0.055165	-6.12433	9.10669e-10	1.5395e-07	-0.338291	8.07764	6.14222e-09	8.19027e-07
ENSG00000101294	HM13	protein_coding	4678.02	0.180656	0.0469541	3.8475	0.00011933	0.00195004	0.180017	8.08064	0.000192006	0.00276787
ENSG00000130826	DKC1	protein_coding	4640.41	-0.182788	0.0388929	-4.69978	2.60443e-06	9.85963e-05	-0.183362	8.06937	1.78906e-06	7.58337e-05
ENSG00000076706	MCAM	protein_coding	4621.39	0.23786	0.0449164	5.29561	1.18619e-07	9.08641e-06	0.237183	8.06303	2.35723e-07	1.54743e-05
ENSG00000233927	RPS28	protein_coding	4589.01	0.147487	0.0429412	3.43463	0.000593373	0.00638928	0.146828	8.05299	0.000724832	0.00750086
ENSG00000120705	ETF1	protein_coding	4570.53	-0.194658	0.0427859	-4.54958	5.37524e-06	0.000176268	-0.195174	8.04751	4.75629e-06	0.000162361
ENSG00000100664	EIF5	protein_coding	4560.93	-0.264684	0.0488198	-5.42165	5.90499e-08	5.03465e-06	-0.265176	8.04455	9.4932e-08	7.365e-06
ENSG00000117395	EBNA1BP2	protein_coding	4548.72	-0.169849	0.0395325	-4.29644	1.73562e-05	0.000452601	-0.170435	8.04059	1.25284e-05	0.000354813
ENSG00000082641	NFE2L1	protein_coding	4533.84	0.1148	0.0423361	2.71163	0.00669538	0.0363234	0.114135	8.03557	0.00752195	0.0406109
ENSG00000159335	PTMS	protein_coding	4534.2	0.237789	0.050053	4.75074	2.02673e-06	8.24568e-05	0.237159	8.03552	4.4203e-06	0.000152518
ENSG00000132182	NUP210	protein_coding	4522.2	0.116055	0.0414931	2.79697	0.00515842	0.0299812	0.115445	8.03186	0.00545739	0.0324628
ENSG00000069275	NUCKS1	protein_coding	4503.5	-0.160007	0.0435692	-3.67247	0.000240213	0.00321761	-0.160501	8.02621	0.000238216	0.00321668
ENSG00000105976	MET	protein_coding	4497.03	-0.231662	0.04951	-4.6791	2.88142e-06	0.000107833	-0.2321	8.02422	4.54841e-06	0.000156418
ENSG00000119900	OGFRL1	protein_coding	4488.44	-0.184993	0.0449859	-4.11225	3.91819e-05	0.000846209	-0.185477	8.02136	3.73264e-05	0.000814525
ENSG00000119318	RAD23B	protein_coding	4471.87	-0.16516	0.0435217	-3.79488	0.000147718	0.0022845	-0.165675	8.01609	0.000163106	0.00247677
ENSG00000126391	FRMD8	protein_coding	4474.79	0.129795	0.040263	3.22369	0.00126551	0.0109421	0.129185	8.01667	0.00127971	0.0113308
ENSG00000134440	NARS	protein_coding	4457.09	-0.192787	0.0454787	-4.23906	2.24457e-05	0.000562594	-0.19328	8.01134	2.62847e-05	0.000626
ENSG00000164062	APEH	protein_coding	4449.12	0.165569	0.0524773	3.15506	0.00160465	0.0130329	0.164864	8.00819	0.00238664	0.0179397
ENSG00000106665	CLIP2	protein_coding	4388.4	0.267738	0.0423595	6.32061	2.6054e-10	5.10919e-08	0.267105	7.98843	3.53696e-10	7.80631e-08
ENSG00000159202	UBE2Z	protein_coding	4382.48	0.110931	0.0421334	2.63285	0.00846719	0.0429492	0.110326	7.9866	0.00862063	0.0450235
ENSG00000182087	TMEM259	protein_coding	4335.21	0.126587	0.0414807	3.05171	0.00227542	0.0168763	0.125963	7.97093	0.00219282	0.0169917
ENSG00000135916	ITM2C	protein_coding	4306.77	0.183147	0.0427695	4.28218	1.85074e-05	0.000477539	0.182495	7.96137	1.86509e-05	0.000479418
ENSG00000134070	IRAK2	protein_coding	4268.63	0.148617	0.0403297	3.68507	0.000228644	0.00311802	0.148047	7.94866	0.000198051	0.00283903
ENSG00000082898	XPO1	protein_coding	4242.57	-0.27286	0.055644	-4.90367	9.40611e-07	4.61955e-05	-0.273249	7.94031	2.33618e-06	9.46376e-05
ENSG00000054118	THRAP3	protein_coding	4247.16	-0.136183	0.0449699	-3.02833	0.00245911	0.017834	-0.1368	7.94164	0.00246163	0.0183206
ENSG00000172725	CORO1B	protein_coding	4249.3	0.257722	0.0435943	5.91183	3.38322e-09	4.73893e-07	0.257133	7.94191	2.48204e-09	3.78246e-07
ENSG00000197324	LRP10	protein_coding	4246.72	0.256988	0.0440591	5.83281	5.45018e-09	7.03145e-07	0.25633	7.94107	7.06217e-09	9.13159e-07
ENSG00000106636	YKT6	protein_coding	4236.55	0.11901	0.0419684	2.83571	0.00457235	0.0276911	0.11839	7.93772	0.00420536	0.0269149
ENSG00000169223	LMAN2	protein_coding	4197.01	0.147221	0.0458092	3.21378	0.00130999	0.0112375	0.146593	7.92412	0.00132026	0.0115996
ENSG00000161091	MFSD12	protein_coding	4177.66	0.237094	0.043857	5.40607	6.44217e-08	5.4453e-06	0.236473	7.91748	8.23689e-08	6.5491e-06
ENSG00000140931	CMTM3	protein_coding	4171.4	0.266188	0.0436551	6.09753	1.07722e-09	1.7315e-07	0.26559	7.91531	1.08171e-09	1.97815e-07
ENSG00000099624	ATP5F1D	protein_coding	4166.37	0.194054	0.0519024	3.73882	0.000184889	0.00268966	0.193339	7.91355	0.000312841	0.00397281
ENSG00000160209	PDXK	protein_coding	4152.82	0.161514	0.0403107	4.00673	6.15639e-05	0.00118013	0.160911	7.90894	4.2825e-05	0.000898693
ENSG00000013364	MVP	protein_coding	4157.91	0.203881	0.0529451	3.85081	0.00011773	0.00193357	0.203153	7.91055	0.000200622	0.00286946
ENSG00000095139	ARCN1	protein_coding	4138.57	-0.160185	0.043171	-3.71047	0.000206875	0.00292341	-0.160744	7.90438	0.000188904	0.00275104
ENSG00000120802	TMPO	protein_coding	4134.19	-0.133269	0.0447925	-2.97525	0.00292748	0.0199333	-0.133797	7.90283	0.00276068	0.0198648
ENSG00000128050	PAICS	protein_coding	4131.34	-0.222878	0.0428121	-5.20595	1.93008e-07	1.3142e-05	-0.223417	7.90193	1.52529e-07	1.07874e-05
ENSG00000189060	H1F0	protein_coding	4150.1	0.271657	0.0444523	6.11121	9.88779e-10	1.64322e-07	0.271031	7.90787	1.18224e-09	2.10193e-07
ENSG00000179295	PTPN11	protein_coding	4113.99	-0.236123	0.0507639	-4.65139	3.29698e-06	0.000117126	-0.236546	7.89587	4.23816e-06	0.000146629
ENSG00000032444	PNPLA6	protein_coding	4120.54	0.148381	0.0445701	3.32917	0.000871042	0.00837311	0.147815	7.89772	0.000916329	0.00887958
ENSG00000060237	WNK1	protein_coding	4106.31	-0.159214	0.0528211	-3.01422	0.00257642	0.0182791	-0.15966	7.89313	0.00327043	0.0224959
ENSG00000125944	HNRNPR	protein_coding	4095.81	-0.15746	0.0450067	-3.4986	0.000467712	0.00530778	-0.157979	7.8894	0.00042303	0.00501873
ENSG00000206503	HLA-A	protein_coding	4105.68	0.234162	0.0491581	4.76346	1.90303e-06	7.9401e-05	0.233472	7.89232	2.79282e-06	0.000105772
ENSG00000135316	SYNCRIP	protein_coding	4081.86	-0.238965	0.0504788	-4.73397	2.2017e-06	8.84742e-05	-0.239453	7.88455	2.72602e-06	0.000104167
ENSG00000111667	USP5	protein_coding	4090.09	0.122339	0.0453004	2.70061	0.00692127	0.0372056	0.121718	7.88698	0.00718985	0.0393505
ENSG00000107581	EIF3A	protein_coding	4055.14	-0.303901	0.0492474	-6.17092	6.78956e-10	1.17525e-07	-0.304339	7.87515	7.67728e-10	1.4243e-07
ENSG00000205339	IPO7	protein_coding	4039.39	-0.378317	0.0559312	-6.76398	1.3425e-11	3.98885e-09	-0.378701	7.86967	5.9814e-11	1.70151e-08
ENSG00000142871	CYR61	protein_coding	4046.77	-0.255211	0.0465859	-5.47829	4.29452e-08	3.97243e-06	-0.255871	7.87204	4.12317e-08	3.88388e-06
ENSG00000162521	RBBP4	protein_coding	4037.03	-0.127125	0.0454487	-2.79711	0.00515628	0.0299812	-0.127632	7.86853	0.00473851	0.0292891
ENSG00000166920	C15orf48	protein_coding	4041.83	0.239607	0.0430896	5.56067	2.68741e-08	2.64496e-06	0.239005	7.86983	2.08882e-08	2.24698e-06
ENSG00000126934	MAP2K2	protein_coding	4005.48	0.266205	0.0407622	6.53068	6.547e-11	1.45894e-08	0.265599	7.85675	2.54819e-11	8.15485e-09
ENSG00000165802	NSMF	protein_coding	3996.82	0.180186	0.0439722	4.09772	4.17246e-05	0.000889369	0.179526	7.85366	3.93154e-05	0.000840195
ENSG00000128342	LIF	protein_coding	3976.26	0.199578	0.0464655	4.2952	1.74538e-05	0.000453937	0.198891	7.8462	2.06204e-05	0.000513543
ENSG00000137962	ARHGAP29	protein_coding	3946.13	-0.405375	0.101711	-3.98556	6.73218e-05	0.00126454	-0.405639	7.83595	2.61986e-09	3.94551e-07
ENSG00000088888	MAVS	protein_coding	3965.05	0.167726	0.0424112	3.95475	7.6615e-05	0.00138856	0.167144	7.84226	6.86975e-05	0.00128567
ENSG00000094916	CBX5	protein_coding	3944.7	-0.219676	0.0534761	-4.10792	3.99238e-05	0.000860337	-0.220106	7.83528	5.83348e-05	0.00114531
ENSG00000110713	NUP98	protein_coding	3940.05	-0.126118	0.0463806	-2.71919	0.00654421	0.0358069	-0.126679	7.83349	0.00637917	0.0362932
ENSG00000183018	SPNS2	protein_coding	3930.75	0.281937	0.0497644	5.66544	1.46648e-08	1.5801e-06	0.281255	7.82945	1.83091e-08	2.03805e-06
ENSG00000100241	SBF1	protein_coding	3910.41	0.165544	0.0450435	3.67521	0.000237651	0.00320078	0.164906	7.82217	0.000232249	0.00315943
ENSG00000099875	MKNK2	protein_coding	3911.01	0.311251	0.0493961	6.30111	2.9552e-10	5.68152e-08	0.310661	7.82237	7.28434e-10	1.39174e-07
ENSG00000227500	SCAMP4	protein_coding	3904.21	0.176917	0.0430831	4.1064	4.0187e-05	0.000862218	0.176298	7.81994	3.70803e-05	0.000812783
ENSG00000143106	PSMA5	protein_coding	3891.58	-0.11191	0.0432383	-2.58822	0.00964724	0.0469196	-0.112497	7.81553	0.00775492	0.0415359
ENSG00000099331	MYO9B	protein_coding	3899.34	0.136104	0.0435469	3.12546	0.00177529	0.0140038	0.13551	7.81812	0.00154125	0.0130142
ENSG00000142208	AKT1	protein_coding	3897.91	0.182296	0.0458007	3.98021	6.88551e-05	0.00127864	0.181647	7.81751	6.99223e-05	0.00130288
ENSG00000114738	MAPKAPK3	protein_coding	3884.36	0.136071	0.0461362	2.94934	0.00318457	0.0212993	0.135396	7.81252	0.00309493	0.0216493
ENSG00000116285	ERRFI1	protein_coding	3840.7	-0.195047	0.049755	-3.92015	8.84955e-05	0.00154121	-0.195545	7.79674	0.000100901	0.00173142
ENSG00000092201	SUPT16H	protein_coding	3823.59	-0.208048	0.0531879	-3.91156	9.17026e-05	0.00158022	-0.208471	7.79031	0.000113029	0.00187907
ENSG00000123143	PKN1	protein_coding	3841.53	0.230945	0.0472168	4.89117	1.00239e-06	4.81784e-05	0.230281	7.79646	1.18225e-06	5.48332e-05
ENSG00000162734	PEA15	protein_coding	3786.82	0.11665	0.0439908	2.6517	0.00800877	0.0413295	0.116012	7.77594	0.00728342	0.0397421
ENSG00000004059	ARF5	protein_coding	3785.92	0.205918	0.051495	3.9988	6.36657e-05	0.00120968	0.205263	7.77538	8.2012e-05	0.00147036
ENSG00000162613	FUBP1	protein_coding	3746.58	-0.239299	0.0438946	-5.45168	4.98975e-08	4.36826e-06	-0.239882	7.76095	2.36747e-08	2.48409e-06
ENSG00000100364	KIAA0930	protein_coding	3758.66	0.287568	0.049868	5.76658	8.08943e-09	9.9146e-07	0.28694	7.76489	9.73542e-09	1.20993e-06
ENSG00000100129	EIF3L	protein_coding	3734.61	-0.13287	0.0456947	-2.90777	0.00364017	0.0234045	-0.133431	7.75629	0.00324263	0.0223286
ENSG00000079819	EPB41L2	protein_coding	3730.33	-0.20369	0.0486464	-4.18716	2.82473e-05	0.00065944	-0.204193	7.75474	2.77936e-05	0.000649244
ENSG00000131747	TOP2A	protein_coding	3700.22	-0.45977	0.110867	-4.14704	3.368e-05	0.000750527	-0.459961	7.74334	1.50607e-10	3.78024e-08
ENSG00000099194	SCD	protein_coding	3714.84	0.250263	0.049192	5.08747	3.62862e-07	2.07029e-05	0.249701	7.74828	5.57321e-07	3.03481e-05
ENSG00000136279	DBNL	protein_coding	3714.48	0.146277	0.0490015	2.98515	0.00283436	0.0194751	0.145597	7.748	0.00301548	0.0212211
ENSG00000115694	STK25	protein_coding	3710.91	0.122499	0.0456723	2.68214	0.00731525	0.038832	0.121835	7.74676	0.00742771	0.0403232
ENSG00000182095	TNRC18	protein_coding	3712.93	0.20619	0.0470611	4.38133	1.17957e-05	0.000330449	0.205574	7.74741	1.16355e-05	0.000333961
ENSG00000197226	TBC1D9B	protein_coding	3707.29	0.149299	0.0480075	3.10991	0.00187145	0.0145632	0.148631	7.74532	0.00203196	0.0160662
ENSG00000188986	NELFB	protein_coding	3689.4	0.143877	0.0475647	3.02487	0.00248739	0.0179325	0.143208	7.73823	0.00233365	0.0177224
ENSG00000105329	TGFB1	protein_coding	3685.86	0.128155	0.0477478	2.68401	0.00727451	0.0386385	0.127483	7.73692	0.00751263	0.0405919
ENSG00000183431	SF3A3	protein_coding	3662.4	-0.162243	0.0449051	-3.61301	0.000302659	0.00384611	-0.162875	7.72806	0.000210379	0.00295129
ENSG00000140575	IQGAP1	protein_coding	3639.32	-0.215931	0.0585849	-3.68578	0.000227999	0.00311356	-0.216323	7.71919	0.000371306	0.00455277
ENSG00000013588	GPRC5A	protein_coding	3646.51	-0.150963	0.0476558	-3.16777	0.00153611	0.0126994	-0.151593	7.72174	0.001277	0.0113306
ENSG00000114850	SSR3	protein_coding	3630.05	-0.213342	0.0449727	-4.74381	2.09734e-06	8.46273e-05	-0.213851	7.71539	1.01427e-06	4.84466e-05
ENSG00000077147	TM9SF3	protein_coding	3619.69	-0.235048	0.0556274	-4.2254	2.38515e-05	0.000587599	-0.235439	7.71137	3.39696e-05	0.000760217
ENSG00000057608	GDI2	protein_coding	3612.2	-0.158284	0.0474202	-3.33791	0.000844121	0.00819466	-0.158831	7.70832	0.000781835	0.00786196
ENSG00000048828	FAM120A	protein_coding	3609.52	-0.130083	0.0468706	-2.77537	0.0055139	0.0315241	-0.130564	7.70715	0.00454864	0.0283758
ENSG00000116459	ATP5PB	protein_coding	3607.58	-0.168288	0.0460334	-3.65579	0.000256394	0.00337442	-0.168824	7.70643	0.000191149	0.00276527
ENSG00000186298	PPP1CC	protein_coding	3598.48	-0.204538	0.0488664	-4.18567	2.8433e-05	0.00066063	-0.205022	7.70283	2.19498e-05	0.000539309
ENSG00000129925	TMEM8A	protein_coding	3613.83	0.252236	0.0439804	5.73518	9.7408e-09	1.15071e-06	0.25165	7.70833	3.70707e-09	5.39253e-07
ENSG00000091409	ITGA6	protein_coding	3575.9	-0.360834	0.0470394	-7.67087	1.70828e-14	8.37485e-12	-0.361321	7.69392	4.90247e-15	3.30298e-12
ENSG00000124767	GLO1	protein_coding	3577.11	-0.206366	0.0438119	-4.71027	2.47384e-06	9.60061e-05	-0.206912	7.69423	1.20809e-06	5.56284e-05
ENSG00000164880	INTS1	protein_coding	3587.5	0.12489	0.0474485	2.63211	0.00848552	0.0429709	0.124223	7.69786	0.00789529	0.0420754
ENSG00000116786	PLEKHM2	protein_coding	3578.12	0.174041	0.0454568	3.82871	0.000128818	0.00204803	0.173384	7.69407	0.000100128	0.00172277
ENSG00000132780	NASP	protein_coding	3562.77	-0.168893	0.0462916	-3.64845	0.000263827	0.0034491	-0.169422	7.6884	0.000189421	0.00275543
ENSG00000108854	SMURF2	protein_coding	3553.55	-0.24688	0.0494983	-4.98764	6.11219e-07	3.20481e-05	-0.247321	7.68472	4.01099e-07	2.36477e-05
ENSG00000071553	ATP6AP1	protein_coding	3568.72	0.19546	0.0486171	4.02039	5.81012e-05	0.00112585	0.194797	7.6903	6.27135e-05	0.0012089
ENSG00000205581	HMGN1	protein_coding	3540.3	-0.140218	0.0428923	-3.26907	0.00107901	0.00976887	-0.140825	7.67921	0.000696453	0.00727185
ENSG00000175216	CKAP5	protein_coding	3528.76	-0.309156	0.0587269	-5.26431	1.4072e-07	1.02204e-05	-0.309529	7.67481	3.32405e-07	2.03594e-05
ENSG00000124207	CSE1L	protein_coding	3500.39	-0.293887	0.0591125	-4.97165	6.63856e-07	3.44397e-05	-0.294248	7.66313	1.41066e-06	6.22685e-05
ENSG00000159363	ATP13A2	protein_coding	3516.35	0.195971	0.0478393	4.09644	4.19558e-05	0.000892356	0.19531	7.66894	3.82113e-05	0.000827218
ENSG00000161800	RACGAP1	protein_coding	3502.72	-0.125592	0.0481079	-2.61062	0.00903773	0.0449309	-0.126219	7.66382	0.008031	0.0426123
ENSG00000159069	FBXW5	protein_coding	3511.7	0.199155	0.0480124	4.148	3.354e-05	0.000750527	0.198457	7.66699	2.79413e-05	0.000650321
ENSG00000154127	UBASH3B	protein_coding	3492.72	-0.208849	0.0433905	-4.81324	1.485e-06	6.52934e-05	-0.209385	7.6598	5.74774e-07	3.07853e-05
ENSG00000183696	UPP1	protein_coding	3500.73	0.216571	0.0455299	4.75669	1.96798e-06	8.14412e-05	0.215901	7.66252	1.27752e-06	5.74927e-05
ENSG00000159720	ATP6V0D1	protein_coding	3492	0.149373	0.0479354	3.11612	0.00183246	0.0143101	0.148729	7.65891	0.00147138	0.0125605
ENSG00000136295	TTYH3	protein_coding	3492.88	0.212724	0.0455317	4.672	2.9828e-06	0.000108238	0.212098	7.65927	1.84986e-06	7.76394e-05
ENSG00000152795	HNRNPDL	protein_coding	3463.58	-0.172749	0.0532054	-3.24684	0.00116695	0.0103173	-0.173257	7.64776	0.00125357	0.0112018
ENSG00000145632	PLK2	protein_coding	3462.19	-0.265446	0.0507104	-5.23454	1.65396e-07	1.1667e-05	-0.266003	7.64723	1.43015e-07	1.02276e-05
ENSG00000141959	PFKL	protein_coding	3474.87	0.296566	0.047096	6.29705	3.03362e-10	5.72012e-08	0.295903	7.6517	1.62919e-10	3.93496e-08
ENSG00000172380	GNG12	protein_coding	3434.4	-0.226975	0.0499155	-4.54719	5.43668e-06	0.000177689	-0.227437	7.63554	3.62218e-06	0.000129157
ENSG00000119669	IRF2BPL	protein_coding	3446.82	0.178369	0.050522	3.53053	0.000414723	0.0048406	0.177677	7.6401	0.00042023	0.00499477
ENSG00000179314	WSCD1	protein_coding	3422.27	0.136113	0.0470508	2.8929	0.00381705	0.0242869	0.135537	7.62999	0.00338836	0.0230348
ENSG00000198113	TOR4A	protein_coding	3419.72	0.191735	0.0511385	3.74932	0.000177316	0.00262626	0.191041	7.62868	0.000169717	0.00256355
ENSG00000196305	IARS	protein_coding	3394.47	-0.1608	0.0537284	-2.99282	0.00276409	0.019221	-0.161281	7.61865	0.00285238	0.020353
ENSG00000086504	MRPL28	protein_coding	3394.6	0.155752	0.050196	3.10288	0.00191648	0.014827	0.155059	7.61816	0.00194767	0.0155534
ENSG00000179862	CITED4	protein_coding	3400.89	0.449678	0.050722	8.86553	7.61389e-19	6.78674e-16	0.449036	7.62052	9.19286e-19	1.0698e-15
ENSG00000149100	EIF3M	protein_coding	3379.19	-0.212918	0.0498503	-4.27115	1.94467e-05	0.000493976	-0.213472	7.61223	1.60612e-05	0.000428333
ENSG00000100991	TRPC4AP	protein_coding	3377.11	0.13137	0.0471688	2.7851	0.00535107	0.0308268	0.13071	7.6108	0.00491207	0.0300858
ENSG00000183010	PYCR1	protein_coding	3361.43	0.148787	0.0474946	3.13272	0.00173193	0.0137059	0.148093	7.60402	0.00150654	0.0127971
ENSG00000072310	SREBF1	protein_coding	3347.14	0.236894	0.0424148	5.58518	2.33456e-08	2.33575e-06	0.236313	7.59786	4.61864e-09	6.42644e-07
ENSG00000275023	MLLT6	protein_coding	3342.65	0.208997	0.0452997	4.61366	3.95647e-06	0.000136116	0.20836	7.59591	2.16776e-06	8.95144e-05
ENSG00000173692	PSMD1	protein_coding	3315.42	-0.177887	0.0434586	-4.09326	4.25347e-05	0.00089882	-0.178503	7.5846	1.74873e-05	0.000454067
ENSG00000083312	TNPO1	protein_coding	3305.55	-0.312756	0.0617628	-5.06382	4.10946e-07	2.30247e-05	-0.3131	7.58059	9.33924e-07	4.51138e-05
ENSG00000163874	ZC3H12A	protein_coding	3319.63	0.16998	0.0479894	3.54203	0.000397053	0.00468485	0.169303	7.58596	0.000342114	0.00427258
ENSG00000164713	BRI3	protein_coding	3299.03	0.375314	0.0486479	7.71491	1.21068e-14	6.59485e-12	0.374722	7.57681	6.3692e-15	4.07661e-12
ENSG00000106367	AP1S1	protein_coding	3289.32	0.137559	0.0485344	2.83427	0.0045931	0.0277482	0.136889	7.5727	0.00388869	0.0252497
ENSG00000164897	TMUB1	protein_coding	3286.25	0.162922	0.0531743	3.06392	0.00218457	0.016326	0.162251	7.57141	0.00249049	0.0184162
ENSG00000214022	REPIN1	protein_coding	3282.32	0.144344	0.048394	2.98268	0.00285736	0.0195782	0.143665	7.56971	0.00259344	0.0189371
ENSG00000173801	JUP	protein_coding	3278.27	0.360419	0.0467962	7.70188	1.34082e-14	6.91932e-12	0.359827	7.56767	2.5749e-15	1.83118e-12
ENSG00000100106	TRIOBP	protein_coding	3263.09	0.228608	0.0483919	4.7241	2.31141e-06	9.17545e-05	0.227962	7.56112	1.63471e-06	7.04576e-05
ENSG00000011007	ELOA	protein_coding	3250.61	-0.129023	0.0498625	-2.58758	0.00966534	0.0469617	-0.129736	7.55605	0.00863518	0.0450628
ENSG00000110651	CD81	protein_coding	3250.25	0.140996	0.0437568	3.22228	0.00127177	0.0109865	0.140383	7.55557	0.00077263	0.00781853
ENSG00000155561	NUP205	protein_coding	3230.71	-0.219392	0.0610844	-3.59161	0.000328637	0.00408919	-0.219812	7.54754	0.000498874	0.00567391
ENSG00000074071	MRPS34	protein_coding	3225.74	0.148994	0.0461835	3.22613	0.00125476	0.0108683	0.148431	7.54464	0.000756485	0.00773463
ENSG00000148773	MKI67	protein_coding	3200.32	-0.29423	0.0636614	-4.62179	3.80436e-06	0.000132276	-0.294568	7.53379	7.08098e-06	0.000224298
ENSG00000117676	RPS6KA1	protein_coding	3206.65	0.140138	0.049717	2.81873	0.00482148	0.028686	0.139519	7.53604	0.00416956	0.0267676
ENSG00000074695	LMAN1	protein_coding	3180.82	-0.315041	0.0647939	-4.86219	1.16092e-06	5.47251e-05	-0.315391	7.52523	3.27069e-06	0.000120657
ENSG00000118046	STK11	protein_coding	3196.14	0.191931	0.0460475	4.16811	3.0713e-05	0.000698703	0.191312	7.53128	1.62692e-05	0.000429469
ENSG00000125107	CNOT1	protein_coding	3179.67	-0.269255	0.0557885	-4.82635	1.39059e-06	6.22589e-05	-0.269659	7.5246	1.55276e-06	6.73791e-05
ENSG00000116161	CACYBP	protein_coding	3165.33	-0.184637	0.0462571	-3.99155	6.56426e-05	0.00124013	-0.185155	7.51786	2.72271e-05	0.000641543
ENSG00000099804	CDC34	protein_coding	3172.97	0.185319	0.0543691	3.40853	0.000653146	0.00681287	0.184666	7.52069	0.000677519	0.00713234
ENSG00000185650	ZFP36L1	protein_coding	3160.58	0.126045	0.0454624	2.7725	0.00556277	0.0317294	0.125461	7.5153	0.00416904	0.0267676
ENSG00000167770	OTUB1	protein_coding	3157.83	0.129481	0.0487638	2.65528	0.00792428	0.041023	0.128811	7.51399	0.00712517	0.0390785
ENSG00000147677	EIF3H	protein_coding	3132.48	-0.156812	0.0473471	-3.31198	0.000926396	0.00876584	-0.157369	7.50284	0.000592743	0.00643026
ENSG00000177119	ANO6	protein_coding	3126.62	-0.181746	0.060271	-3.01548	0.00256577	0.01823	-0.182141	7.50026	0.00318212	0.0220323
ENSG00000169429	CXCL8	protein_coding	3121.73	-0.225593	0.0532323	-4.23789	2.25627e-05	0.000562919	-0.226117	7.49797	1.8777e-05	0.000480729
ENSG00000010244	ZNF207	protein_coding	3115.58	-0.229338	0.047323	-4.84623	1.25832e-06	5.76532e-05	-0.229872	7.49515	4.92994e-07	2.78009e-05
ENSG00000171490	RSL1D1	protein_coding	3096.29	-0.234662	0.0465988	-5.03579	4.75881e-07	2.60671e-05	-0.23516	7.48615	1.24249e-07	9.14086e-06
ENSG00000134107	BHLHE40	protein_coding	3101.02	0.183218	0.0453003	4.04453	5.24278e-05	0.00104483	0.182636	7.48783	2.77091e-05	0.000648453
ENSG00000136628	EPRS	protein_coding	3085.51	-0.342815	0.0592867	-5.78232	7.36776e-09	9.26165e-07	-0.343167	7.48129	1.02965e-08	1.24345e-06
ENSG00000176170	SPHK1	protein_coding	3102.09	0.157657	0.050553	3.11865	0.0018168	0.0142396	0.156989	7.48814	0.00140115	0.0121272
ENSG00000155380	SLC16A1	protein_coding	3086.44	-0.248011	0.055418	-4.47527	7.63132e-06	0.000234561	-0.248535	7.48173	8.91424e-06	0.00026913
ENSG00000135535	CD164	protein_coding	3084.29	-0.192992	0.0524224	-3.68149	0.000231879	0.00314899	-0.193447	7.48062	0.000195401	0.00280501
ENSG00000106348	IMPDH1	protein_coding	3090.92	0.146562	0.0447275	3.27679	0.00104994	0.00962121	0.145969	7.48314	0.000625605	0.00672656
ENSG00000168159	RNF187	protein_coding	3091.56	0.185553	0.0493372	3.76092	0.000169286	0.00253492	0.184943	7.48339	0.000138328	0.00218071
ENSG00000173726	TOMM20	protein_coding	3079.3	-0.162237	0.0481057	-3.37251	0.00074487	0.00752158	-0.162821	7.47803	0.000408701	0.00488495
ENSG00000141551	CSNK1D	protein_coding	3086.8	0.144983	0.0493266	2.93926	0.00329001	0.0218251	0.144308	7.48116	0.00286108	0.0204037
ENSG00000152104	PTPN14	protein_coding	3069.28	-0.237098	0.0595001	-3.98483	6.75286e-05	0.001266	-0.237643	7.47347	8.53026e-05	0.001514
ENSG00000072958	AP1M1	protein_coding	3066.22	0.128913	0.0477957	2.69716	0.00699328	0.037449	0.128263	7.47155	0.00579726	0.033934
ENSG00000101335	MYL9	protein_coding	3066.82	0.211226	0.0454532	4.6471	3.36629e-06	0.000119157	0.210588	7.47169	1.14513e-06	5.36953e-05
ENSG00000138095	LRPPRC	protein_coding	3042.42	-0.373266	0.0555688	-6.71718	1.85275e-11	5.26297e-09	-0.373672	7.46109	1.62454e-11	5.62048e-09
ENSG00000122359	ANXA11	protein_coding	3056.33	0.16747	0.0463034	3.61679	0.000298279	0.0038081	0.166808	7.46684	0.000178983	0.00266671
ENSG00000100075	SLC25A1	protein_coding	3047.1	0.171704	0.0489201	3.50988	0.000448304	0.00512908	0.171034	7.46242	0.000327528	0.0041226
ENSG00000175602	CCDC85B	protein_coding	3045.07	0.142103	0.0538351	2.63959	0.00830055	0.0423723	0.141415	7.46142	0.00814253	0.0430357
ENSG00000125977	EIF2S2	protein_coding	3022.1	-0.274927	0.0511118	-5.37892	7.49328e-08	6.12263e-06	-0.275447	7.45123	3.0569e-08	3.03344e-06
ENSG00000071539	TRIP13	protein_coding	3023.35	-0.155029	0.0467184	-3.31838	0.000905423	0.00863061	-0.155571	7.45174	0.000527951	0.00592313
ENSG00000048140	TSPAN17	protein_coding	3027.6	0.14416	0.0477346	3.02004	0.00252743	0.0180711	0.143476	7.45319	0.00176262	0.0144359
ENSG00000172009	THOP1	protein_coding	3019.09	0.128671	0.0468209	2.74816	0.00599304	0.033559	0.12802	7.4492	0.00451803	0.0282675
ENSG00000166326	TRIM44	protein_coding	3009.25	-0.143478	0.0456006	-3.14641	0.00165288	0.0132642	-0.143983	7.44494	0.000849391	0.00836389
ENSG00000011009	LYPLA2	protein_coding	3014.53	0.149585	0.0500515	2.98863	0.00280234	0.0194177	0.149023	7.44696	0.00210715	0.0165077
ENSG00000179632	MAF1	protein_coding	3013.14	0.193205	0.0462221	4.17992	2.9161e-05	0.000675217	0.192573	7.44631	1.38778e-05	0.000381142
ENSG00000160285	LSS	protein_coding	3006.8	0.208478	0.0484727	4.30094	1.70078e-05	0.000445886	0.207838	7.44315	8.04872e-06	0.000248869
ENSG00000100632	ERH	protein_coding	2988.34	-0.180946	0.0483624	-3.74145	0.000182961	0.0026808	-0.181432	7.43499	9.95807e-05	0.00171566
ENSG00000149115	TNKS1BP1	protein_coding	3000.46	0.320117	0.0536191	5.97021	2.36952e-09	3.54947e-07	0.319415	7.43996	2.04839e-09	3.19774e-07
ENSG00000124193	SRSF6	protein_coding	2968.16	-0.152785	0.0463313	-3.29766	0.000974926	0.00910864	-0.153306	7.42514	0.000482498	0.00553445
ENSG00000164690	SHH	protein_coding	2972.79	0.240393	0.0567565	4.23552	2.28026e-05	0.000567461	0.239824	7.42697	3.08991e-05	0.000708852
ENSG00000126767	ELK1	protein_coding	2973.23	0.135868	0.051047	2.66162	0.00777647	0.0405841	0.135159	7.42703	0.00665968	0.0374912
ENSG00000136877	FPGS	protein_coding	2965.04	0.125226	0.0478864	2.61507	0.00892099	0.0445368	0.12458	7.42313	0.00688132	0.0381003
ENSG00000187051	RPS19BP1	protein_coding	2961.17	0.142621	0.0465279	3.06529	0.0021746	0.0162763	0.141991	7.42129	0.00145493	0.0124653
ENSG00000135926	TMBIM1	protein_coding	2961	0.12498	0.0463075	2.69891	0.00695666	0.0372732	0.124334	7.42116	0.00455863	0.0283966
ENSG00000103260	METRN	protein_coding	2957.34	0.279779	0.0477724	5.85649	4.72741e-09	6.26381e-07	0.27913	7.41919	1.28867e-09	2.20043e-07
ENSG00000061676	NCKAP1	protein_coding	2941.48	-0.224349	0.0584248	-3.83995	0.000123057	0.00198498	-0.224728	7.41225	0.000121928	0.00198032
ENSG00000099821	POLRMT	protein_coding	2947.7	0.151388	0.0479006	3.16047	0.00157517	0.0129156	0.150761	7.41463	0.00099964	0.00951134
ENSG00000146918	NCAPG2	protein_coding	2933.85	-0.210203	0.0531342	-3.95609	7.61869e-05	0.00138336	-0.210673	7.40841	4.57037e-05	0.000948223
ENSG00000105373	NOP53	protein_coding	2941.33	0.218364	0.0487103	4.48291	7.3633e-06	0.000228472	0.217705	7.41141	3.44681e-06	0.00012464
ENSG00000050165	DKK3	protein_coding	2929.08	0.126977	0.0483403	2.62674	0.0086208	0.0434139	0.126325	7.40554	0.00632401	0.0360595
ENSG00000088930	XRN2	protein_coding	2914.61	-0.144802	0.0499449	-2.89924	0.00374071	0.0238942	-0.145259	7.39892	0.00251853	0.0185606
ENSG00000137801	THBS1	protein_coding	2906.31	-0.329406	0.0468616	-7.02933	2.07531e-12	7.26728e-10	-0.330005	7.39493	8.8118e-14	4.51199e-11
ENSG00000196923	PDLIM7	protein_coding	2915.71	0.157783	0.052826	2.98684	0.00281876	0.0194496	0.157086	7.3989	0.00258048	0.0188759
ENSG00000129968	ABHD17A	protein_coding	2905.95	0.135342	0.046865	2.8879	0.00387818	0.0245539	0.134766	7.39411	0.00238191	0.0179207
ENSG00000180879	SSR4	protein_coding	2901.74	0.172398	0.0485871	3.54823	0.000387837	0.00462058	0.171748	7.39205	0.00025492	0.003417
ENSG00000167325	RRM1	protein_coding	2885.08	-0.181306	0.0471379	-3.84629	0.000119922	0.00195497	-0.181796	7.38428	4.67891e-05	0.000967604
ENSG00000105438	KDELR1	protein_coding	2888.91	0.180455	0.0507096	3.55859	0.00037285	0.00449667	0.179767	7.38545	0.000228489	0.00312155
ENSG00000198053	SIRPA	protein_coding	2886.58	0.142914	0.0492285	2.90308	0.00369508	0.0236799	0.142242	7.3844	0.00265165	0.0192207
ENSG00000133612	AGAP3	protein_coding	2871.56	0.125758	0.047205	2.66408	0.00771996	0.0404133	0.125106	7.37691	0.00494751	0.030245
ENSG00000173442	EHBP1L1	protein_coding	2872.19	0.32245	0.0469231	6.87188	6.3361e-12	2.07085e-09	0.32184	7.37704	4.32905e-13	2.05245e-10
ENSG00000157168	NRG1	protein_coding	2844.07	-0.174034	0.0518427	-3.35695	0.000788065	0.00785262	-0.17449	7.36361	0.000497437	0.00567391
ENSG00000090889	KIF4A	protein_coding	2836.25	-0.186014	0.052202	-3.56334	0.000366163	0.00443238	-0.186509	7.35969	0.000223856	0.00308127
ENSG00000167721	TSR1	protein_coding	2814.39	-0.240379	0.0482158	-4.98547	6.18114e-07	3.22373e-05	-0.240957	7.3485	1.1091e-07	8.30266e-06
ENSG00000111186	WNT5B	protein_coding	2820.14	0.139327	0.0461204	3.02094	0.00251995	0.0180539	0.138713	7.35087	0.00126257	0.0112471
ENSG00000117523	PRRC2C	protein_coding	2784.32	-0.257697	0.0535892	-4.80875	1.5188e-06	6.59122e-05	-0.258118	7.33312	6.44588e-07	3.34064e-05
ENSG00000141503	MINK1	protein_coding	2795.67	0.184813	0.0508611	3.63369	0.000279394	0.0036218	0.184132	7.33832	0.000188294	0.00274872
ENSG00000102172	SMS	protein_coding	2779.66	-0.136536	0.0477718	-2.85808	0.00426211	0.0263493	-0.137125	7.33048	0.00228358	0.0174625
ENSG00000183741	CBX6	protein_coding	2763.54	0.179711	0.0520144	3.45503	0.000550237	0.00602802	0.179047	7.32146	0.00033255	0.0041735
ENSG00000142186	SCYL1	protein_coding	2757.21	0.137324	0.047666	2.88095	0.00396473	0.0249353	0.136673	7.3183	0.00230072	0.0175617
ENSG00000065911	MTHFD2	protein_coding	2748.13	-0.174462	0.046657	-3.73925	0.000184568	0.00268899	-0.174993	7.31411	5.37857e-05	0.0010758
ENSG00000130589	HELZ2	protein_coding	2755.56	0.267148	0.0516395	5.17332	2.29971e-07	1.41815e-05	0.266461	7.31727	9.8785e-08	7.53196e-06
ENSG00000123908	AGO2	protein_coding	2741.93	-0.135749	0.0506995	-2.67752	0.007417	0.039183	-0.136232	7.31081	0.00480058	0.0295585
ENSG00000151503	NCAPD3	protein_coding	2738.4	-0.173588	0.0502974	-3.45123	0.000558042	0.00608508	-0.174052	7.3091	0.000292321	0.0037608
ENSG00000012660	ELOVL5	protein_coding	2739.59	-0.14112	0.0476784	-2.95984	0.00307802	0.0207423	-0.141606	7.30962	0.0015739	0.0132028
ENSG00000135636	DYSF	protein_coding	2741.58	0.225012	0.0500131	4.49905	6.8258e-06	0.000215123	0.224354	7.30996	2.49675e-06	9.77396e-05
ENSG00000134762	DSC3	protein_coding	2728.06	-0.223117	0.0562076	-3.96952	7.2019e-05	0.00131744	-0.223516	7.30367	4.78981e-05	0.000984982
ENSG00000134001	EIF2S1	protein_coding	2726.19	-0.215789	0.0466301	-4.62767	3.69799e-06	0.000129035	-0.216311	7.30261	5.7226e-07	3.07794e-05
ENSG00000152952	PLOD2	protein_coding	2704.16	-0.333278	0.0583871	-5.70808	1.14257e-08	1.30266e-06	-0.333695	7.2912	8.02838e-09	1.01754e-06
ENSG00000178719	GRINA	protein_coding	2714.86	0.248592	0.0479117	5.18856	2.11927e-07	1.39351e-05	0.247956	7.29594	4.39878e-08	4.08035e-06
ENSG00000126254	RBM42	protein_coding	2705.13	0.141064	0.0520376	2.7108	0.00671207	0.0363601	0.140384	7.29074	0.00497013	0.0303254
ENSG00000143398	PIP5K1A	protein_coding	2691.38	-0.12502	0.0482742	-2.58979	0.00960332	0.0468217	-0.125586	7.284	0.00581503	0.03399
ENSG00000185567	AHNAK2	protein_coding	2704.34	0.507199	0.0537539	9.43556	3.88907e-21	6.35539e-18	0.506551	7.28995	5.65112e-22	1.4468e-18
ENSG00000123159	GIPC1	protein_coding	2698.81	0.163398	0.0570059	2.86633	0.00415264	0.0258355	0.162735	7.28729	0.00378158	0.0247865
ENSG00000185033	SEMA4B	protein_coding	2693.02	0.183132	0.0495538	3.69562	0.000219351	0.0030292	0.182533	7.28432	0.000105619	0.00179239
ENSG00000172216	CEBPB	protein_coding	2692.58	0.4224	0.0527399	8.00912	1.15529e-15	6.66328e-13	0.42172	7.28364	1.13179e-16	9.6587e-14
ENSG00000172115	CYCS	protein_coding	2669.76	-0.198907	0.0479766	-4.14591	3.3846e-05	0.000752517	-0.199482	7.2724	7.85292e-06	0.000243993
ENSG00000170248	PDCD6IP	protein_coding	2658.1	-0.170329	0.0513598	-3.31639	0.000911897	0.0086639	-0.170797	7.26621	0.000500134	0.00568076
ENSG00000149782	PLCB3	protein_coding	2655	0.246437	0.0503272	4.8967	9.74611e-07	4.70742e-05	0.245762	7.26366	2.34706e-07	1.54743e-05
ENSG00000203485	INF2	protein_coding	2651.52	0.134683	0.0523422	2.57313	0.0100784	0.0485594	0.133963	7.26189	0.00751296	0.0405919
ENSG00000113758	DBN1	protein_coding	2650.96	0.232783	0.0494589	4.7066	2.51879e-06	9.60061e-05	0.23212	7.26159	7.07369e-07	3.53712e-05
ENSG00000078618	NRDC	protein_coding	2636.68	-0.22401	0.0551171	-4.06425	4.8188e-05	0.000978226	-0.224423	7.25463	2.72036e-05	0.000641543
ENSG00000104408	EIF3E	protein_coding	2629.35	-0.267547	0.0626124	-4.27307	1.92803e-05	0.000491022	-0.267959	7.25064	1.96832e-05	0.000495994
ENSG00000160633	SAFB	protein_coding	2628.9	-0.12442	0.047604	-2.61365	0.00895815	0.0446088	-0.125032	7.25001	0.0044893	0.0281842
ENSG00000119326	CTNNAL1	protein_coding	2617.93	-0.277766	0.0594706	-4.67064	3.00264e-06	0.000108238	-0.278185	7.24445	2.38634e-06	9.57605e-05
ENSG00000008294	SPAG9	protein_coding	2618.94	-0.178948	0.0507799	-3.52399	0.000425107	0.00492226	-0.179413	7.24483	0.000202142	0.00287339
ENSG00000071859	FAM50A	protein_coding	2621.4	0.162252	0.0476966	3.40175	0.000669547	0.00693232	0.161646	7.24548	0.000237242	0.00320689
ENSG00000184575	XPOT	protein_coding	2609.69	-0.184697	0.0537757	-3.43459	0.000593448	0.00638928	-0.18513	7.23969	0.000329639	0.0041451
ENSG00000164754	RAD21	protein_coding	2606.2	-0.25364	0.0588858	-4.30732	1.65242e-05	0.000436711	-0.254034	7.23796	1.3483e-05	0.000373585
ENSG00000113552	GNPDA1	protein_coding	2616.59	0.14543	0.0507734	2.86429	0.00417946	0.0259529	0.144734	7.24277	0.0026199	0.0190445
ENSG00000162191	UBXN1	protein_coding	2614.48	0.140592	0.0489053	2.87479	0.00404299	0.0253301	0.139924	7.24166	0.00216402	0.0168092
ENSG00000188042	ARL4C	protein_coding	2605.35	0.271773	0.0559743	4.85532	1.20194e-06	5.60702e-05	0.271327	7.23655	5.37915e-07	2.98089e-05
ENSG00000109606	DHX15	protein_coding	2586.3	-0.312809	0.0553634	-5.6501	1.60354e-08	1.67263e-06	-0.313233	7.22697	5.05129e-09	6.95285e-07
ENSG00000167508	MVD	protein_coding	2577.83	0.156072	0.0477208	3.27052	0.00107351	0.00972809	0.15541	7.2213	0.000433567	0.00510526
ENSG00000078747	ITCH	protein_coding	2558.22	-0.215494	0.0537745	-4.00735	6.14028e-05	0.00118013	-0.21592	7.21106	2.63419e-05	0.000626
ENSG00000167972	ABCA3	protein_coding	2568.27	0.197545	0.0500015	3.95078	7.78975e-05	0.00140144	0.196865	7.21583	2.57911e-05	0.000617106
ENSG00000213281	NRAS	protein_coding	2556.1	-0.154409	0.051368	-3.00594	0.00264762	0.0185428	-0.154872	7.20977	0.00141193	0.0121876
ENSG00000144959	NCEH1	protein_coding	2553.87	-0.288576	0.0507619	-5.68489	1.30896e-08	1.43938e-06	-0.289044	7.20863	1.13018e-09	2.03767e-07
ENSG00000140553	UNC45A	protein_coding	2564.93	0.150237	0.052257	2.87497	0.00404071	0.0253301	0.149521	7.21407	0.00278247	0.0199767
ENSG00000160293	VAV2	protein_coding	2561.36	0.154882	0.04824	3.21065	0.00132434	0.0113013	0.154347	7.21221	0.000631649	0.00675102
ENSG00000204590	GNL1	protein_coding	2555.65	0.194851	0.0480576	4.05453	5.02355e-05	0.00100522	0.194183	7.20881	1.32012e-05	0.000368969
ENSG00000142669	SH3BGRL3	protein_coding	2553.28	0.204714	0.0539656	3.79341	0.00014859	0.00229076	0.203978	7.20744	9.08492e-05	0.00159185
ENSG00000162458	FBLIM1	protein_coding	2551.54	0.323044	0.0529276	6.10351	1.03762e-09	1.69564e-07	0.322433	7.20627	1.82101e-10	4.31682e-08
ENSG00000167470	MIDN	protein_coding	2547.74	0.203431	0.0607495	3.34868	0.000811982	0.00801761	0.202807	7.20415	0.00076759	0.00779936
ENSG00000113569	NUP155	protein_coding	2533.77	-0.157507	0.050438	-3.12279	0.00179145	0.0140972	-0.158015	7.19703	0.000774026	0.00782647
ENSG00000140564	FURIN	protein_coding	2539.13	0.169629	0.0474058	3.57823	0.000345935	0.00422856	0.168999	7.19952	0.000113682	0.00188501
ENSG00000163661	PTX3	protein_coding	2528.01	-0.147851	0.0541304	-2.73139	0.00630687	0.03478	-0.148322	7.19381	0.00420035	0.0269112
ENSG00000153113	CAST	protein_coding	2524.29	-0.169015	0.0558793	-3.02464	0.00248928	0.0179325	-0.169443	7.19166	0.00157887	0.0132185
ENSG00000128512	DOCK4	protein_coding	2518.8	-0.245831	0.057606	-4.26746	1.97713e-05	0.000500924	-0.246222	7.18874	1.17115e-05	0.000335389
ENSG00000160213	CSTB	protein_coding	2527.94	0.138773	0.0528525	2.62567	0.0086479	0.0435281	0.138137	7.19329	0.00672366	0.0376336
ENSG00000112308	C6orf62	protein_coding	2518.36	-0.146306	0.0531588	-2.75225	0.00591879	0.0332762	-0.14679	7.18832	0.00373479	0.02453
ENSG00000131051	RBM39	protein_coding	2517.26	-0.189926	0.057778	-3.28717	0.00101199	0.00938218	-0.190463	7.18779	0.000779911	0.00785527
ENSG00000125520	SLC2A4RG	protein_coding	2524.36	0.212458	0.0508319	4.17963	2.91986e-05	0.000675217	0.211861	7.19099	8.63093e-06	0.000263059
ENSG00000163527	STT3B	protein_coding	2513.63	-0.160937	0.0551769	-2.91676	0.00353692	0.0229817	-0.161399	7.18559	0.00225242	0.0172965
ENSG00000124795	DEK	protein_coding	2501.75	-0.266295	0.0683866	-3.89396	9.86221e-05	0.00167589	-0.266598	7.17893	0.00013292	0.00210845
ENSG00000135940	COX5B	protein_coding	2509.21	0.162567	0.0607437	2.67628	0.00744439	0.0392672	0.161809	7.18237	0.00766529	0.041211
ENSG00000171848	RRM2	protein_coding	2498.63	-0.155431	0.055016	-2.8252	0.0047251	0.0282516	-0.155962	7.17702	0.00334416	0.0228191
ENSG00000168615	ADAM9	protein_coding	2489.11	-0.348098	0.0645821	-5.39	7.04569e-08	5.90453e-06	-0.348447	7.17182	8.02773e-08	6.42269e-06
ENSG00000072786	STK10	protein_coding	2494.69	0.170775	0.0507351	3.366	0.00076266	0.00766962	0.170227	7.17413	0.000370952	0.00455277
ENSG00000136813	ECPAS	protein_coding	2487.32	-0.169904	0.052905	-3.2115	0.00132046	0.0112804	-0.170365	7.17037	0.000616795	0.00664612
ENSG00000140740	UQCRC2	protein_coding	2483.3	-0.164446	0.0490631	-3.35173	0.000803093	0.00796191	-0.165002	7.16809	0.000302236	0.00387279
ENSG00000068308	OTUD5	protein_coding	2482.07	0.156202	0.0480822	3.24865	0.00115953	0.0102796	0.155564	7.16676	0.000458766	0.0053258
ENSG00000131653	TRAF7	protein_coding	2480.03	0.1491	0.0505412	2.95007	0.00317701	0.0212632	0.14841	7.16552	0.00173727	0.0142556
ENSG00000125534	PPDPF	protein_coding	2472.89	0.216882	0.0557703	3.88886	0.000100718	0.00170265	0.216172	7.16123	6.17355e-05	0.00119558
ENSG00000111145	ELK3	protein_coding	2460.73	-0.199236	0.0492776	-4.04313	5.27419e-05	0.0010472	-0.199722	7.15495	1.07984e-05	0.000313448
ENSG00000139926	FRMD6	protein_coding	2453.85	-0.212195	0.0559915	-3.78977	0.000150785	0.00231732	-0.212673	7.15107	8.28902e-05	0.00148402
ENSG00000128228	SDF2L1	protein_coding	2464.67	0.205195	0.0600938	3.41457	0.000638829	0.00673361	0.204541	7.15647	0.000550044	0.006096
ENSG00000102226	USP11	protein_coding	2461.92	0.171454	0.0521848	3.28552	0.00101794	0.00941448	0.170778	7.15503	0.000583672	0.00634261
ENSG00000160113	NR2F6	protein_coding	2458.94	0.174714	0.0507738	3.44103	0.000579495	0.00627147	0.174121	7.15332	0.000283024	0.00368565
ENSG00000120694	HSPH1	protein_coding	2445.38	-0.356927	0.0614102	-5.81217	6.16674e-09	7.85259e-07	-0.35728	7.14632	4.02975e-09	5.71051e-07
ENSG00000198355	PIM3	protein_coding	2456.55	0.150922	0.0539196	2.79902	0.0051258	0.0298693	0.150221	7.15172	0.00316394	0.0219878
ENSG00000173621	LRFN4	protein_coding	2456.24	0.215811	0.0581017	3.71436	0.000203716	0.00290324	0.215079	7.15144	0.000154832	0.00239083
ENSG00000166181	API5	protein_coding	2437.96	-0.187834	0.059531	-3.15523	0.00160371	0.0130329	-0.188242	7.14162	0.00118439	0.0107453
ENSG00000075275	CELSR1	protein_coding	2447.32	0.140861	0.0527567	2.67001	0.0075848	0.0398761	0.140176	7.14631	0.00466307	0.0289065
ENSG00000163110	PDLIM5	protein_coding	2436.89	-0.154364	0.0542302	-2.84646	0.00442082	0.0270141	-0.154788	7.14095	0.00264619	0.0192029
ENSG00000147649	MTDH	protein_coding	2418.24	-0.148951	0.0570502	-2.61087	0.00903118	0.0449268	-0.149389	7.12976	0.00618594	0.0354581
ENSG00000197586	ENTPD6	protein_coding	2423.35	0.152627	0.0505245	3.02084	0.00252073	0.0180539	0.151978	7.13217	0.001124	0.0103422
ENSG00000103202	NME4	protein_coding	2415.62	0.226301	0.0480427	4.71041	2.47217e-06	9.60061e-05	0.225709	7.12754	2.49569e-07	1.62169e-05
ENSG00000140848	CPNE2	protein_coding	2412.2	0.212448	0.0477669	4.44759	8.68371e-06	0.000262646	0.211896	7.12558	1.17734e-06	5.48042e-05
ENSG00000090530	P3H2	protein_coding	2405.03	-0.204365	0.0518739	-3.93965	8.15996e-05	0.00144534	-0.204993	7.12182	2.0245e-05	0.000508149
ENSG00000165672	PRDX3	protein_coding	2402.46	-0.186925	0.0523967	-3.5675	0.000360406	0.0043735	-0.187366	7.12044	0.00012901	0.00205806
ENSG00000142546	NOSIP	protein_coding	2408.41	0.199521	0.0499007	3.99836	6.37841e-05	0.00120968	0.198885	7.12327	1.82234e-05	0.000469373
ENSG00000143061	IGSF3	protein_coding	2405.77	0.16291	0.0579955	2.809	0.00496953	0.0293002	0.162224	7.12186	0.00439584	0.0277808
ENSG00000096063	SRPK1	protein_coding	2391.3	-0.259324	0.0570795	-4.54321	5.54027e-06	0.000179875	-0.259759	7.11391	2.20269e-06	9.06644e-05
ENSG00000180448	ARHGAP45	protein_coding	2400.03	0.210235	0.0516775	4.06822	4.73735e-05	0.000965691	0.20965	7.11826	1.62579e-05	0.000429469
ENSG00000170606	HSPA4	protein_coding	2388.48	-0.197035	0.0591561	-3.33077	0.000866076	0.00833879	-0.197429	7.11209	0.000594278	0.00644145
ENSG00000101412	E2F1	protein_coding	2397.64	0.168846	0.0522656	3.23055	0.00123554	0.0107398	0.168277	7.11683	0.000588412	0.00638869
ENSG00000130511	SSBP4	protein_coding	2397.76	0.19437	0.0580132	3.35045	0.000806808	0.00799066	0.193786	7.11689	0.000614399	0.00662911
ENSG00000112984	KIF20A	protein_coding	2387.99	-0.145189	0.0532689	-2.72558	0.00641879	0.0352782	-0.14579	7.11162	0.00387525	0.0251813
ENSG00000183291	SELENOF	protein_coding	2387	-0.144186	0.0492811	-2.92579	0.00343579	0.0225036	-0.144681	7.11105	0.00138462	0.0120003
ENSG00000041357	PSMA4	protein_coding	2384.79	-0.179901	0.0479384	-3.75276	0.000174895	0.00260615	-0.180478	7.10968	3.29443e-05	0.000745088
ENSG00000115275	MOGS	protein_coding	2385.31	0.1468	0.0533909	2.74954	0.00596793	0.0334949	0.146145	7.10932	0.00348648	0.0234527
ENSG00000067704	IARS2	protein_coding	2373.15	-0.163904	0.0578045	-2.83548	0.00457566	0.0276941	-0.164344	7.10286	0.00342773	0.0232161
ENSG00000112159	MDN1	protein_coding	2370.39	-0.235175	0.0573902	-4.09782	4.17051e-05	0.000889369	-0.235581	7.10121	2.03017e-05	0.000508576
ENSG00000117411	B4GALT2	protein_coding	2374.12	0.150783	0.0516614	2.91868	0.00351515	0.0228706	0.150088	7.10259	0.00185169	0.0149549
ENSG00000128641	MYO1B	protein_coding	2361.96	-0.25026	0.0616522	-4.05922	4.92377e-05	0.000992293	-0.250669	7.09619	4.20496e-05	0.000886783
ENSG00000196365	LONP1	protein_coding	2374.56	0.216859	0.054928	3.94805	7.87887e-05	0.00140971	0.216229	7.10272	3.38199e-05	0.000758194
ENSG00000107819	SFXN3	protein_coding	2368.81	0.147306	0.0519258	2.83685	0.0045561	0.0276097	0.146606	7.09935	0.00254965	0.0187145
ENSG00000117143	UAP1	protein_coding	2351.13	-0.389132	0.0583904	-6.66432	2.65899e-11	6.8609e-09	-0.389547	7.08972	5.22754e-12	1.96817e-09
ENSG00000213442	RPL18AP3	processed_pseudogene	2363.17	0.159355	0.0482461	3.30296	0.000956695	0.00897645	0.15879	7.09606	0.000297811	0.00381992
ENSG00000102316	MAGED2	protein_coding	2364.03	0.146463	0.0527656	2.77572	0.00550798	0.0315086	0.145762	7.0965	0.00346481	0.023366
ENSG00000070413	DGCR2	protein_coding	2361.54	0.138823	0.0480928	2.88656	0.00389475	0.0245772	0.138228	7.09504	0.00159306	0.0132756
ENSG00000136485	DCAF7	protein_coding	2360.95	0.160373	0.0476131	3.36826	0.000756435	0.00761483	0.159777	7.09467	0.000208213	0.00292572
ENSG00000189266	PNRC2	protein_coding	2353.17	-0.146205	0.052977	-2.75979	0.0057839	0.0326489	-0.146676	7.09048	0.00303621	0.0213435
ENSG00000180370	PAK2	protein_coding	2349.13	-0.168941	0.0505778	-3.34021	0.000837147	0.00815769	-0.169439	7.08804	0.000281926	0.00367509
ENSG00000149823	VPS51	protein_coding	2348.89	0.145068	0.0525492	2.76061	0.00576941	0.0326046	0.144381	7.08719	0.003463	0.023366
ENSG00000168411	RFWD3	protein_coding	2338.95	-0.134584	0.0496617	-2.71001	0.00672817	0.0364208	-0.135238	7.08159	0.00293213	0.02076
ENSG00000117984	CTSD	protein_coding	2345.63	0.321595	0.0579387	5.5506	2.84694e-08	2.76378e-06	0.320869	7.08487	9.9347e-09	1.21118e-06
ENSG00000065135	GNAI3	protein_coding	2329.75	-0.180702	0.0609423	-2.96512	0.00302561	0.0204594	-0.181094	7.07627	0.00245576	0.0183109
ENSG00000023445	BIRC3	protein_coding	2320.32	-0.48945	0.1182	-4.14085	3.46018e-05	0.000764751	-0.489511	7.07092	1.09108e-10	2.90977e-08
ENSG00000204356	NELFE	protein_coding	2329.99	0.166236	0.0567474	2.9294	0.0033962	0.0223188	0.165487	7.07542	0.00237125	0.0178976
ENSG00000132603	NIP7	protein_coding	2322.83	-0.146512	0.0567548	-2.58149	0.00983752	0.0476095	-0.147212	7.07158	0.00656999	0.0371477
ENSG00000198752	CDC42BPB	protein_coding	2324.21	0.14801	0.0512528	2.88783	0.00387904	0.0245539	0.147518	7.07218	0.00201219	0.0159592
ENSG00000130522	JUND	protein_coding	2326.38	0.481851	0.0541643	8.8961	5.78446e-19	5.67166e-16	0.481359	7.07295	3.73628e-21	7.97135e-18
ENSG00000181588	MEX3D	protein_coding	2315.73	0.156075	0.0492611	3.16831	0.00153326	0.0126973	0.155508	7.06685	0.000562893	0.00619569
ENSG00000160932	LY6E	protein_coding	2317.52	0.159844	0.0556291	2.87338	0.00406102	0.0254106	0.159159	7.06772	0.00253504	0.018649
ENSG00000127314	RAP1B	protein_coding	2308.96	-0.164528	0.0539795	-3.04797	0.00230396	0.0170323	-0.165063	7.06312	0.00107328	0.0100066
ENSG00000087152	ATXN7L3	protein_coding	2310.21	0.168397	0.0494657	3.40432	0.00066328	0.00690388	0.167831	7.06333	0.000214421	0.00299651
ENSG00000128989	ARPP19	protein_coding	2295.12	-0.168906	0.0578644	-2.91899	0.00351169	0.0228633	-0.169303	7.05464	0.00232771	0.0176973
ENSG00000152332	UHMK1	protein_coding	2293.1	-0.251515	0.0557153	-4.51429	6.35281e-06	0.00020356	-0.251962	7.05349	2.21847e-06	9.10214e-05
ENSG00000122490	PQLC1	protein_coding	2298.57	0.19646	0.0519071	3.78484	0.000153805	0.00235621	0.195835	7.05597	5.08419e-05	0.00102654
ENSG00000093000	NUP50	protein_coding	2274.32	-0.163364	0.0586733	-2.7843	0.00536435	0.0308852	-0.163755	7.04141	0.00358489	0.0238515
ENSG00000115944	COX7A2L	protein_coding	2281.86	0.143994	0.0536968	2.68161	0.00732688	0.0388325	0.143311	7.0454	0.00417953	0.0268047
ENSG00000105655	ISYNA1	protein_coding	2283.99	0.275509	0.0569059	4.84148	1.28873e-06	5.85004e-05	0.274869	7.04653	3.90415e-07	2.32451e-05
ENSG00000157227	MMP14	protein_coding	2268.64	0.339082	0.0563736	6.0149	1.79993e-09	2.80131e-07	0.338374	7.03674	3.41612e-10	7.67189e-08
ENSG00000124486	USP9X	protein_coding	2253.05	-0.227673	0.0634726	-3.58695	0.000334565	0.00413671	-0.228035	7.02799	0.000263321	0.00349665
ENSG00000173020	GRK2	protein_coding	2263.24	0.14723	0.0557463	2.64107	0.00826443	0.0422486	0.14652	7.03356	0.00541496	0.0323005
ENSG00000107263	RAPGEF1	protein_coding	2260.17	0.170794	0.0522196	3.27069	0.00107284	0.00972809	0.170156	7.03169	0.000425808	0.00503768
ENSG00000154734	ADAMTS1	protein_coding	2250.07	-0.248254	0.0564572	-4.39721	1.09652e-05	0.000312434	-0.248819	7.02599	3.42317e-06	0.000124136
ENSG00000163938	GNL3	protein_coding	2244.56	-0.227065	0.0592935	-3.82951	0.000128399	0.00204803	-0.227542	7.02262	7.12519e-05	0.00131996
ENSG00000119655	NPC2	protein_coding	2242.33	0.208774	0.0519431	4.01928	5.83764e-05	0.00112896	0.208108	7.02026	1.51738e-05	0.000409789
ENSG00000173153	ESRRA	protein_coding	2240.39	0.139981	0.0499733	2.80112	0.0050926	0.0297752	0.139358	7.01908	0.0022303	0.0171885
ENSG00000177106	EPS8L2	protein_coding	2239.3	0.145656	0.0488412	2.98223	0.00286154	0.0195931	0.145051	7.0184	0.00100947	0.00957198
ENSG00000155363	MOV10	protein_coding	2234.58	0.168862	0.055525	3.04119	0.00235643	0.017307	0.168197	7.01515	0.00123094	0.01105
ENSG00000157593	SLC35B2	protein_coding	2229.05	0.201327	0.051554	3.90517	9.41585e-05	0.00161403	0.200736	7.01175	2.69843e-05	0.000638495
ENSG00000135919	SERPINE2	protein_coding	2220.06	0.136049	0.051624	2.63539	0.00840405	0.042725	0.135445	7.00597	0.00452271	0.0282829
ENSG00000198792	TMEM184B	protein_coding	2216.84	0.140077	0.0537551	2.60585	0.00916474	0.0454069	0.139541	7.00398	0.00583535	0.0340932
ENSG00000143878	RHOB	protein_coding	2213.14	0.254319	0.0615111	4.13453	3.55678e-05	0.000782447	0.253577	7.00107	2.5591e-05	0.000614273
ENSG00000007520	TSR3	protein_coding	2209.95	0.165458	0.0545525	3.03301	0.00242127	0.017653	0.164728	6.99924	0.00129727	0.0114369
ENSG00000176978	DPP7	protein_coding	2209.5	0.214149	0.0603623	3.54772	0.000388584	0.00462386	0.213459	6.99873	0.000257867	0.00344927
ENSG00000135046	ANXA1	protein_coding	2196.02	-0.270795	0.0601662	-4.50079	6.77008e-06	0.000214131	-0.271226	6.99111	2.78644e-06	0.000105772
ENSG00000011426	ANLN	protein_coding	2189.26	-0.4271	0.0660919	-6.46223	1.03174e-10	2.19918e-08	-0.427484	6.98693	6.25362e-11	1.74027e-08
ENSG00000143401	ANP32E	protein_coding	2189.36	-0.344561	0.0553991	-6.21962	4.98375e-10	8.88467e-08	-0.345027	6.98682	2.53166e-11	8.15485e-09
ENSG00000104805	NUCB1	protein_coding	2199.26	0.183875	0.0522755	3.51742	0.000435771	0.00500321	0.183181	6.99228	0.000152501	0.00236913
ENSG00000112697	TMEM30A	protein_coding	2187.63	-0.243778	0.0622209	-3.91794	8.93101e-05	0.00155263	-0.244146	6.98569	5.97641e-05	0.00115969
ENSG00000211584	SLC48A1	protein_coding	2194.97	0.274271	0.0529126	5.18348	2.17789e-07	1.39351e-05	0.273583	6.98923	1.9466e-08	2.14814e-06
ENSG00000167005	NUDT21	protein_coding	2183.23	-0.212762	0.0571872	-3.72045	0.000198866	0.00285488	-0.213181	6.98257	7.52719e-05	0.00138045
ENSG00000182154	MRPL41	protein_coding	2191.58	0.183208	0.0508836	3.60054	0.000317557	0.00400212	0.182544	6.98723	8.77223e-05	0.00154461
ENSG00000058804	NDC1	protein_coding	2172.9	-0.226	0.0511365	-4.41955	9.89053e-06	0.000293869	-0.2265	6.97576	1.20272e-06	5.55813e-05
ENSG00000115884	SDC1	protein_coding	2180.47	0.171285	0.0550199	3.11314	0.00185106	0.0144274	0.170554	6.97983	0.000942834	0.00908143
ENSG00000169976	SF3B5	protein_coding	2172.11	0.148553	0.0566619	2.62175	0.00874794	0.0438889	0.147853	6.9745	0.00630344	0.0359813
ENSG00000167258	CDK12	protein_coding	2165.72	-0.137743	0.0529768	-2.60006	0.00932083	0.0459019	-0.138233	6.97076	0.00449768	0.0282128
ENSG00000185236	RAB11B	protein_coding	2165.17	0.173398	0.0547368	3.16785	0.00153569	0.0126994	0.17272	6.96967	0.00069019	0.00723576
ENSG00000124783	SSR1	protein_coding	2153.03	-0.214745	0.0581987	-3.68985	0.000224382	0.00308565	-0.215138	6.96258	9.66596e-05	0.00167434
ENSG00000141030	COPS3	protein_coding	2152.55	-0.135217	0.0500093	-2.70384	0.00685424	0.0369193	-0.135846	6.96193	0.00259743	0.0189371
ENSG00000174851	YIF1A	protein_coding	2155.12	0.136064	0.051113	2.66202	0.00776731	0.0405746	0.13542	6.96311	0.0034084	0.0231096
ENSG00000072682	P4HA2	protein_coding	2153.62	0.167944	0.0510077	3.29251	0.000992964	0.00924597	0.167262	6.96205	0.000307652	0.00393039
ENSG00000176340	COX8A	protein_coding	2147.38	0.151692	0.0521181	2.91054	0.00360803	0.0232742	0.150992	6.9579	0.00157505	0.0132038
ENSG00000116096	SPR	protein_coding	2147.58	0.183112	0.0561134	3.26325	0.00110141	0.00992337	0.182447	6.95788	0.000509794	0.00575982
ENSG00000160948	VPS28	protein_coding	2140.59	0.164121	0.0529363	3.10034	0.00193296	0.0149234	0.163469	6.95329	0.000794844	0.00797398
ENSG00000115641	FHL2	protein_coding	2131.78	-0.13542	0.0497538	-2.72181	0.00649264	0.0356047	-0.136006	6.948	0.00240842	0.0180505
ENSG00000155254	MARVELD1	protein_coding	2135.52	0.150679	0.0557684	2.70187	0.00689508	0.0370851	0.149966	6.94987	0.00423208	0.0269795
ENSG00000103266	STUB1	protein_coding	2134.93	0.154669	0.0532658	2.90372	0.00368758	0.0236473	0.153961	6.94944	0.00163195	0.0135336
ENSG00000112414	ADGRG6	protein_coding	2123.1	-0.291738	0.0649795	-4.4897	7.13245e-06	0.00022343	-0.292084	6.94261	4.95581e-06	0.000167386
ENSG00000144567	RETREG2	protein_coding	2133.79	0.16469	0.0524085	3.14242	0.00167555	0.0133676	0.164082	6.94877	0.000654119	0.00693734
ENSG00000106266	SNX8	protein_coding	2134.48	0.159983	0.0532672	3.00341	0.00266971	0.0186708	0.159289	6.94913	0.00112845	0.010355
ENSG00000162368	CMPK1	protein_coding	2121.64	-0.226062	0.0711603	-3.17681	0.00148907	0.0124364	-0.226412	6.94164	0.00178071	0.0145165
ENSG00000129128	SPCS3	protein_coding	2122.24	-0.234248	0.0562582	-4.16379	3.13002e-05	0.000710413	-0.234672	6.94177	7.2327e-06	0.000226926
ENSG00000187555	USP7	protein_coding	2117.08	-0.247891	0.0539921	-4.59124	4.40628e-06	0.000148466	-0.248327	6.93837	6.26583e-07	3.28725e-05
ENSG00000188529	SRSF10	protein_coding	2110.09	-0.236775	0.0611902	-3.86948	0.000109066	0.00180335	-0.23714	6.93365	5.88323e-05	0.00114629
ENSG00000089006	SNX5	protein_coding	2109.18	-0.205661	0.0557791	-3.68706	0.000226856	0.00310836	-0.20612	6.93291	7.57915e-05	0.00138716
ENSG00000130762	ARHGEF16	protein_coding	2115.79	0.281231	0.0511469	5.4985	3.83027e-08	3.64619e-06	0.280606	6.93635	1.28921e-09	2.20043e-07
ENSG00000126107	HECTD3	protein_coding	2105.23	0.141079	0.0509306	2.77002	0.00560531	0.0319164	0.140411	6.92936	0.00229824	0.0175617
ENSG00000090006	LTBP4	protein_coding	2106.34	0.254181	0.0539819	4.70863	2.49393e-06	9.60061e-05	0.253492	6.92989	3.73665e-07	2.26696e-05
ENSG00000129083	COPB1	protein_coding	2091.61	-0.288808	0.061798	-4.67342	2.96227e-06	0.000108238	-0.289182	6.92111	1.36989e-06	6.09288e-05
ENSG00000197457	STMN3	protein_coding	2103.8	0.244635	0.0524535	4.66385	3.10354e-06	0.000111466	0.243965	6.92819	3.84403e-07	2.30771e-05
ENSG00000102024	PLS3	protein_coding	2090.08	-0.166608	0.0586209	-2.84213	0.00448126	0.0272573	-0.167015	6.91973	0.00256916	0.0188361
ENSG00000175221	MED16	protein_coding	2095.19	0.145381	0.0518025	2.80645	0.00500913	0.0294659	0.144709	6.92242	0.00194326	0.0155534
ENSG00000111530	CAND1	protein_coding	2073.89	-0.330154	0.0680701	-4.85021	1.23328e-06	5.70393e-05	-0.33047	6.9089	1.06796e-06	5.08214e-05
ENSG00000077238	IL4R	protein_coding	2085.23	0.163461	0.0578586	2.82518	0.00472541	0.0282516	0.162835	6.91545	0.0024842	0.0183976
ENSG00000162889	MAPKAPK2	protein_coding	2082.95	0.153673	0.0509982	3.0133	0.0025842	0.0183211	0.153039	6.91404	0.000904192	0.00878338
ENSG00000074416	MGLL	protein_coding	2080.52	0.16014	0.0545682	2.93468	0.0033389	0.0220457	0.159547	6.91247	0.00175991	0.0144229
ENSG00000135018	UBQLN1	protein_coding	2070.39	-0.181355	0.0573172	-3.16405	0.00155591	0.0128003	-0.18178	6.90612	0.000711368	0.00739141
ENSG00000136450	SRSF1	protein_coding	2071.95	-0.151112	0.0515983	-2.92863	0.00340456	0.0223438	-0.151696	6.90702	0.00123884	0.0111131
ENSG00000117335	CD46	protein_coding	2068.38	-0.197618	0.0579561	-3.40978	0.000650153	0.00680336	-0.198025	6.90472	0.000271856	0.00358766
ENSG00000139726	DENR	protein_coding	2064.59	-0.227354	0.0606364	-3.74947	0.000177211	0.00262626	-0.227819	6.90216	8.47113e-05	0.00150819
ENSG00000151239	TWF1	protein_coding	2062.81	-0.260248	0.0631397	-4.12178	3.7596e-05	0.000821	-0.260661	6.90106	2.22668e-05	0.000546049
ENSG00000154832	CXXC1	protein_coding	2073.28	0.161841	0.05556	2.9129	0.00358086	0.0231751	0.161158	6.90715	0.00163371	0.013536
ENSG00000180921	FAM83H	protein_coding	2071.26	0.261672	0.057082	4.58413	4.55872e-06	0.000153076	0.260915	6.90558	1.1363e-06	5.34773e-05
ENSG00000124702	KLHDC3	protein_coding	2066.84	0.14512	0.0549714	2.63992	0.00829248	0.0423699	0.144544	6.90284	0.00446315	0.028083
ENSG00000168268	NT5DC2	protein_coding	2063.12	0.189091	0.0554474	3.41028	0.000648958	0.00680336	0.188443	6.9001	0.00025936	0.00345841
ENSG00000101210	EEF1A2	protein_coding	2056.58	0.486344	0.0566239	8.58902	8.77157e-18	6.61579e-15	0.4856	6.89486	2.58004e-20	4.71816e-17
ENSG00000024422	EHD2	protein_coding	2051.38	0.275282	0.0610141	4.51178	6.42869e-06	0.000204763	0.274699	6.89172	2.66988e-06	0.000102943
ENSG00000132471	WBP2	protein_coding	2045	0.168421	0.0572992	2.93933	0.00328921	0.0218251	0.16779	6.88746	0.00185822	0.0149982
ENSG00000064961	HMG20B	protein_coding	2034.98	0.201953	0.051656	3.90958	9.24579e-05	0.00159044	0.20143	6.88047	1.56301e-05	0.000419457
ENSG00000198258	UBL5	protein_coding	2033.01	0.17167	0.0537836	3.19186	0.00141358	0.0119381	0.171002	6.87902	0.000515371	0.00580745
ENSG00000137491	SLCO2B1	protein_coding	2030.82	0.27015	0.0504984	5.34967	8.81142e-08	7.02406e-06	0.269599	6.87736	1.97645e-09	3.12352e-07
ENSG00000176101	SSNA1	protein_coding	2028.46	0.179896	0.0571849	3.14587	0.00165594	0.0132642	0.179151	6.8756	0.000760552	0.00776092
ENSG00000197858	GPAA1	protein_coding	2027.98	0.161915	0.0603227	2.68415	0.00727148	0.0386385	0.161194	6.87523	0.00495465	0.0302742
ENSG00000165458	INPPL1	protein_coding	2016.5	0.189385	0.0509989	3.71351	0.000204402	0.00290691	0.188735	6.8672	3.41946e-05	0.000763919
ENSG00000180957	PITPNB	protein_coding	2007.84	-0.211336	0.0555567	-3.80396	0.000142399	0.00223396	-0.211961	6.86181	3.65262e-05	0.000803388
ENSG00000110090	CPT1A	protein_coding	2012.42	0.179429	0.0546966	3.28044	0.00103646	0.00954221	0.178772	6.8643	0.000396387	0.00477337
ENSG00000068724	TTC7A	protein_coding	2009.27	0.207966	0.0507821	4.09526	4.21687e-05	0.000894945	0.207352	6.86204	4.19092e-06	0.000145783
ENSG00000186660	ZFP91	protein_coding	2002.79	-0.143554	0.0558507	-2.57032	0.0101606	0.0488116	-0.144042	6.8581	0.00486121	0.0298686
ENSG00000161057	PSMC2	protein_coding	1982.67	-0.170657	0.0564718	-3.02198	0.00251125	0.0180387	-0.171249	6.84359	0.00101732	0.00962507
ENSG00000196961	AP2A1	protein_coding	1989.08	0.143181	0.0558295	2.56462	0.010329	0.0494036	0.142466	6.84745	0.00569847	0.0334922
ENSG00000172081	MOB3A	protein_coding	1987.41	0.249709	0.0518606	4.815	1.47203e-06	6.51709e-05	0.249199	6.8463	8.56902e-08	6.77111e-06
ENSG00000112576	CCND3	protein_coding	1985.9	0.158566	0.0524066	3.02568	0.00248071	0.0179325	0.157941	6.8452	0.000767943	0.00779936
ENSG00000119333	WDR34	protein_coding	1984.31	0.193997	0.0569941	3.4038	0.000664549	0.00690413	0.193314	6.84407	0.000290857	0.0037479
ENSG00000210135	MT-TN	Mt_tRNA	1984.83	0.20173	0.0567181	3.55671	0.000375531	0.00451235	0.200991	6.84432	0.000138642	0.00218297
ENSG00000105722	ERF	protein_coding	1981.6	0.138446	0.0534052	2.59237	0.00953179	0.0465898	0.137788	6.84212	0.00437266	0.0276827
ENSG00000100221	JOSD1	protein_coding	1981.5	0.178818	0.0567789	3.14938	0.00163618	0.013183	0.178168	6.84205	0.000804008	0.00803443
ENSG00000167515	TRAPPC2L	protein_coding	1980.8	0.154541	0.0561921	2.75023	0.00595538	0.0334436	0.153827	6.84149	0.00317447	0.0220323
ENSG00000167114	SLC27A4	protein_coding	1980.73	0.178097	0.0592909	3.00379	0.0026664	0.018661	0.177428	6.84131	0.00153119	0.0129464
ENSG00000121579	NAA50	protein_coding	1969.59	-0.281027	0.0539737	-5.20673	1.92192e-07	1.3142e-05	-0.281568	6.8342	6.83299e-09	8.92542e-07
ENSG00000142227	EMP3	protein_coding	1976.44	0.208673	0.0552909	3.77408	0.000160597	0.00243754	0.208029	6.83832	4.72894e-05	0.000976374
ENSG00000039523	RIPOR1	protein_coding	1975.81	0.157204	0.0572982	2.7436	0.00607688	0.033893	0.156468	6.83774	0.00322611	0.0222507
ENSG00000009954	BAZ1B	protein_coding	1966.37	-0.192777	0.0527759	-3.65275	0.000259449	0.00340549	-0.19324	6.83178	4.45363e-05	0.000930031
ENSG00000101558	VAPA	protein_coding	1966.52	-0.173063	0.0528981	-3.27163	0.00106928	0.00971667	-0.173523	6.8319	0.000276453	0.00363708
ENSG00000105699	LSR	protein_coding	1971.04	0.169465	0.0577943	2.9322	0.00336565	0.0221626	0.168713	6.83426	0.00178675	0.0145332
ENSG00000141027	NCOR1	protein_coding	1959.98	-0.265097	0.059213	-4.477	7.56985e-06	0.000233404	-0.265532	6.82719	1.40805e-06	6.22685e-05
ENSG00000101109	STK4	protein_coding	1958.25	-0.15477	0.0559027	-2.76857	0.00563037	0.0320302	-0.155276	6.82567	0.00227454	0.0174246
ENSG00000005100	DHX33	protein_coding	1958.28	-0.144286	0.0549169	-2.62736	0.00860514	0.0433797	-0.144808	6.8257	0.0037516	0.0246278
ENSG00000119285	HEATR1	protein_coding	1954.28	-0.331732	0.0562719	-5.89517	3.74293e-09	5.09715e-07	-0.332154	6.82319	1.14643e-10	2.99498e-08
ENSG00000198900	TOP1	protein_coding	1954.32	-0.286684	0.0584369	-4.90586	9.30176e-07	4.61955e-05	-0.287214	6.82303	1.07242e-07	8.07534e-06
ENSG00000088205	DDX18	protein_coding	1949.94	-0.275765	0.0529464	-5.20838	1.90499e-07	1.3142e-05	-0.276239	6.81986	6.09292e-09	8.19027e-07
ENSG00000111605	CPSF6	protein_coding	1944.96	-0.222981	0.058231	-3.82926	0.000128531	0.00204803	-0.223401	6.81617	3.67449e-05	0.000806812
ENSG00000076382	SPAG5	protein_coding	1944.67	-0.144996	0.0515685	-2.81172	0.00492767	0.0291566	-0.145486	6.81569	0.00151355	0.0128226
ENSG00000255717	SNHG1	processed_transcript	1943.7	-0.215874	0.0527596	-4.09166	4.28293e-05	0.000901161	-0.2165	6.81501	4.81533e-06	0.000163504
ENSG00000198055	GRK6	protein_coding	1949.48	0.186007	0.0583487	3.18786	0.00143331	0.0120632	0.185298	6.8183	0.000602693	0.00652162
ENSG00000167674	HDGFL2	protein_coding	1942.47	0.136146	0.0527798	2.57951	0.00989392	0.0478588	0.13561	6.81345	0.00411497	0.0264835
ENSG00000073921	PICALM	protein_coding	1936.27	-0.15071	0.0567786	-2.65435	0.00794618	0.0410982	-0.151136	6.80957	0.00382333	0.0249579
ENSG00000148411	NACC2	protein_coding	1939.68	0.174357	0.0556426	3.13352	0.00172722	0.0136907	0.173712	6.81127	0.000583524	0.00634261
ENSG00000132305	IMMT	protein_coding	1931.94	-0.172175	0.0528574	-3.25734	0.0011246	0.0100701	-0.172686	6.80626	0.00028395	0.00369395
ENSG00000196998	WDR45	protein_coding	1936.09	0.18853	0.0567354	3.32298	0.000890618	0.00852784	0.187791	6.80845	0.000319851	0.00404187
ENSG00000138757	G3BP2	protein_coding	1927.42	-0.160404	0.0523708	-3.06285	0.00219239	0.016372	-0.161054	6.80275	0.000581422	0.00633968
ENSG00000134644	PUM1	protein_coding	1922.27	-0.204687	0.06401	-3.19774	0.00138508	0.0117379	-0.205106	6.79917	0.000838212	0.00829208
ENSG00000085719	CPNE3	protein_coding	1920.65	-0.174655	0.0612807	-2.85009	0.00437071	0.0268851	-0.175036	6.798	0.00257647	0.0188573
ENSG00000030066	NUP160	protein_coding	1918.06	-0.207174	0.0648379	-3.19526	0.00139707	0.0118292	-0.207565	6.79605	0.000903331	0.00878338
ENSG00000167671	UBXN6	protein_coding	1925.05	0.238659	0.0549193	4.34564	1.3887e-05	0.000380341	0.237968	6.80015	1.64529e-06	7.06758e-05
ENSG00000160211	G6PD	protein_coding	1919.49	0.149558	0.0556348	2.68821	0.0071837	0.0382904	0.148872	6.79612	0.00329226	0.022619
ENSG00000101856	PGRMC1	protein_coding	1910.1	-0.145294	0.0561652	-2.5869	0.00968428	0.0469839	-0.145715	6.78994	0.00453649	0.0283138
ENSG00000196821	C6orf106	protein_coding	1914.36	0.160064	0.0532491	3.00594	0.0026476	0.0185428	0.159474	6.79244	0.000932228	0.00899959
ENSG00000115649	CNPPD1	protein_coding	1917.38	0.226427	0.0642366	3.52489	0.000423666	0.00491603	0.225703	6.79422	0.000272246	0.00358911
ENSG00000143322	ABL2	protein_coding	1906.09	-0.164555	0.0604983	-2.71999	0.00652833	0.03574	-0.164978	6.78691	0.00385675	0.0251121
ENSG00000169679	BUB1	protein_coding	1902.56	-0.226177	0.0612571	-3.69225	0.000222279	0.00306101	-0.226581	6.78442	9.02103e-05	0.00158624
ENSG00000149357	LAMTOR1	protein_coding	1911.66	0.179729	0.0595814	3.01653	0.00255682	0.0182001	0.178961	6.79009	0.00138256	0.0119906
ENSG00000157870	PRXL2B	protein_coding	1908.7	0.150132	0.0548375	2.73776	0.00618585	0.0343056	0.149488	6.7881	0.00284171	0.0203088
ENSG00000247596	TWF2	protein_coding	1910.87	0.264776	0.0606849	4.36312	1.28219e-05	0.000354138	0.264066	6.78929	3.72742e-06	0.000131445
ENSG00000172037	LAMB2	protein_coding	1904.05	0.186104	0.0594155	3.13225	0.00173475	0.0137171	0.185409	6.7844	0.000923413	0.00892943
ENSG00000130741	EIF2S3	protein_coding	1892.64	-0.19604	0.0542135	-3.61607	0.000299104	0.00381367	-0.196513	6.77677	5.86717e-05	0.00114629
ENSG00000113194	FAF2	protein_coding	1892.77	-0.189901	0.0580004	-3.27412	0.0010599	0.00966727	-0.190426	6.77689	0.000443215	0.0051861
ENSG00000138758	44815	protein_coding	1890.65	-0.245618	0.0641535	-3.8286	0.000128876	0.00204803	-0.245981	6.77542	6.76006e-05	0.00127258
ENSG00000149930	TAOK2	protein_coding	1894.55	0.146039	0.0539905	2.7049	0.00683248	0.0369104	0.145333	6.77729	0.00278503	0.0199838
ENSG00000132589	FLOT2	protein_coding	1897.43	0.252645	0.063901	3.95369	7.6956e-05	0.0013896	0.251887	6.77906	4.1088e-05	0.000867933
ENSG00000125826	RBCK1	protein_coding	1890.97	0.22182	0.0527171	4.20775	2.5793e-05	0.000616973	0.221179	6.77449	2.32837e-06	9.46204e-05
ENSG00000204386	NEU1	protein_coding	1883.81	0.198283	0.0550093	3.60454	0.000312704	0.00395621	0.197566	6.76896	7.01776e-05	0.00130573
ENSG00000225921	NOL7	protein_coding	1877.03	-0.157059	0.0522169	-3.00781	0.00263135	0.0184949	-0.157666	6.76463	0.00067497	0.0071172
ENSG00000110717	NDUFS8	protein_coding	1878.89	0.307378	0.0562324	5.46621	4.59752e-08	4.17395e-06	0.306728	6.76503	1.93536e-09	3.09682e-07
ENSG00000114686	MRPL3	protein_coding	1869.26	-0.155055	0.0578682	-2.67944	0.00737448	0.0390425	-0.155707	6.75861	0.00367392	0.0242447
ENSG00000122545	44811	protein_coding	1863.86	-0.265041	0.0682211	-3.88503	0.000102317	0.0017216	-0.2654	6.75486	7.06296e-05	0.00131223
ENSG00000092010	PSME1	protein_coding	1870.35	0.156681	0.0573032	2.73425	0.00625225	0.0345565	0.156019	6.75884	0.00342989	0.0232184
ENSG00000184164	CRELD2	protein_coding	1872.49	0.230357	0.0654012	3.52222	0.000427955	0.00494823	0.229731	6.76008	0.000268988	0.0035633
ENSG00000113643	RARS	protein_coding	1861.17	-0.205394	0.0594926	-3.45242	0.000555573	0.0060729	-0.205932	6.75257	0.000213474	0.00298654
ENSG00000075223	SEMA3C	protein_coding	1858.75	-0.276467	0.0638985	-4.32666	1.51385e-05	0.00040445	-0.276869	6.75089	5.62266e-06	0.000184553
ENSG00000157106	SMG1	protein_coding	1857.13	-0.316036	0.067616	-4.67398	2.9542e-06	0.000108238	-0.316368	6.74968	1.5469e-06	6.73533e-05
ENSG00000103194	USP10	protein_coding	1858.29	-0.194431	0.052803	-3.68219	0.00023124	0.00314467	-0.194995	6.75025	3.07177e-05	0.000705956
ENSG00000205730	ITPRIPL2	protein_coding	1856.98	0.140344	0.0535424	2.62117	0.0087629	0.0439129	0.13971	6.74855	0.00346491	0.023366
ENSG00000135631	RAB11FIP5	protein_coding	1858.39	0.167322	0.0564211	2.96559	0.00302103	0.0204425	0.166628	6.74947	0.00128917	0.0113884
ENSG00000153107	ANAPC1	protein_coding	1846.42	-0.210567	0.0582826	-3.61287	0.000302832	0.00384611	-0.211081	6.74116	0.00010037	0.00172462
ENSG00000124181	PLCG1	protein_coding	1852.58	0.188102	0.0531854	3.53672	0.000405132	0.00476297	0.187437	6.74499	8.12412e-05	0.00146093
ENSG00000133706	LARS	protein_coding	1832.31	-0.179206	0.065208	-2.74822	0.00599193	0.033559	-0.179631	6.73024	0.00453435	0.0283138
ENSG00000104886	PLEKHJ1	protein_coding	1834.83	0.238815	0.0588596	4.05736	4.96299e-05	0.000997175	0.23817	6.73089	1.13099e-05	0.000326076
ENSG00000150768	DLAT	protein_coding	1822.52	-0.18578	0.0542506	-3.42448	0.000615977	0.00654616	-0.186225	6.72235	0.000137011	0.00216262
ENSG00000116754	SRSF11	protein_coding	1818.17	-0.299745	0.0762712	-3.92998	8.49525e-05	0.00148213	-0.30003	6.71935	0.000107411	0.00180917
ENSG00000170892	TSEN34	protein_coding	1827.62	0.194175	0.060999	3.18325	0.0014563	0.0122043	0.193447	6.72527	0.000811544	0.00808449
ENSG00000112655	PTK7	protein_coding	1823.22	0.162446	0.0585041	2.77666	0.00549198	0.0314354	0.1617	6.72193	0.00280805	0.020104
ENSG00000117448	AKR1A1	protein_coding	1814.65	0.179152	0.0546547	3.27789	0.00104585	0.00959382	0.178505	6.71521	0.000284582	0.00369841
ENSG00000101160	CTSZ	protein_coding	1814.23	0.223961	0.0542042	4.1318	3.5994e-05	0.000789532	0.223415	6.71489	4.82975e-06	0.00016356
ENSG00000186635	ARAP1	protein_coding	1813.44	0.225887	0.0634915	3.55775	0.000374042	0.00450551	0.225157	6.71394	0.000219274	0.00304109
ENSG00000015676	NUDCD3	protein_coding	1803	0.174386	0.0569872	3.06009	0.0022127	0.0165092	0.173687	6.70578	0.000809299	0.00806841
ENSG00000039560	RAI14	protein_coding	1791.39	-0.340953	0.0677507	-5.03246	4.8422e-07	2.62308e-05	-0.341286	6.69801	2.47683e-07	1.61765e-05
ENSG00000078668	VDAC3	protein_coding	1789.61	-0.161635	0.0563594	-2.86793	0.00413164	0.0257538	-0.162161	6.69604	0.00165218	0.0136625
ENSG00000101017	CD40	protein_coding	1795.81	0.237313	0.0539053	4.4024	1.07059e-05	0.000309994	0.236665	6.70005	7.65499e-07	3.7689e-05
ENSG00000156802	ATAD2	protein_coding	1783.78	-0.428092	0.13371	-3.20165	0.00136642	0.0116098	-0.428365	6.69192	6.26432e-07	3.28725e-05
ENSG00000179195	ZNF664	protein_coding	1786.68	-0.22186	0.0628456	-3.53023	0.000415191	0.0048406	-0.222245	6.69395	0.000201527	0.00287307
ENSG00000100139	MICALL1	protein_coding	1792.03	0.210786	0.0541503	3.89261	9.91719e-05	0.00168232	0.210226	6.69709	1.34782e-05	0.000373585
ENSG00000148308	GTF3C5	protein_coding	1791.15	0.160164	0.0527841	3.03432	0.00241081	0.017614	0.159552	6.6965	0.000628154	0.00673451
ENSG00000008735	MAPK8IP2	protein_coding	1794.95	0.408287	0.0611702	6.6746	2.47911e-11	6.68666e-09	0.407629	6.69889	1.55435e-12	7.10615e-10
ENSG00000103485	QPRT	protein_coding	1787.96	0.295415	0.0645795	4.57444	4.77491e-06	0.000158705	0.294717	6.69365	2.64727e-06	0.00010238
ENSG00000140406	TLNRD1	protein_coding	1781.04	0.15733	0.0532737	2.95323	0.00314464	0.021078	0.156703	6.68829	0.000850406	0.00836392
ENSG00000142327	RNPEPL1	protein_coding	1781.08	0.325585	0.0655787	4.9648	6.87707e-07	3.53035e-05	0.324889	6.68772	2.91509e-07	1.81146e-05
ENSG00000141736	ERBB2	protein_coding	1776.98	0.242624	0.0553739	4.38155	1.17836e-05	0.000330449	0.242025	6.68485	1.2845e-06	5.74927e-05
ENSG00000077232	DNAJC10	protein_coding	1759.6	-0.193529	0.0660722	-2.92906	0.00339987	0.022328	-0.193967	6.6718	0.00234608	0.0177916
ENSG00000107521	HPS1	protein_coding	1757.81	0.18483	0.0552616	3.34463	0.000823931	0.00807864	0.184149	6.66927	0.000202968	0.00287411
ENSG00000154380	ENAH	protein_coding	1746.33	-0.230438	0.0594485	-3.87626	0.000106074	0.0017658	-0.230915	6.66086	2.2775e-05	0.000556378
ENSG00000167969	ECI1	protein_coding	1754.7	0.320359	0.0619417	5.17195	2.31668e-07	1.41969e-05	0.319702	6.66638	4.90419e-08	4.3901e-06
ENSG00000124789	NUP153	protein_coding	1742.43	-0.25326	0.0601334	-4.21163	2.53537e-05	0.000613591	-0.253664	6.6578	5.14896e-06	0.000171645
ENSG00000104881	PPP1R13L	protein_coding	1750.11	0.153907	0.0582659	2.64146	0.00825504	0.0422226	0.153185	6.66295	0.0043191	0.0274522
ENSG00000105698	USF2	protein_coding	1749.09	0.164764	0.0584743	2.81772	0.00483657	0.0287409	0.164045	6.66218	0.00231273	0.0176064
ENSG00000160447	PKN3	protein_coding	1743.87	0.185583	0.0581996	3.18873	0.001429	0.0120373	0.184944	6.6578	0.000517174	0.00581468
ENSG00000172301	COPRS	protein_coding	1735.19	0.161489	0.0557572	2.89628	0.00377613	0.0240891	0.160845	6.65065	0.00133105	0.0116784
ENSG00000136840	ST6GALNAC4	protein_coding	1721.5	0.157991	0.0570906	2.76737	0.00565114	0.0320657	0.157279	6.63915	0.00234868	0.0177918
ENSG00000198492	YTHDF2	protein_coding	1713.49	-0.155185	0.0549564	-2.82378	0.00474616	0.0283411	-0.15585	6.63322	0.00147544	0.0125831
ENSG00000059122	FLYWCH1	protein_coding	1712.85	0.207871	0.0566115	3.67188	0.00024077	0.00322067	0.207265	6.63188	4.54084e-05	0.000944279
ENSG00000277443	MARCKS	protein_coding	1705.44	0.184861	0.0553776	3.3382	0.000843243	0.00819425	0.184348	6.62588	0.000183728	0.00271582
ENSG00000147394	ZNF185	protein_coding	1701.75	-0.189195	0.0570597	-3.31574	0.000914018	0.00867565	-0.189922	6.62328	0.000216801	0.00301332
ENSG00000122565	CBX3	protein_coding	1698.09	-0.232568	0.0632413	-3.67747	0.000235556	0.00318569	-0.232958	6.62053	8.68381e-05	0.00153326
ENSG00000119314	PTBP3	protein_coding	1695.67	-0.194794	0.0696506	-2.79673	0.00516227	0.0299858	-0.195181	6.61867	0.00431301	0.0274503
ENSG00000115866	DARS	protein_coding	1692.76	-0.175222	0.0611135	-2.86716	0.00414172	0.0257922	-0.175722	6.61589	0.00192022	0.0153918
ENSG00000087088	BAX	protein_coding	1697.11	0.173783	0.0602197	2.88581	0.00390407	0.024617	0.173086	6.61849	0.00177149	0.0144709
ENSG00000228300	C19orf24	protein_coding	1688.04	0.244795	0.0603094	4.05899	4.92857e-05	0.000992293	0.244148	6.61078	1.34284e-05	0.000373585
ENSG00000188522	FAM83G	protein_coding	1688.07	0.225345	0.0593593	3.79629	0.000146878	0.00228121	0.224629	6.61074	3.89304e-05	0.000834754
ENSG00000042286	AIFM2	protein_coding	1685.38	0.174516	0.062817	2.77816	0.0054667	0.0313456	0.17377	6.60848	0.00331015	0.0226716
ENSG00000101782	RIOK3	protein_coding	1677.59	-0.199526	0.0566727	-3.52068	0.000430445	0.00496531	-0.200075	6.60293	7.96987e-05	0.00144099
ENSG00000033867	SLC4A7	protein_coding	1673.52	-0.384263	0.0763472	-5.0331	4.82609e-07	2.62308e-05	-0.384509	6.59997	5.10027e-07	2.86353e-05
ENSG00000198858	R3HDM4	protein_coding	1680.58	0.198312	0.0554911	3.57377	0.000351882	0.00428065	0.197642	6.60452	6.53588e-05	0.00123401
ENSG00000100226	GTPBP1	protein_coding	1678.69	0.239854	0.0604178	3.96992	7.18978e-05	0.00131744	0.239152	6.60262	1.53557e-05	0.000413827
ENSG00000162402	USP24	protein_coding	1664.17	-0.383929	0.0703645	-5.45629	4.86182e-08	4.36826e-06	-0.384231	6.5919	2.22987e-08	2.3604e-06
ENSG00000141753	IGFBP4	protein_coding	1672	0.240316	0.0625962	3.83914	0.000123466	0.00198783	0.239604	6.59691	4.92519e-05	0.00100234
ENSG00000107937	GTPBP4	protein_coding	1664.15	-0.197805	0.0616508	-3.20848	0.0013344	0.0113718	-0.198447	6.59117	0.000502778	0.00570427
ENSG00000108588	CCDC47	protein_coding	1656.2	-0.261369	0.0661783	-3.94947	7.83258e-05	0.00140399	-0.26174	6.58474	3.56261e-05	0.00079038
ENSG00000148180	GSN	protein_coding	1662.92	0.38984	0.0565183	6.89759	5.28932e-12	1.78834e-09	0.389214	6.58893	1.84308e-14	1.09278e-11
ENSG00000101255	TRIB3	protein_coding	1660.17	0.359054	0.0581943	6.16993	6.83214e-10	1.17525e-07	0.358304	6.58648	1.08087e-11	3.9532e-09
ENSG00000167693	NXN	protein_coding	1655.49	0.208925	0.0558459	3.7411	0.000183217	0.0026808	0.208341	6.58288	2.54007e-05	0.000612343
ENSG00000153317	ASAP1	protein_coding	1648.88	-0.184483	0.0587723	-3.13895	0.00169555	0.0134959	-0.184892	6.57813	0.000531964	0.00595251
ENSG00000111799	COL12A1	protein_coding	1644.09	-0.234236	0.0602936	-3.88492	0.000102365	0.0017216	-0.234636	6.57402	2.14531e-05	0.000529135
ENSG00000056097	ZFR	protein_coding	1643.34	-0.313032	0.0602705	-5.19379	2.06053e-07	1.37439e-05	-0.313495	6.5734	1.24656e-08	1.46397e-06
ENSG00000182195	LDOC1	protein_coding	1646.79	0.167241	0.0573481	2.91624	0.00354277	0.0230045	0.166591	6.57526	0.00127759	0.0113306
ENSG00000261115	TMEM178B	protein_coding	1640.17	-0.18643	0.0663	-2.81191	0.00492484	0.0291566	-0.186803	6.57045	0.00317703	0.0220323
ENSG00000113282	CLINT1	protein_coding	1637.56	-0.207588	0.0595076	-3.48844	0.000485856	0.00545684	-0.208013	6.56825	0.000124688	0.00200772
ENSG00000197043	ANXA6	protein_coding	1643.12	0.30184	0.0573538	5.26278	1.41894e-07	1.02299e-05	0.301234	6.57195	5.76289e-09	7.84795e-07
ENSG00000116017	ARID3A	protein_coding	1637.1	0.221592	0.0583749	3.79602	0.00014704	0.00228121	0.220917	6.56659	3.05203e-05	0.000702681
ENSG00000161179	YDJC	protein_coding	1636.6	0.210672	0.0640785	3.28771	0.00101005	0.00937835	0.209913	6.56602	0.000529049	0.00593026
ENSG00000198363	ASPH	protein_coding	1627.83	-0.164957	0.062065	-2.65781	0.00786501	0.0408672	-0.165347	6.5597	0.00436434	0.0276574
ENSG00000069869	NEDD4	protein_coding	1622.81	-0.252723	0.0771632	-3.27518	0.00105595	0.00965816	-0.25303	6.55563	0.0011844	0.0107453
ENSG00000066084	DIP2B	protein_coding	1623.96	-0.188681	0.0621155	-3.03759	0.00238481	0.0174661	-0.189136	6.55627	0.00110375	0.0101868
ENSG00000276045	ORAI1	protein_coding	1630.1	0.248511	0.0581564	4.27314	1.92735e-05	0.000491022	0.248	6.56071	2.86726e-06	0.000108271
ENSG00000104331	IMPAD1	protein_coding	1624.27	-0.221574	0.0592401	-3.74027	0.000183825	0.00268214	-0.222097	6.55635	3.26344e-05	0.000740697
ENSG00000006652	IFRD1	protein_coding	1621.08	-0.168153	0.0620138	-2.71154	0.00669715	0.0363234	-0.168572	6.55359	0.00329541	0.022619
ENSG00000170759	KIF5B	protein_coding	1610.87	-0.401346	0.0773392	-5.18943	2.10939e-07	1.39351e-05	-0.401586	6.54512	2.34303e-07	1.54743e-05
ENSG00000134352	IL6ST	protein_coding	1609.37	-0.408037	0.155261	-2.62808	0.00858691	0.0433769	-0.408102	6.5438	1.91062e-05	0.000483356
ENSG00000113649	TCERG1	protein_coding	1613.26	-0.276435	0.0597126	-4.62943	3.66667e-06	0.000128613	-0.276999	6.54671	2.91324e-07	1.81146e-05
ENSG00000139921	TMX1	protein_coding	1608.5	-0.219624	0.0799796	-2.746	0.00603276	0.0337236	-0.22013	6.54283	0.00737094	0.0401171
ENSG00000198898	CAPZA2	protein_coding	1608.19	-0.222122	0.0645218	-3.44259	0.000576165	0.00624232	-0.222483	6.54234	0.000268092	0.00355632
ENSG00000138180	CEP55	protein_coding	1605.37	-0.228472	0.0614166	-3.72003	0.000199198	0.00285546	-0.228891	6.5397	4.95463e-05	0.00100355
ENSG00000198910	L1CAM	protein_coding	1615.49	0.483026	0.0585686	8.24718	1.62174e-16	9.9382e-14	0.482363	6.54688	5.52071e-20	7.85229e-17
ENSG00000065361	ERBB3	protein_coding	1609.94	0.255729	0.0604008	4.23387	2.29709e-05	0.000568761	0.255306	6.54277	4.22486e-06	0.000146565
ENSG00000120800	UTP20	protein_coding	1598.59	-0.479616	0.0736826	-6.50921	7.55445e-11	1.64603e-08	-0.479886	6.53418	3.72894e-11	1.1101e-08
ENSG00000069424	KCNAB2	protein_coding	1609.79	0.260187	0.0599879	4.33732	1.44229e-05	0.000391735	0.25957	6.54234	2.41657e-06	9.6369e-05
ENSG00000101363	MANBAL	protein_coding	1603.69	0.158876	0.0597611	2.65852	0.00784843	0.0408027	0.158121	6.53693	0.00358045	0.0238343
ENSG00000088826	SMOX	protein_coding	1603.01	0.186107	0.0617992	3.01148	0.00259974	0.0183781	0.185443	6.53636	0.00128601	0.011369
ENSG00000099849	RASSF7	protein_coding	1601.05	0.203753	0.0625001	3.26004	0.00111395	0.00999298	0.202978	6.53446	0.000499088	0.00567391
ENSG00000180182	MED14	protein_coding	1591.84	-0.273215	0.0631164	-4.32875	1.49955e-05	0.000401723	-0.273562	6.52769	3.37393e-06	0.000122883
ENSG00000162413	KLHL21	protein_coding	1600.02	0.187259	0.0591328	3.16675	0.00154153	0.0127336	0.186546	6.53361	0.000503095	0.00570427
ENSG00000163362	INAVA	protein_coding	1598.94	0.240607	0.0635122	3.78836	0.000151645	0.00232688	0.239993	6.53262	5.85138e-05	0.00114531
ENSG00000135454	B4GALNT1	protein_coding	1597.74	0.203198	0.0581836	3.49236	0.00047878	0.00540211	0.20247	6.53154	0.000106836	0.00180185
ENSG00000111581	NUP107	protein_coding	1588.89	-0.259048	0.0674175	-3.84245	0.000121813	0.00197884	-0.259466	6.52491	5.84233e-05	0.00114531
ENSG00000110075	PPP6R3	protein_coding	1588.4	-0.240905	0.0661987	-3.63911	0.00027358	0.00356235	-0.241284	6.52435	0.000123014	0.0019933
ENSG00000163636	PSMD6	protein_coding	1588.11	-0.175032	0.0590746	-2.96291	0.00304749	0.020579	-0.17572	6.52379	0.00104641	0.00982761
ENSG00000141424	SLC39A6	protein_coding	1585.65	-0.162679	0.0590955	-2.75282	0.00590852	0.0332375	-0.163125	6.52175	0.0021849	0.0169406
ENSG00000162430	SELENON	protein_coding	1584.13	0.299688	0.0581031	5.15787	2.49779e-07	1.52117e-05	0.299041	6.51913	9.90554e-09	1.21118e-06
ENSG00000029363	BCLAF1	protein_coding	1571.71	-0.409	0.0759153	-5.38759	7.14105e-08	5.93373e-06	-0.409268	6.50966	5.60819e-08	4.78603e-06
ENSG00000204371	EHMT2	protein_coding	1580.27	0.164795	0.0579517	2.84366	0.00445981	0.0271437	0.164092	6.51578	0.0015162	0.0128281
ENSG00000174780	SRP72	protein_coding	1565.97	-0.290116	0.065852	-4.40558	1.05502e-05	0.000306957	-0.290495	6.50417	3.18985e-06	0.000118357
ENSG00000106211	HSPB1	protein_coding	1569.94	0.229777	0.0558208	4.11633	3.84961e-05	0.000833233	0.229122	6.5063	2.55188e-06	9.92906e-05
ENSG00000148341	SH3GLB2	protein_coding	1566.58	0.191152	0.0616683	3.09969	0.00193726	0.0149448	0.190574	6.50331	0.000829941	0.00823571
ENSG00000170043	TRAPPC1	protein_coding	1562.13	0.154754	0.0581552	2.66105	0.00778972	0.040593	0.154011	6.4992	0.00289723	0.0206041
ENSG00000186716	BCR	protein_coding	1559.79	0.180554	0.0633626	2.84954	0.00437819	0.0268971	0.179881	6.49691	0.00234889	0.0177918
ENSG00000079432	CIC	protein_coding	1557.4	0.240436	0.0637944	3.76892	0.000163954	0.00246939	0.239955	6.49491	6.33498e-05	0.00121376
ENSG00000124299	PEPD	protein_coding	1555.18	0.180487	0.0572873	3.15056	0.00162956	0.0131829	0.179884	6.49291	0.000396756	0.00477337
ENSG00000134248	LAMTOR5	protein_coding	1554.41	0.144498	0.0556364	2.59719	0.00939891	0.0462168	0.143961	6.49227	0.00303958	0.02135
ENSG00000136758	YME1L1	protein_coding	1542.51	-0.226363	0.0636894	-3.55417	0.00037917	0.00454494	-0.226819	6.48211	0.000122058	0.00198032
ENSG00000134697	GNL2	protein_coding	1537.89	-0.383201	0.0704924	-5.43606	5.44721e-08	4.68508e-06	-0.383566	6.47823	1.79708e-08	2.01794e-06
ENSG00000123505	AMD1	protein_coding	1536.78	-0.24681	0.0686452	-3.59544	0.000323842	0.0040501	-0.247186	6.47703	0.000183103	0.00270971
ENSG00000147044	CASK	protein_coding	1536.83	-0.172682	0.0661522	-2.61037	0.00904445	0.0449309	-0.173048	6.47682	0.00563007	0.0332106
ENSG00000134884	ARGLU1	protein_coding	1536.6	-0.211356	0.0578029	-3.65649	0.000255691	0.00336969	-0.211819	6.47653	3.4476e-05	0.000768864
ENSG00000125995	ROMO1	protein_coding	1539.22	0.211209	0.0637955	3.31072	0.000930579	0.00878183	0.210603	6.47786	0.000424983	0.00503257
ENSG00000171148	TADA3	protein_coding	1537.95	0.204992	0.0591004	3.46854	0.000523291	0.00581072	0.204235	6.47657	0.000113828	0.00188501
ENSG00000210140	MT-TC	Mt_tRNA	1536.75	0.179552	0.0697999	2.57239	0.0101	0.0485681	0.178768	6.47558	0.00887393	0.0460272
ENSG00000176485	PLA2G16	protein_coding	1533.23	0.200533	0.0566312	3.54104	0.00039855	0.00469685	0.199892	6.47224	5.31616e-05	0.00106665
ENSG00000096746	HNRNPH3	protein_coding	1524.95	-0.220246	0.0593528	-3.7108	0.000206603	0.00292341	-0.220697	6.46568	3.71894e-05	0.000813781
ENSG00000187688	TRPV2	protein_coding	1529.81	0.232485	0.0609338	3.81537	0.00013598	0.00215393	0.231765	6.46885	3.12308e-05	0.00071518
ENSG00000125968	ID1	protein_coding	1526.8	0.269548	0.061434	4.3876	1.14609e-05	0.000322914	0.269021	6.46615	1.80943e-06	7.64439e-05
ENSG00000177225	GATD1	protein_coding	1524.57	0.173307	0.0575729	3.01021	0.00261065	0.0184022	0.172609	6.46408	0.000671698	0.00708956
ENSG00000101557	USP14	protein_coding	1514.46	-0.176908	0.0619371	-2.85625	0.0042868	0.0264519	-0.177539	6.4554	0.00163916	0.0135723
ENSG00000115216	NRBP1	protein_coding	1516.54	0.254868	0.0589152	4.32601	1.51832e-05	0.000404542	0.254217	6.4564	1.47399e-06	6.48405e-05
ENSG00000165915	SLC39A13	protein_coding	1515.24	0.253495	0.0623928	4.06289	4.84689e-05	0.000981223	0.252884	6.45503	8.55505e-06	0.000261853
ENSG00000132356	PRKAA1	protein_coding	1504.09	-0.264706	0.0659425	-4.01419	5.965e-05	0.00115132	-0.265056	6.44608	2.03963e-05	0.000509947
ENSG00000166523	CLEC4E	protein_coding	1510.84	0.269365	0.0596017	4.51941	6.2012e-06	0.000199978	0.268848	6.45103	4.6044e-07	2.64309e-05
ENSG00000196591	HDAC2	protein_coding	1503.65	-0.236275	0.0694896	-3.40014	0.000673503	0.00695889	-0.236689	6.44545	0.000381548	0.00463396
ENSG00000186193	SAPCD2	protein_coding	1507.09	0.195076	0.0562616	3.4673	0.00052572	0.00581326	0.194491	6.44754	6.93369e-05	0.00129385
ENSG00000124831	LRRFIP1	protein_coding	1499	-0.173421	0.0669673	-2.58963	0.00960789	0.0468217	-0.173814	6.44074	0.00587067	0.0342527
ENSG00000105246	EBI3	protein_coding	1504.41	0.254282	0.059434	4.27839	1.88247e-05	0.000483185	0.253565	6.44476	1.93552e-06	8.08559e-05
ENSG00000116830	TTF2	protein_coding	1496.47	-0.184408	0.058568	-3.14861	0.00164047	0.0132059	-0.184914	6.43828	0.0003447	0.0042965
ENSG00000129667	RHBDF2	protein_coding	1501.88	0.220433	0.0595979	3.69866	0.000216738	0.00300698	0.219719	6.44241	4.08226e-05	0.000864741
ENSG00000079785	DDX1	protein_coding	1491.31	-0.258838	0.0620989	-4.16815	3.07076e-05	0.000698703	-0.259286	6.43352	4.04074e-06	0.000141327
ENSG00000166747	AP1G1	protein_coding	1488.16	-0.310494	0.0735117	-4.22374	2.40285e-05	0.000589	-0.310829	6.4309	1.70307e-05	0.000446225
ENSG00000244313	AC024293.1	processed_pseudogene	1494.84	0.220223	0.0677645	3.24983	0.00115473	0.0102463	0.219504	6.43563	0.000770579	0.00781012
ENSG00000168397	ATG4B	protein_coding	1491.76	0.163414	0.0586736	2.78513	0.0053506	0.0308268	0.162742	6.43275	0.00168798	0.0139316
ENSG00000104783	KCNN4	protein_coding	1491.72	0.17914	0.0581837	3.07888	0.00207784	0.0157452	0.178489	6.43275	0.000535741	0.00597909
ENSG00000100934	SEC23A	protein_coding	1483.65	-0.220351	0.0800702	-2.75198	0.00592367	0.0332846	-0.220781	6.42639	0.00670702	0.0376234
ENSG00000101457	DNTTIP1	protein_coding	1488.83	0.180045	0.0595255	3.02467	0.00248903	0.0179325	0.17929	6.42986	0.000733588	0.0075422
ENSG00000128309	MPST	protein_coding	1487.71	0.257641	0.0611823	4.21104	2.54196e-05	0.000613591	0.257157	6.42886	3.48539e-06	0.000125505
ENSG00000103043	VAC14	protein_coding	1486.02	0.203979	0.0648377	3.146	0.00165523	0.0132642	0.203235	6.427	0.00083785	0.00829208
ENSG00000138674	SEC31A	protein_coding	1478.51	-0.163259	0.0629532	-2.59334	0.00950501	0.0465517	-0.163688	6.42092	0.00435049	0.0275969
ENSG00000204267	TAP2	protein_coding	1476.01	-0.160284	0.0572083	-2.80176	0.00508245	0.0297528	-0.160811	6.41844	0.00127619	0.0113306
ENSG00000142453	CARM1	protein_coding	1480.03	0.181144	0.0650681	2.78391	0.00537078	0.0309041	0.18043	6.42136	0.00323729	0.0223039
ENSG00000113504	SLC12A7	protein_coding	1476.17	0.16524	0.0592051	2.79097	0.00525501	0.0304115	0.164583	6.41765	0.00178401	0.0145274
ENSG00000162337	LRP5	protein_coding	1476.14	0.186621	0.0607098	3.07398	0.00211222	0.015931	0.186027	6.41764	0.000731312	0.00752534
ENSG00000114745	GORASP1	protein_coding	1476.47	0.168954	0.0607396	2.7816	0.00540913	0.0311065	0.168222	6.4178	0.0020281	0.0160555
ENSG00000162408	NOL9	protein_coding	1470.03	-0.209068	0.0606999	-3.44429	0.00057257	0.00621023	-0.209502	6.41276	0.000116502	0.00191431
ENSG00000160410	SHKBP1	protein_coding	1472.7	0.202149	0.0699127	2.89145	0.00383473	0.0243678	0.20142	6.41389	0.00267906	0.0193646
ENSG00000074201	CLNS1A	protein_coding	1465.82	-0.17494	0.0663419	-2.63694	0.00836572	0.042633	-0.175586	6.40849	0.00509338	0.030838
ENSG00000055044	NOP58	protein_coding	1461.05	-0.352517	0.0749072	-4.70604	2.52573e-06	9.60061e-05	-0.352831	6.40425	1.51041e-06	6.5989e-05
ENSG00000090060	PAPOLA	protein_coding	1457.02	-0.322728	0.0662281	-4.87298	1.0993e-06	5.20706e-05	-0.323061	6.40039	1.89264e-07	1.30528e-05
ENSG00000137710	RDX	protein_coding	1455.61	-0.276222	0.0738009	-3.7428	0.00018198	0.00267113	-0.276541	6.39884	0.000119351	0.00194873
ENSG00000134590	RTL8C	protein_coding	1463.01	0.214677	0.06579	3.26306	0.00110215	0.00992337	0.213949	6.4044	0.000497911	0.00567391
ENSG00000068366	ACSL4	protein_coding	1453.29	-0.285046	0.0711458	-4.0065	6.16242e-05	0.00118013	-0.285359	6.39668	3.25164e-05	0.000739329
ENSG00000116661	FBXO2	protein_coding	1462.64	0.332967	0.0652006	5.10681	3.2765e-07	1.92372e-05	0.332302	6.40383	4.45015e-08	4.09162e-06
ENSG00000242802	AP5Z1	protein_coding	1460.6	0.252808	0.0573766	4.40612	1.05237e-05	0.000306957	0.252149	6.40219	4.57653e-07	2.64309e-05
ENSG00000004975	DVL2	protein_coding	1458.46	0.291358	0.0581709	5.00866	5.48098e-07	2.90492e-05	0.290693	6.39998	1.31324e-08	1.52826e-06
ENSG00000204525	HLA-C	protein_coding	1456	0.190254	0.0653113	2.91304	0.00357932	0.0231751	0.189502	6.39761	0.00186217	0.0150205
ENSG00000130935	NOL11	protein_coding	1447.63	-0.29931	0.0623588	-4.79981	1.58818e-06	6.85996e-05	-0.299767	6.39084	1.04056e-07	7.88178e-06
ENSG00000188064	WNT7B	protein_coding	1454.7	0.398074	0.0596633	6.67201	2.52327e-11	6.68666e-09	0.397455	6.396	5.74191e-14	3.06259e-11
ENSG00000160310	PRMT2	protein_coding	1451.86	0.192736	0.0583127	3.30521	0.000949063	0.00893048	0.19211	6.39374	0.000163051	0.00247677
ENSG00000186815	TPCN1	protein_coding	1450.2	0.306884	0.0576969	5.3189	1.04397e-07	8.12387e-06	0.306259	6.39182	1.26961e-09	2.20043e-07
ENSG00000108651	UTP6	protein_coding	1441.72	-0.186022	0.0595268	-3.125	0.00177803	0.0140141	-0.186412	6.38476	0.000415019	0.00493742
ENSG00000130227	XPO7	protein_coding	1441.48	-0.1805	0.0596125	-3.02788	0.00246272	0.017847	-0.180996	6.38439	0.000583494	0.00634261
ENSG00000140365	COMMD4	protein_coding	1446.76	0.189502	0.0601608	3.14992	0.00163314	0.0131829	0.188794	6.38855	0.000408563	0.00488495
ENSG00000196712	NF1	protein_coding	1438.76	-0.289009	0.0677529	-4.26564	1.99333e-05	0.000503726	-0.289353	6.38215	6.52381e-06	0.000208778
ENSG00000133657	ATP13A3	protein_coding	1437.97	-0.300673	0.0713231	-4.21564	2.49069e-05	0.000604986	-0.300987	6.38148	1.25617e-05	0.000354973
ENSG00000081041	CXCL2	protein_coding	1444.58	0.172631	0.0585071	2.9506	0.00317154	0.0212411	0.172055	6.38663	0.00084525	0.00834377
ENSG00000184110	EIF3C	protein_coding	1435.65	-0.394622	0.074956	-5.26471	1.40407e-07	1.02204e-05	-0.394998	6.37941	9.88492e-08	7.53196e-06
ENSG00000196504	PRPF40A	protein_coding	1435.27	-0.348145	0.0720714	-4.83056	1.36149e-06	6.12359e-05	-0.348508	6.37864	5.18514e-07	2.88587e-05
ENSG00000160767	FAM189B	protein_coding	1442.15	0.154868	0.0579312	2.67331	0.00751059	0.0395708	0.154202	6.38411	0.00232812	0.0176973
ENSG00000176720	BOK	protein_coding	1440.44	0.198129	0.0655755	3.02139	0.00251616	0.0180475	0.197392	6.38221	0.00131069	0.0115393
ENSG00000112715	VEGFA	protein_coding	1438.63	0.1921	0.0598748	3.20836	0.00133493	0.0113718	0.19149	6.38058	0.000287451	0.00371683
ENSG00000167778	SPRYD3	protein_coding	1440	0.198969	0.0709923	2.80269	0.00506787	0.029737	0.198169	6.38164	0.00401391	0.0259505
ENSG00000117394	SLC2A1	protein_coding	1438.49	0.209568	0.0788828	2.6567	0.0078909	0.0409445	0.208712	6.37992	0.0085944	0.0449783
ENSG00000169692	AGPAT2	protein_coding	1433.68	0.202706	0.0639283	3.17084	0.00152001	0.0126302	0.201963	6.37526	0.000561916	0.0061956
ENSG00000135596	MICAL1	protein_coding	1428.13	0.229165	0.05968	3.83989	0.000123087	0.00198498	0.228431	6.36977	1.44009e-05	0.000393062
ENSG00000125630	POLR1B	protein_coding	1421.23	-0.176564	0.0596101	-2.96198	0.00305672	0.0206196	-0.177101	6.36397	0.000730309	0.00752107
ENSG00000113141	IK	protein_coding	1412.25	-0.206002	0.062974	-3.27122	0.00107083	0.00972173	-0.206398	6.35507	0.000308001	0.00393092
ENSG00000197170	PSMD12	protein_coding	1409.78	-0.323101	0.0635464	-5.08449	3.6861e-07	2.08915e-05	-0.323541	6.35284	2.7643e-08	2.80586e-06
ENSG00000176853	FAM91A1	protein_coding	1408.37	-0.290164	0.0780394	-3.71818	0.000200666	0.00286811	-0.290453	6.3516	0.000187088	0.00274017
ENSG00000112531	QKI	protein_coding	1408.22	-0.228865	0.0663756	-3.44803	0.000564688	0.00613832	-0.229205	6.35112	0.000220369	0.00304638
ENSG00000166189	HPS6	protein_coding	1400.23	0.237411	0.0638271	3.71959	0.000199547	0.00285629	0.236669	6.3413	5.66018e-05	0.00112161
ENSG00000164687	FABP5	protein_coding	1394.34	-0.233367	0.0644881	-3.61877	0.00029601	0.00378407	-0.234055	6.33648	8.13553e-05	0.00146093
ENSG00000160326	SLC2A6	protein_coding	1401.22	0.37827	0.0643648	5.87698	4.17815e-09	5.61189e-07	0.377517	6.34185	1.45393e-10	3.72235e-08
ENSG00000125503	PPP1R12C	protein_coding	1397.05	0.251471	0.0597828	4.20641	2.59457e-05	0.000618971	0.250762	6.33803	1.93913e-06	8.08559e-05
ENSG00000138434	ITPRID2	protein_coding	1388.22	-0.220382	0.0744835	-2.95881	0.00308831	0.0207973	-0.220728	6.33061	0.00249175	0.0184162
ENSG00000186350	RXRA	protein_coding	1395	0.265609	0.0603361	4.40216	1.07178e-05	0.000309994	0.265025	6.33602	7.00687e-07	3.51745e-05
ENSG00000084073	ZMPSTE24	protein_coding	1381.17	-0.23633	0.0625212	-3.78	0.000156825	0.00239513	-0.236691	6.32316	2.76784e-05	0.000648453
ENSG00000103502	CDIPT	protein_coding	1384.56	0.195599	0.0597388	3.27424	0.00105947	0.00966727	0.19507	6.32542	0.000227927	0.00311719
ENSG00000128829	EIF2AK4	protein_coding	1376.96	-0.162999	0.0596452	-2.73281	0.00627963	0.0346688	-0.163421	6.31847	0.00180391	0.0146336
ENSG00000172500	FIBP	protein_coding	1381.09	0.200235	0.0704827	2.84091	0.00449843	0.0273278	0.199446	6.32134	0.00314222	0.0218742
ENSG00000127585	FBXL16	protein_coding	1375.03	0.380289	0.0610017	6.23406	4.54493e-10	8.25241e-08	0.379797	6.3151	3.38046e-12	1.44244e-09
ENSG00000137207	YIPF3	protein_coding	1373.62	0.196418	0.0627758	3.12889	0.00175469	0.0138528	0.19571	6.31381	0.000570241	0.00623739
ENSG00000188191	PRKAR1B	protein_coding	1371.72	0.176955	0.0631068	2.80406	0.00504635	0.0296462	0.176178	6.31172	0.00199446	0.0158422
ENSG00000068878	PSME4	protein_coding	1363.7	-0.191248	0.0631025	-3.03075	0.00243946	0.0177309	-0.191614	6.3047	0.000816304	0.00811928
ENSG00000238227	TMEM250	protein_coding	1370.52	0.316565	0.0607819	5.20821	1.90666e-07	1.3142e-05	0.315952	6.31029	4.0595e-09	5.71051e-07
ENSG00000116120	FARSB	protein_coding	1364.31	-0.219482	0.0640943	-3.42437	0.000616227	0.00654616	-0.220247	6.30493	0.000160489	0.00245743
ENSG00000123989	CHPF	protein_coding	1372.07	0.356641	0.0795067	4.48567	7.26848e-06	0.000226246	0.355847	6.31128	7.61967e-06	0.000237901
ENSG00000078902	TOLLIP	protein_coding	1368.26	0.208039	0.0613466	3.3912	0.000695871	0.00715435	0.207354	6.30815	0.000157426	0.00242213
ENSG00000171222	SCAND1	protein_coding	1367.71	0.222088	0.0706557	3.14324	0.00167087	0.0133411	0.221335	6.30725	0.00110076	0.0101868
ENSG00000102471	NDFIP2	protein_coding	1360.03	-0.172228	0.062137	-2.77174	0.00557571	0.0317663	-0.172675	6.30074	0.00194755	0.0155534
ENSG00000143815	LBR	protein_coding	1357.09	-0.168309	0.0653559	-2.57527	0.0100161	0.0482832	-0.168688	6.29771	0.00530064	0.0318323
ENSG00000104517	UBR5	protein_coding	1355.61	-0.219236	0.0688237	-3.18547	0.00144519	0.012132	-0.21958	6.29619	0.000710117	0.00738441
ENSG00000145391	SETD7	protein_coding	1354.32	-0.219185	0.0708529	-3.09352	0.00197794	0.0151651	-0.219629	6.29482	0.00114678	0.0104782
ENSG00000187608	ISG15	protein_coding	1359.23	0.369362	0.0607092	6.08412	1.1713e-09	1.85236e-07	0.368668	6.29823	5.1131e-12	1.96817e-09
ENSG00000173272	MZT2A	protein_coding	1356	0.19721	0.0614051	3.21163	0.00131986	0.0112804	0.196674	6.29545	0.000343536	0.00428617
ENSG00000189339	SLC35E2B	protein_coding	1354.76	0.183506	0.0609682	3.00987	0.00261363	0.0184099	0.1829	6.29396	0.000716909	0.00744295
ENSG00000054148	PHPT1	protein_coding	1353.59	0.154595	0.0596253	2.59277	0.00952066	0.0465819	0.153924	6.29276	0.00314453	0.0218749
ENSG00000092621	PHGDH	protein_coding	1351.8	0.291902	0.0643651	4.53509	5.75795e-06	0.000186326	0.291136	6.29034	6.15745e-07	3.25709e-05
ENSG00000136861	CDK5RAP2	protein_coding	1342.09	-0.178491	0.0639131	-2.79271	0.00522678	0.0302888	-0.178892	6.28152	0.00196714	0.0156698
ENSG00000119707	RBM25	protein_coding	1338.28	-0.307154	0.066752	-4.60141	4.19635e-06	0.000141882	-0.307474	6.27793	6.32839e-07	3.30617e-05
ENSG00000050405	LIMA1	protein_coding	1339.1	-0.228845	0.0671113	-3.40993	0.000649788	0.00680336	-0.229263	6.27846	0.000229752	0.00313211
ENSG00000162607	USP1	protein_coding	1336.12	-0.255079	0.0703519	-3.62576	0.000288117	0.00371709	-0.255467	6.27541	0.000124395	0.00200772
ENSG00000170471	RALGAPB	protein_coding	1334.15	-0.160648	0.0624881	-2.57085	0.0101449	0.0487601	-0.161066	6.27295	0.0037568	0.0246493
ENSG00000033100	CHPF2	protein_coding	1337.38	0.164426	0.0609173	2.69916	0.00695138	0.0372653	0.163702	6.27534	0.00230743	0.0175818
ENSG00000147119	CHST7	protein_coding	1336.58	0.270524	0.0615053	4.39839	1.09054e-05	0.000312434	0.269784	6.27421	6.95862e-07	3.50888e-05
ENSG00000157637	SLC38A10	protein_coding	1335.44	0.179025	0.0610417	2.93283	0.00335892	0.0221332	0.178357	6.27325	0.000961163	0.00921637
ENSG00000178951	ZBTB7A	protein_coding	1332.04	0.195034	0.0622364	3.13376	0.00172582	0.0136907	0.194453	6.26955	0.000435496	0.0051098
ENSG00000105669	COPE	protein_coding	1331.88	0.188031	0.0644874	2.91578	0.003548	0.023008	0.187309	6.2692	0.00132947	0.0116725
ENSG00000110719	TCIRG1	protein_coding	1326.22	0.264226	0.0656753	4.02322	5.7409e-05	0.00111584	0.263552	6.26295	1.34244e-05	0.000373585
ENSG00000266074	BAHCC1	protein_coding	1324.86	0.244061	0.0660203	3.69675	0.000218375	0.00301998	0.243394	6.26152	6.2952e-05	0.0012089
ENSG00000173156	RHOD	protein_coding	1325.38	0.353369	0.0604979	5.84101	5.18861e-09	6.78325e-07	0.352633	6.26187	2.012e-11	6.77781e-09
ENSG00000130821	SLC6A8	protein_coding	1325.41	0.288549	0.0707762	4.07692	4.56369e-05	0.000943861	0.287873	6.26181	1.63051e-05	0.000429469
ENSG00000166925	TSC22D4	protein_coding	1323.14	0.195169	0.0616539	3.16556	0.00154786	0.0127536	0.19456	6.25992	0.00036816	0.00453591
ENSG00000095002	MSH2	protein_coding	1315.3	-0.272485	0.075091	-3.62873	0.000284816	0.0036842	-0.272932	6.25299	0.000184571	0.002722
ENSG00000144591	GMPPA	protein_coding	1322.78	0.24635	0.0649995	3.79004	0.000150625	0.00231732	0.245653	6.25923	3.35955e-05	0.000758194
ENSG00000111142	METAP2	protein_coding	1311.3	-0.361674	0.0658715	-5.49059	4.00584e-08	3.74069e-06	-0.362048	6.24873	1.74831e-09	2.84985e-07
ENSG00000161714	PLCD3	protein_coding	1318.91	0.198512	0.0625168	3.17534	0.00149662	0.0124866	0.197781	6.25517	0.000380684	0.00463225
ENSG00000132466	ANKRD17	protein_coding	1312.88	-0.198824	0.065914	-3.01641	0.00255785	0.0182001	-0.19919	6.24995	0.000944809	0.00909361
ENSG00000082516	GEMIN5	protein_coding	1314.08	-0.228418	0.0802014	-2.84806	0.00439868	0.0269388	-0.229168	6.25102	0.00420662	0.0269149
ENSG00000187735	TCEA1	protein_coding	1310.11	-0.172083	0.0667748	-2.57707	0.00996421	0.0480802	-0.172731	6.24666	0.0050862	0.0308279
ENSG00000149639	SOGA1	protein_coding	1313.1	0.1963	0.0659657	2.97579	0.00292239	0.0199263	0.195759	6.24911	0.00137242	0.0119512
ENSG00000100519	PSMC6	protein_coding	1303.82	-0.27186	0.0768815	-3.53609	0.000406096	0.00476859	-0.272212	6.24033	0.00028069	0.0036739
ENSG00000080845	DLGAP4	protein_coding	1306.78	0.192492	0.0651652	2.95391	0.00313775	0.0210723	0.191793	6.2418	0.00118897	0.0107686
ENSG00000102034	ELF4	protein_coding	1304.07	0.196209	0.065704	2.98626	0.00282408	0.019459	0.195471	6.23886	0.00119392	0.0107857
ENSG00000162377	COA7	protein_coding	1297.02	-0.207504	0.061255	-3.38755	0.000705201	0.00721011	-0.208061	6.23234	9.53337e-05	0.00166036
ENSG00000090565	RAB11FIP3	protein_coding	1297.46	0.17074	0.0656164	2.60209	0.00926567	0.0456992	0.170187	6.23176	0.00460147	0.0286078
ENSG00000184863	RBM33	protein_coding	1291.33	-0.220939	0.0747843	-2.95436	0.00313323	0.0210564	-0.221257	6.22643	0.00220738	0.0170735
ENSG00000153406	NMRAL1	protein_coding	1296.97	0.196562	0.0662542	2.96679	0.00300926	0.0204008	0.19579	6.23098	0.00124788	0.0111707
ENSG00000213445	SIPA1	protein_coding	1291.64	0.192759	0.0655441	2.94091	0.00327251	0.0217686	0.192126	6.2251	0.00121426	0.0109309
ENSG00000172466	ZNF24	protein_coding	1284.86	-0.270137	0.0716244	-3.77158	0.000162216	0.00245453	-0.270504	6.21914	6.23357e-05	0.00120538
ENSG00000138160	KIF11	protein_coding	1282.51	-0.285269	0.0715693	-3.9859	6.72235e-05	0.00126454	-0.285735	6.21644	2.43524e-05	0.000591527
ENSG00000144224	UBXN4	protein_coding	1281.74	-0.25625	0.0727727	-3.52123	0.000429546	0.00496077	-0.256623	6.21576	0.000219849	0.00304577
ENSG00000166888	STAT6	protein_coding	1287.9	0.206956	0.0612328	3.37982	0.000725339	0.00736226	0.206235	6.22089	0.000107572	0.0018095
ENSG00000165886	UBTD1	protein_coding	1276.48	0.23937	0.0698393	3.42744	0.000609301	0.00651494	0.238569	6.20781	0.000285537	0.0037033
ENSG00000163870	TPRA1	protein_coding	1272.37	0.204216	0.0621815	3.28419	0.00102275	0.00944265	0.203671	6.20358	0.000204349	0.00288553
ENSG00000151465	CDC123	protein_coding	1266.41	-0.252344	0.0607393	-4.15455	3.25923e-05	0.000732954	-0.252896	6.19805	1.37079e-06	6.09288e-05
ENSG00000020577	SAMD4A	protein_coding	1264.92	-0.235992	0.0641901	-3.67646	0.000236496	0.00319401	-0.236407	6.19638	3.82558e-05	0.000827218
ENSG00000072803	FBXW11	protein_coding	1260.54	-0.176095	0.0686635	-2.56461	0.0103292	0.0494036	-0.176563	6.19123	0.00547566	0.0325413
ENSG00000177732	SOX12	protein_coding	1259.92	0.219392	0.0630119	3.48175	0.000498142	0.00557566	0.218774	6.18926	7.29386e-05	0.00134537
ENSG00000086189	DIMT1	protein_coding	1254.64	-0.176022	0.0618315	-2.8468	0.00441605	0.0270115	-0.176493	6.1845	0.00108047	0.0100444
ENSG00000125648	SLC25A23	protein_coding	1259.22	0.19849	0.0657118	3.02061	0.00252264	0.0180544	0.197792	6.18848	0.000936706	0.009036
ENSG00000164163	ABCE1	protein_coding	1248	-0.468864	0.0712882	-6.57701	4.79992e-11	1.17658e-08	-0.469205	6.1779	2.51264e-12	1.10911e-09
ENSG00000138386	NAB1	protein_coding	1247.22	-0.250317	0.0752952	-3.32447	0.000885859	0.00849057	-0.250631	6.1764	0.000521065	0.00585101
ENSG00000003436	TFPI	protein_coding	1247.94	-0.211658	0.0716612	-2.9536	0.00314096	0.021078	-0.212023	6.17692	0.00159392	0.0132756
ENSG00000130724	CHMP2A	protein_coding	1247.74	0.224873	0.0666704	3.37291	0.000743779	0.00752158	0.224075	6.17502	0.000220213	0.00304638
ENSG00000182004	SNRPE	protein_coding	1239.65	-0.209073	0.0637443	-3.27986	0.00103858	0.00955276	-0.209569	6.16731	0.000195459	0.00280501
ENSG00000123213	NLN	protein_coding	1236.68	-0.327105	0.0701624	-4.66211	3.12983e-06	0.000112	-0.327428	6.16431	4.87531e-07	2.76145e-05
ENSG00000155090	KLF10	protein_coding	1238.39	-0.207861	0.0631234	-3.29293	0.000991487	0.00924099	-0.208294	6.16586	0.000173844	0.00260584
ENSG00000051128	HOMER3	protein_coding	1243.13	0.20137	0.0616559	3.26603	0.00109065	0.00984698	0.200765	6.17004	0.000170114	0.00256494
ENSG00000141552	ANAPC11	protein_coding	1241.93	0.197024	0.0683173	2.88395	0.00392723	0.0247312	0.196425	6.16882	0.00199947	0.0158681
ENSG00000142733	MAP3K6	protein_coding	1241.29	0.249986	0.0697146	3.58584	0.000335991	0.00414911	0.249263	6.1677	0.000129575	0.00206305
ENSG00000157954	WIPI2	protein_coding	1239.15	0.181352	0.0640991	2.82923	0.00466595	0.0280672	0.180606	6.16526	0.00141861	0.0122287
ENSG00000134371	CDC73	protein_coding	1229.91	-0.247682	0.0652565	-3.79551	0.000147338	0.00228223	-0.248081	6.15615	2.18482e-05	0.000537844
ENSG00000125686	MED1	protein_coding	1229.93	-0.213892	0.0629648	-3.39701	0.000681272	0.00703144	-0.214327	6.15599	0.000103297	0.00176315
ENSG00000018510	AGPS	protein_coding	1228.81	-0.239725	0.0698692	-3.43106	0.000601238	0.00645685	-0.240101	6.15481	0.000198284	0.00283919
ENSG00000160818	GPATCH4	protein_coding	1229.19	-0.236365	0.0702698	-3.36367	0.000769129	0.00771095	-0.237061	6.15474	0.000313429	0.00397281
ENSG00000144635	DYNC1LI1	protein_coding	1227.88	-0.203309	0.0659729	-3.08171	0.00205816	0.0156436	-0.203856	6.15356	0.000618545	0.00665938
ENSG00000197122	SRC	protein_coding	1233.06	0.281063	0.0615372	4.56737	4.93882e-06	0.000163048	0.28051	6.15818	1.31272e-07	9.49386e-06
ENSG00000164741	DLC1	protein_coding	1226.62	-0.177195	0.0653389	-2.71194	0.00668914	0.0363234	-0.177634	6.15205	0.00225887	0.0173148
ENSG00000130305	NSUN5	protein_coding	1231.61	0.194332	0.0748936	2.59478	0.00946515	0.0464261	0.193534	6.15617	0.00712453	0.0390785
ENSG00000143772	ITPKB	protein_coding	1229.41	0.192496	0.0639404	3.01055	0.00260772	0.0183947	0.191824	6.15394	0.000687836	0.0072172
ENSG00000141012	GALNS	protein_coding	1227.99	0.174464	0.0621222	2.8084	0.00497889	0.0293378	0.173998	6.15266	0.0012197	0.0109644
ENSG00000004897	CDC27	protein_coding	1218.48	-0.254603	0.0738844	-3.44596	0.000569044	0.00617882	-0.254907	6.14283	0.00027368	0.0036043
ENSG00000092148	HECTD1	protein_coding	1214.24	-0.264882	0.0822451	-3.22064	0.00127907	0.0110266	-0.26516	6.13802	0.00112462	0.0103422
ENSG00000115839	RAB3GAP1	protein_coding	1214.04	-0.197899	0.0637821	-3.10273	0.00191746	0.014827	-0.198337	6.1372	0.000369238	0.00454482
ENSG00000104131	EIF3J	protein_coding	1213.13	-0.240282	0.0743293	-3.23267	0.00122638	0.0106791	-0.240756	6.1364	0.000675898	0.00712113
ENSG00000085721	RRN3	protein_coding	1209.56	-0.185992	0.0657226	-2.82995	0.00465554	0.0280391	-0.186379	6.13194	0.00145645	0.0124653
ENSG00000110697	PITPNM1	protein_coding	1213.12	0.311156	0.0650864	4.78066	1.74719e-06	7.38169e-05	0.310389	6.13444	6.57203e-08	5.32792e-06
ENSG00000136518	ACTL6A	protein_coding	1206.99	-0.169374	0.06354	-2.66563	0.00768448	0.0402506	-0.169825	6.12874	0.00225464	0.0173032
ENSG00000051108	HERPUD1	protein_coding	1210.73	0.252676	0.0675465	3.74077	0.000183459	0.0026808	0.252114	6.13213	4.2625e-05	0.000895965
ENSG00000221968	FADS3	protein_coding	1211.86	0.241386	0.0641839	3.76085	0.00016934	0.00253492	0.240653	6.13305	1.79145e-05	0.000464014
ENSG00000167645	YIF1B	protein_coding	1209.99	0.200184	0.0663078	3.01902	0.00253597	0.0180969	0.199472	6.13102	0.000741103	0.00760165
ENSG00000145041	DCAF1	protein_coding	1205.06	-0.206625	0.0639152	-3.23279	0.00122588	0.0106791	-0.207081	6.12653	0.000227348	0.00311719
ENSG00000139496	NUP58	protein_coding	1204.28	-0.229165	0.0682409	-3.35818	0.00078458	0.00782585	-0.229565	6.12583	0.000237158	0.00320689
ENSG00000163811	WDR43	protein_coding	1203.3	-0.36397	0.0662695	-5.49227	3.96807e-08	3.74069e-06	-0.364531	6.12476	6.15967e-10	1.23203e-07
ENSG00000099364	FBXL19	protein_coding	1207.09	0.24214	0.0651522	3.71653	0.00020198	0.0028827	0.241414	6.1274	3.17393e-05	0.000724233
ENSG00000133872	SARAF	protein_coding	1198.06	-0.204097	0.0658925	-3.09743	0.00195209	0.0150119	-0.204539	6.11819	0.00056656	0.00621469
ENSG00000186111	PIP5K1C	protein_coding	1199.83	0.196224	0.0656901	2.98712	0.00281624	0.0194459	0.195561	6.11885	0.00102634	0.00968175
ENSG00000125726	CD70	protein_coding	1198.03	0.168519	0.0633155	2.66158	0.00777741	0.0405841	0.167805	6.11674	0.00259645	0.0189371
ENSG00000177169	ULK1	protein_coding	1194.5	0.172224	0.0651386	2.64396	0.00819413	0.0419939	0.171529	6.11244	0.00330043	0.0226414
ENSG00000174917	C19orf70	protein_coding	1193.31	0.186972	0.0667168	2.80247	0.00507131	0.0297382	0.186313	6.11111	0.00233558	0.0177224
ENSG00000102241	HTATSF1	protein_coding	1186.36	-0.248259	0.0690903	-3.59325	0.00032658	0.00407394	-0.24869	6.10423	9.93961e-05	0.00171478
ENSG00000169926	KLF13	protein_coding	1191.22	0.233944	0.0674733	3.46721	0.000525891	0.00581326	0.233271	6.10843	0.000180834	0.00267923
ENSG00000180891	CUEDC1	protein_coding	1190.36	0.192434	0.0631558	3.04697	0.0023116	0.0170415	0.191802	6.10756	0.000508651	0.00575198
ENSG00000118508	RAB32	protein_coding	1191.09	0.211331	0.0674142	3.13482	0.00171963	0.0136636	0.210665	6.10821	0.000627201	0.00673451
ENSG00000167797	CDK2AP2	protein_coding	1189.56	0.260741	0.0629708	4.14066	3.46302e-05	0.000764751	0.260076	6.10633	2.51505e-06	9.81559e-05
ENSG00000187079	TEAD1	protein_coding	1181.69	-0.371122	0.0667484	-5.56001	2.69756e-08	2.64496e-06	-0.371472	6.09887	6.92836e-10	1.36139e-07
ENSG00000131408	NR1H2	protein_coding	1188.07	0.176358	0.0665772	2.64893	0.00807466	0.0415383	0.175609	6.10459	0.00356108	0.0237671
ENSG00000129219	PLD2	protein_coding	1185.91	0.213231	0.063739	3.34537	0.000821726	0.00807317	0.212744	6.10227	0.000174703	0.00261564
ENSG00000113441	LNPEP	protein_coding	1176.12	-0.394763	0.0739808	-5.33602	9.501e-08	7.45259e-06	-0.39506	6.09218	2.0825e-08	2.24698e-06
ENSG00000135924	DNAJB2	protein_coding	1180.07	0.22048	0.0629623	3.50178	0.000462158	0.00525082	0.219934	6.09508	6.78788e-05	0.00127407
ENSG00000105223	PLD3	protein_coding	1180.17	0.182328	0.0660114	2.76207	0.0057436	0.032515	0.181588	6.09502	0.0023694	0.0178942
ENSG00000138035	PNPT1	protein_coding	1173.28	-0.327576	0.0659399	-4.9678	6.77168e-07	3.49454e-05	-0.327977	6.08842	2.78373e-08	2.80586e-06
ENSG00000153310	FAM49B	protein_coding	1174.08	-0.199895	0.0635415	-3.1459	0.00165579	0.0132642	-0.20053	6.0888	0.000309425	0.00394516
ENSG00000187837	HIST1H1C	protein_coding	1177.9	0.185824	0.0707259	2.62739	0.00860433	0.0433797	0.185056	6.09229	0.00542453	0.0323124
ENSG00000149557	FEZ1	protein_coding	1177.07	0.240494	0.0637831	3.77049	0.000162926	0.00245767	0.239837	6.09118	2.10041e-05	0.00051906
ENSG00000161791	FMNL3	protein_coding	1173.58	0.240307	0.0651525	3.68838	0.000225687	0.00309925	0.239794	6.0871	4.08693e-05	0.000864741
ENSG00000072364	AFF4	protein_coding	1165.4	-0.24752	0.0806429	-3.06933	0.00214538	0.0161068	-0.247832	6.07878	0.00189037	0.0152186
ENSG00000023909	GCLM	protein_coding	1163.89	-0.316201	0.0676304	-4.67543	2.93339e-06	0.000108238	-0.316658	6.07663	2.52603e-07	1.63311e-05
ENSG00000172432	GTPBP2	protein_coding	1168.62	0.317969	0.0657049	4.83934	1.3027e-06	5.88618e-05	0.317307	6.08067	5.30863e-08	4.62034e-06
ENSG00000121892	PDS5A	protein_coding	1160.49	-0.358218	0.0875005	-4.0939	4.24178e-05	0.000898287	-0.358415	6.07296	5.43389e-05	0.00108348
ENSG00000161904	LEMD2	protein_coding	1167.09	0.19241	0.0644107	2.98723	0.00281513	0.0194459	0.191691	6.07908	0.000761126	0.00776092
ENSG00000087263	OGFOD1	protein_coding	1162.79	-0.223094	0.06588	-3.38637	0.000708235	0.00723359	-0.223644	6.07511	0.000159665	0.0024496
ENSG00000137955	RABGGTB	protein_coding	1159.51	-0.334885	0.0681906	-4.91102	9.06056e-07	4.54986e-05	-0.335276	6.07156	7.64126e-08	6.15194e-06
ENSG00000008710	PKD1	protein_coding	1165.61	0.187171	0.0633792	2.95319	0.00314505	0.021078	0.186459	6.07723	0.000727841	0.00751378
ENSG00000108559	NUP88	protein_coding	1161.07	-0.182451	0.0621396	-2.93615	0.00332309	0.0219709	-0.183013	6.07277	0.000639886	0.00681462
ENSG00000114346	ECT2	protein_coding	1155.9	-0.461116	0.0814318	-5.6626	1.49093e-08	1.58898e-06	-0.461413	6.06742	8.02713e-09	1.01754e-06
ENSG00000130202	NECTIN2	protein_coding	1160.78	0.181395	0.0646117	2.80746	0.00499345	0.0294059	0.180683	6.07124	0.00164424	0.0136057
ENSG00000069248	NUP133	protein_coding	1152	-0.310069	0.0663663	-4.67209	2.98154e-06	0.000108238	-0.310422	6.06209	1.91413e-07	1.31031e-05
ENSG00000163719	MTMR14	protein_coding	1157.98	0.222171	0.0635308	3.49706	0.000470415	0.00533228	0.22152	6.0677	6.7743e-05	0.00127339
ENSG00000174233	ADCY6	protein_coding	1156.72	0.186333	0.0673098	2.76829	0.00563509	0.0320302	0.185812	6.0664	0.00261792	0.0190445
ENSG00000185504	FAAP100	protein_coding	1156.93	0.192059	0.0654505	2.93441	0.00334184	0.0220503	0.19141	6.06647	0.00111817	0.0103125
ENSG00000105723	GSK3A	protein_coding	1156.3	0.189706	0.0635822	2.98364	0.0028484	0.019537	0.189081	6.06572	0.000693953	0.00725167
ENSG00000122692	SMU1	protein_coding	1149.16	-0.183165	0.0633913	-2.88943	0.00385939	0.0244769	-0.183713	6.058	0.000871466	0.00852226
ENSG00000089060	SLC8B1	protein_coding	1153.36	0.196812	0.0650633	3.02493	0.00248694	0.0179325	0.196168	6.06195	0.000669918	0.00708144
ENSG00000108557	RAI1	protein_coding	1152.27	0.174555	0.0645917	2.70244	0.00688336	0.0370425	0.174061	6.0609	0.00240815	0.0180505
ENSG00000100897	DCAF11	protein_coding	1153.24	0.212024	0.0733103	2.89214	0.00382629	0.02433	0.211364	6.06153	0.00225234	0.0172965
ENSG00000126524	SBDS	protein_coding	1144.66	-0.219678	0.0644463	-3.4087	0.000652738	0.00681287	-0.220185	6.05249	0.000104723	0.00178408
ENSG00000117691	NENF	protein_coding	1149.25	0.239293	0.0794669	3.01123	0.00260192	0.0183789	0.23844	6.05653	0.00239003	0.0179547
ENSG00000078140	UBE2K	protein_coding	1141.56	-0.208397	0.0682048	-3.05546	0.00224716	0.0167046	-0.208753	6.04871	0.000803826	0.00803443
ENSG00000242265	PEG10	protein_coding	1139.64	-0.248953	0.0671088	-3.70969	0.000207516	0.00292341	-0.24935	6.04637	3.81775e-05	0.000827218
ENSG00000197045	GMFB	protein_coding	1136.62	-0.402377	0.07885	-5.10307	3.34182e-07	1.94222e-05	-0.402701	6.04316	1.55209e-07	1.09167e-05
ENSG00000143776	CDC42BPA	protein_coding	1137.17	-0.279597	0.0734142	-3.80849	0.000139817	0.00220757	-0.279948	6.04328	5.17053e-05	0.00103906
ENSG00000165733	BMS1	protein_coding	1136.15	-0.219014	0.0724405	-3.02336	0.00249986	0.0179832	-0.219334	6.04198	0.00127486	0.0113306
ENSG00000164244	PRRC1	protein_coding	1137.04	-0.187646	0.0698459	-2.68658	0.00721885	0.0384261	-0.188216	6.04287	0.0038729	0.0251813
ENSG00000145833	DDX46	protein_coding	1133.99	-0.278732	0.0759578	-3.66957	0.00024296	0.00323232	-0.279084	6.03944	0.000126665	0.00202933
ENSG00000136937	NCBP1	protein_coding	1134.65	-0.278602	0.066081	-4.21607	2.48597e-05	0.000604986	-0.279024	6.0401	2.11255e-06	8.78013e-05
ENSG00000100284	TOM1	protein_coding	1137.48	0.267881	0.0647936	4.13438	3.55912e-05	0.000782447	0.267324	6.04191	2.90911e-06	0.000109528
ENSG00000170017	ALCAM	protein_coding	1129.85	-0.35628	0.0698636	-5.09965	3.40284e-07	1.96264e-05	-0.356794	6.03399	3.09129e-08	3.04397e-06
ENSG00000132481	TRIM47	protein_coding	1134.98	0.283106	0.0687219	4.11958	3.79557e-05	0.000825179	0.282327	6.03853	7.38551e-06	0.000231154
ENSG00000108256	NUFIP2	protein_coding	1127.51	-0.346606	0.0709668	-4.88406	1.03923e-06	4.97057e-05	-0.346971	6.03131	1.35635e-07	9.75431e-06
ENSG00000197355	UAP1L1	protein_coding	1135.7	0.431064	0.0641927	6.71515	1.87867e-11	5.26297e-09	0.430396	6.03912	1.87807e-14	1.09278e-11
ENSG00000100395	L3MBTL2	protein_coding	1133.26	0.172388	0.0663873	2.5967	0.00941242	0.0462198	0.17169	6.03672	0.00387281	0.0251813
ENSG00000206527	HACD2	protein_coding	1128.41	-0.247597	0.0655733	-3.77588	0.000159441	0.00242752	-0.248118	6.03188	1.89059e-05	0.000481143
ENSG00000214253	FIS1	protein_coding	1130.35	0.184679	0.0645603	2.86057	0.00422876	0.0261762	0.184213	6.03323	0.00125972	0.0112295
ENSG00000108848	LUC7L3	protein_coding	1122.79	-0.394956	0.080552	-4.90313	9.43239e-07	4.61955e-05	-0.39526	6.02563	5.6681e-07	3.06149e-05
ENSG00000157837	SPPL3	protein_coding	1127.5	0.206426	0.067589	3.05413	0.00225712	0.0167533	0.205953	6.02962	0.000780269	0.00785527
ENSG00000160685	ZBTB7B	protein_coding	1127.43	0.357018	0.0701781	5.08731	3.63171e-07	2.07029e-05	0.356465	6.02898	5.01725e-08	4.46012e-06
ENSG00000130638	ATXN10	protein_coding	1117.49	-0.179836	0.0686208	-2.62072	0.00877439	0.0439392	-0.180363	6.01772	0.00391385	0.0253549
ENSG00000166479	TMX3	protein_coding	1112.25	-0.395329	0.0763412	-5.17845	2.2374e-07	1.40627e-05	-0.395648	6.01191	5.59642e-08	4.78603e-06
ENSG00000117751	PPP1R8	protein_coding	1112.72	-0.196252	0.0686006	-2.86079	0.00422584	0.0261762	-0.196635	6.01193	0.00173121	0.0142319
ENSG00000137161	CNPY3	protein_coding	1113.27	0.183636	0.0651315	2.81947	0.00481026	0.0286507	0.182972	6.01112	0.00131059	0.0115393
ENSG00000126458	RRAS	protein_coding	1115.36	0.354741	0.0742157	4.77986	1.75414e-06	7.38169e-05	0.354011	6.01312	5.59499e-07	3.03481e-05
ENSG00000143924	EML4	protein_coding	1103.01	-0.29928	0.0696305	-4.29812	1.72255e-05	0.000450388	-0.299658	5.99954	2.39768e-06	9.59147e-05
ENSG00000196411	EPHB4	protein_coding	1109.85	0.362211	0.0707569	5.11909	3.07006e-07	1.82436e-05	0.361583	6.00612	3.81612e-08	3.64553e-06
ENSG00000134970	TMED7	protein_coding	1102.44	-0.223174	0.072654	-3.07174	0.00212817	0.0160221	-0.223513	5.99876	0.00106028	0.00990701
ENSG00000278053	DDX52	protein_coding	1103.3	-0.198456	0.0709086	-2.79875	0.00513003	0.0298693	-0.198983	5.99956	0.00257429	0.0188573
ENSG00000072135	PTPN18	protein_coding	1105.73	0.230546	0.0665626	3.4636	0.000533007	0.00587867	0.229831	6.00108	0.000101911	0.00174406
ENSG00000259781	HMGB1P6	processed_pseudogene	1100	-0.232959	0.0674145	-3.45563	0.000549014	0.00602135	-0.233461	5.99529	0.000105715	0.00179239
ENSG00000166012	TAF1D	protein_coding	1095.14	-0.391649	0.0806766	-4.85455	1.20661e-06	5.60702e-05	-0.391951	5.98969	6.09874e-07	3.25292e-05
ENSG00000123496	IL13RA2	protein_coding	1094.02	-0.277995	0.074441	-3.73443	0.000188143	0.00272488	-0.278329	5.98768	7.58923e-05	0.00138716
ENSG00000061794	MRPS35	protein_coding	1095.87	-0.244832	0.071817	-3.4091	0.000651766	0.00681287	-0.245581	5.98947	0.000221477	0.00305776
ENSG00000172845	SP3	protein_coding	1089.76	-0.345855	0.0711887	-4.85828	1.18408e-06	5.55499e-05	-0.346175	5.98233	1.28895e-07	9.37489e-06
ENSG00000275464	FP565260.1	protein_coding	1093.89	0.195012	0.0752095	2.59291	0.00951677	0.0465819	0.194472	5.98572	0.0059535	0.0346412
ENSG00000131069	ACSS2	protein_coding	1094.17	0.207701	0.0689056	3.01428	0.00257586	0.0182791	0.20701	5.98597	0.000942557	0.00908143
ENSG00000166801	FAM111A	protein_coding	1088.31	-0.231474	0.0688226	-3.36334	0.000770067	0.00771247	-0.231898	5.97987	0.000185144	0.00272416
ENSG00000184897	H1FX	protein_coding	1092.75	0.292749	0.084271	3.4739	0.000512951	0.00570236	0.291952	5.98376	0.000554354	0.00612805
ENSG00000115825	PRKD3	protein_coding	1084.31	-0.227362	0.076155	-2.98552	0.00283095	0.0194717	-0.227671	5.97482	0.00170861	0.0140836
ENSG00000105810	CDK6	protein_coding	1082.49	-0.451839	0.0861599	-5.24419	1.56969e-07	1.11553e-05	-0.452066	5.9729	1.45224e-07	1.03279e-05
ENSG00000165912	PACSIN3	protein_coding	1088.31	0.192302	0.0661916	2.90524	0.00366972	0.0235482	0.191778	5.97856	0.00105764	0.0098988
ENSG00000253368	TRNP1	protein_coding	1090	0.288884	0.0688689	4.19469	2.73242e-05	0.000644023	0.288158	5.98015	3.98629e-06	0.000139804
ENSG00000149177	PTPRJ	protein_coding	1081.91	0.31553	0.0819544	3.85007	0.000118085	0.0019338	0.314867	5.96997	0.000114296	0.00188787
ENSG00000075239	ACAT1	protein_coding	1077.73	-0.190294	0.0659733	-2.8844	0.00392159	0.0247116	-0.190826	5.96567	0.000989831	0.00944175
ENSG00000198947	DMD	protein_coding	1075.75	-0.233705	0.0682011	-3.4267	0.000610962	0.00651848	-0.234101	5.96328	0.000124646	0.00200772
ENSG00000135622	SEMA4F	protein_coding	1079.89	0.197572	0.0659096	2.99762	0.00272094	0.0189884	0.197003	5.96735	0.000687165	0.00721608
ENSG00000169905	TOR1AIP2	protein_coding	1073.91	-0.26111	0.0704757	-3.70496	0.000211425	0.00296995	-0.261602	5.96058	4.85671e-05	0.000993143
ENSG00000117500	TMED5	protein_coding	1068.49	-0.266205	0.07112	-3.74304	0.000181806	0.00267113	-0.266547	5.9537	4.52304e-05	0.000942987
ENSG00000065548	ZC3H15	protein_coding	1067.65	-0.358047	0.082441	-4.34307	1.40504e-05	0.000382678	-0.358419	5.95271	8.6817e-06	0.000263977
ENSG00000099795	NDUFB7	protein_coding	1073.13	0.19882	0.0675419	2.94365	0.00324368	0.0216209	0.19815	5.95803	0.000996252	0.00949592
ENSG00000110330	BIRC2	protein_coding	1066.34	-0.307866	0.0811426	-3.79413	0.000148161	0.00228774	-0.308129	5.95112	9.65127e-05	0.00167406
ENSG00000126756	UXT	protein_coding	1072.33	0.208129	0.0697592	2.98354	0.00284935	0.019537	0.207493	5.95702	0.00112067	0.0103281
ENSG00000166272	WBP1L	protein_coding	1070.2	0.240705	0.0688695	3.49509	0.000473894	0.00535932	0.240072	5.95413	0.000127252	0.00203364
ENSG00000197989	SNHG12	antisense	1065.18	-0.230986	0.0712909	-3.24005	0.00119508	0.0105281	-0.231613	5.94884	0.000455307	0.00529853
ENSG00000162585	FAAP20	protein_coding	1068.39	0.192397	0.071462	2.6923	0.00709609	0.0378961	0.191771	5.95189	0.00392458	0.0254115
ENSG00000275052	PPP4R3B	protein_coding	1062.75	-0.31361	0.0720607	-4.35203	1.34885e-05	0.000371502	-0.313951	5.94608	2.28691e-06	9.35297e-05
ENSG00000087077	TRIP6	protein_coding	1068.13	0.179108	0.0662446	2.70373	0.0068566	0.0369193	0.178376	5.95141	0.00209342	0.0164404
ENSG00000083857	FAT1	protein_coding	1063.13	-0.258711	0.0668816	-3.8682	0.00010964	0.0018098	-0.25922	5.94624	1.02535e-05	0.000300356
ENSG00000100941	PNN	protein_coding	1058.49	-0.413827	0.0864932	-4.7845	1.71417e-06	7.27594e-05	-0.414124	5.94096	1.74995e-06	7.44223e-05
ENSG00000173674	EIF1AX	protein_coding	1058.17	-0.394125	0.069269	-5.68978	1.27204e-08	1.41732e-06	-0.394596	5.93997	2.1795e-10	5.07269e-08
ENSG00000130779	CLIP1	protein_coding	1058.43	-0.273424	0.0839612	-3.25655	0.00112774	0.0100852	-0.273696	5.94004	0.000923566	0.00892943
ENSG00000134186	PRPF38B	protein_coding	1055.6	-0.354289	0.0736769	-4.80869	1.51924e-06	6.59122e-05	-0.35464	5.93645	2.34851e-07	1.54743e-05
ENSG00000109133	TMEM33	protein_coding	1056.13	-0.293813	0.0758826	-3.87194	0.000107974	0.00179135	-0.29424	5.93692	4.07314e-05	0.000864682
ENSG00000091436	MAP3K20	protein_coding	1052.73	-0.186803	0.070253	-2.659	0.00783733	0.0407666	-0.187217	5.93205	0.00348443	0.0234512
ENSG00000133704	IPO8	protein_coding	1051.2	-0.308779	0.079259	-3.89582	9.78675e-05	0.00166596	-0.3091	5.93043	4.90814e-05	0.00100046
ENSG00000108064	TFAM	protein_coding	1052.04	-0.294789	0.0673655	-4.37597	1.20896e-05	0.000337716	-0.29525	5.93131	6.9624e-07	3.50888e-05
ENSG00000085117	CD82	protein_coding	1054.86	0.258614	0.0692503	3.73448	0.000188102	0.00272488	0.25794	5.93319	4.05353e-05	0.000861948
ENSG00000254470	AP5B1	protein_coding	1054.7	0.192751	0.0728737	2.64501	0.00816897	0.0419135	0.191999	5.93305	0.00488311	0.0299658
ENSG00000103994	ZNF106	protein_coding	1049.26	-0.298566	0.0750281	-3.97939	6.90934e-05	0.00127867	-0.299007	5.92741	2.09975e-05	0.00051906
ENSG00000138385	SSB	protein_coding	1045.88	-0.30394	0.0723755	-4.19948	2.67523e-05	0.00063359	-0.304387	5.92283	4.61005e-06	0.00015779
ENSG00000124275	MTRR	protein_coding	1044.98	-0.273022	0.0762713	-3.57962	0.000344092	0.00422255	-0.273409	5.92182	0.000159785	0.0024496
ENSG00000104142	VPS18	protein_coding	1052.25	0.344164	0.0724651	4.74937	2.04047e-06	8.26728e-05	0.343366	5.92908	3.07778e-07	1.89417e-05
ENSG00000206560	ANKRD28	protein_coding	1043.42	-0.260921	0.0720625	-3.62077	0.000293732	0.00376323	-0.26133	5.9195	8.51763e-05	0.001514
ENSG00000092853	CLSPN	protein_coding	1038.13	-0.307068	0.0736399	-4.16986	3.04782e-05	0.000696595	-0.307377	5.91237	7.10969e-06	0.000224298
ENSG00000028203	VEZT	protein_coding	1038.21	-0.224034	0.074245	-3.0175	0.00254869	0.0181613	-0.22435	5.91223	0.00120213	0.0108446
ENSG00000143476	DTL	protein_coding	1035.08	-0.238776	0.0691299	-3.45402	0.000552294	0.0060438	-0.239227	5.90777	0.000106253	0.00179675
ENSG00000119912	IDE	protein_coding	1033.32	-0.389766	0.0851207	-4.57898	4.6725e-06	0.000156361	-0.389997	5.90593	3.37901e-06	0.000122883
ENSG00000062650	WAPL	protein_coding	1032.68	-0.29783	0.0794114	-3.75047	0.000176504	0.00262216	-0.298212	5.9044	8.65384e-05	0.00153008
ENSG00000114416	FXR1	protein_coding	1031.83	-0.313399	0.0713831	-4.39038	1.13151e-05	0.000319726	-0.313808	5.90343	1.25289e-06	5.72794e-05
ENSG00000109920	FNBP4	protein_coding	1030.96	-0.22392	0.0802373	-2.79072	0.00525908	0.0304115	-0.224234	5.90213	0.00379727	0.0248607
ENSG00000188677	PARVB	protein_coding	1032.19	0.228044	0.0699377	3.26067	0.00111151	0.0099873	0.227255	5.90181	0.000287065	0.0037156
ENSG00000107130	NCS1	protein_coding	1030.68	0.188374	0.0677588	2.78007	0.00543465	0.0311801	0.187683	5.9001	0.0015659	0.0131443
ENSG00000006282	SPATA20	protein_coding	1029.84	0.247973	0.0705752	3.5136	0.000442083	0.00506381	0.2472	5.89843	0.000109604	0.00183451
ENSG00000133119	RFC3	protein_coding	1022.06	-0.210638	0.0711165	-2.96188	0.00305771	0.0206196	-0.211089	5.88951	0.00106935	0.00997718
ENSG00000012211	PRICKLE3	protein_coding	1024.04	0.288392	0.0700493	4.11699	3.83858e-05	0.000832684	0.287763	5.89042	5.8275e-06	0.000190787
ENSG00000018408	WWTR1	protein_coding	1018.99	-0.18387	0.0697758	-2.63515	0.00840991	0.042725	-0.184466	5.88478	0.00320601	0.0221838
ENSG00000087470	DNM1L	protein_coding	1016.46	-0.296386	0.084044	-3.52656	0.000421003	0.00489091	-0.296743	5.88207	0.00031511	0.00398984
ENSG00000126773	PCNX4	protein_coding	1017.11	-0.240849	0.0763783	-3.15336	0.00161401	0.0130789	-0.24118	5.88269	0.000783916	0.0078767
ENSG00000115364	MRPL19	protein_coding	1015.06	-0.209406	0.0678863	-3.08466	0.00203788	0.0155135	-0.209877	5.87957	0.000459315	0.0053258
ENSG00000112851	ERBIN	protein_coding	1013.22	-0.338582	0.0854129	-3.96406	7.36858e-05	0.00134292	-0.338852	5.87754	5.65346e-05	0.00112161
ENSG00000141934	PLPP2	protein_coding	1018.94	0.266166	0.0661617	4.02296	5.74707e-05	0.00111584	0.265473	5.88328	3.0046e-06	0.000112134
ENSG00000168461	RAB31	protein_coding	1015.57	0.188841	0.0698432	2.70379	0.00685535	0.0369193	0.188268	5.87889	0.00265106	0.0192207
ENSG00000055332	EIF2AK2	protein_coding	1009.77	-0.221357	0.0717512	-3.08507	0.00203507	0.0155042	-0.221671	5.87228	0.000726197	0.00750892
ENSG00000163939	PBRM1	protein_coding	1008.7	-0.290701	0.0693703	-4.19057	2.78249e-05	0.000652687	-0.291022	5.87084	2.47337e-06	9.77268e-05
ENSG00000100522	GNPNAT1	protein_coding	1007.53	-0.207502	0.0673758	-3.07977	0.00207161	0.0157214	-0.207975	5.86879	0.000401454	0.00482537
ENSG00000090013	BLVRB	protein_coding	1012.42	0.259615	0.0707245	3.67079	0.000241799	0.00322563	0.258826	5.87387	5.60904e-05	0.00111493
ENSG00000163171	CDC42EP3	protein_coding	1003.93	-0.231014	0.0684973	-3.3726	0.000744615	0.00752158	-0.231429	5.8638	0.000125775	0.00202014
ENSG00000116514	RNF19B	protein_coding	1008.38	0.23773	0.0719469	3.30423	0.000952361	0.00894435	0.237014	5.86836	0.000348184	0.00433149
ENSG00000156531	PHF6	protein_coding	1001.89	-0.352037	0.0786059	-4.4785	7.51691e-06	0.000232502	-0.352315	5.86155	2.56469e-06	9.94866e-05
ENSG00000147872	PLIN2	protein_coding	1006.94	0.210654	0.0720732	2.92278	0.00346926	0.0226774	0.210116	5.86681	0.00163236	0.0135336
ENSG00000204308	RNF5	protein_coding	1006.73	0.219732	0.075858	2.89663	0.00377199	0.0240784	0.218961	5.86586	0.00230342	0.0175617
ENSG00000142166	IFNAR1	protein_coding	1001.3	-0.2278	0.073994	-3.07863	0.00207956	0.0157452	-0.228174	5.85999	0.000863438	0.00846314
ENSG00000125841	NRSN2	protein_coding	1005.97	0.265743	0.0676048	3.93084	8.46513e-05	0.00147951	0.26507	5.86481	6.83809e-06	0.00021829
ENSG00000205903	ZNF316	protein_coding	1004.75	0.175658	0.0682816	2.57256	0.010095	0.0485681	0.175113	5.86347	0.0035084	0.0235192
ENSG00000168894	RNF181	protein_coding	1004.18	0.177921	0.0685582	2.59519	0.00945394	0.0463943	0.1772	5.86249	0.00340613	0.0231096
ENSG00000102753	KPNA3	protein_coding	999.518	-0.238313	0.0736848	-3.23422	0.00121974	0.0106496	-0.238697	5.85754	0.000449736	0.00524323
ENSG00000196465	MYL6B	protein_coding	1003.49	0.256647	0.0737121	3.48175	0.00049814	0.00557566	0.25596	5.86117	0.000191178	0.00276527
ENSG00000131263	RLIM	protein_coding	996.923	-0.312634	0.0812044	-3.84996	0.000118138	0.0019338	-0.312957	5.85415	6.42433e-05	0.00121834
ENSG00000149554	CHEK1	protein_coding	997.564	-0.241715	0.0745539	-3.24216	0.00118629	0.0104601	-0.242184	5.85455	0.000456239	0.00530455
ENSG00000163714	U2SURP	protein_coding	994.64	-0.41207	0.093737	-4.39602	1.10252e-05	0.000312434	-0.41225	5.85137	1.73509e-05	0.000452359
ENSG00000132485	ZRANB2	protein_coding	993.729	-0.327302	0.0780947	-4.19109	2.77618e-05	0.000652687	-0.327613	5.84966	9.69673e-06	0.000286538
ENSG00000154174	TOMM70	protein_coding	994.088	-0.195295	0.0762174	-2.56235	0.0103968	0.0496543	-0.195642	5.84962	0.00617694	0.0354581
ENSG00000183520	UTP11	protein_coding	994.634	-0.227715	0.0688822	-3.30586	0.000946842	0.00891942	-0.22834	5.85012	0.000162565	0.00247505
ENSG00000129315	CCNT1	protein_coding	993.586	-0.232227	0.0762044	-3.04742	0.00230812	0.0170323	-0.232599	5.84905	0.00115278	0.0105255
ENSG00000177425	PAWR	protein_coding	993.529	-0.282397	0.0698771	-4.04134	5.31457e-05	0.00105271	-0.282861	5.84883	5.0393e-06	0.000169758
ENSG00000134602	STK26	protein_coding	991.565	-0.217627	0.078634	-2.76759	0.00564725	0.0320621	-0.21816	5.84566	0.00345536	0.0233538
ENSG00000204899	MZT1	protein_coding	991.452	-0.183929	0.0694137	-2.64974	0.00805532	0.0415041	-0.18442	5.84562	0.00277815	0.0199568
ENSG00000174282	ZBTB4	protein_coding	994.562	0.178336	0.0695754	2.5632	0.0103712	0.0495804	0.177759	5.84885	0.0043481	0.0275954
ENSG00000065243	PKN2	protein_coding	988.336	-0.271176	0.0825222	-3.28609	0.00101587	0.00940568	-0.271443	5.84163	0.000692501	0.00724833
ENSG00000085415	SEH1L	protein_coding	984.702	-0.234504	0.0686602	-3.41543	0.000636826	0.00672853	-0.235118	5.83576	9.09022e-05	0.00159185
ENSG00000157911	PEX10	protein_coding	985.968	0.185823	0.0709599	2.61871	0.00882625	0.0441313	0.185307	5.83637	0.0041085	0.0264685
ENSG00000125257	ABCC4	protein_coding	981.387	-0.21386	0.0787957	-2.71411	0.00664547	0.0362598	-0.214156	5.8314	0.00431664	0.0274503
ENSG00000149541	B3GAT3	protein_coding	985.485	0.234692	0.0720721	3.25634	0.00112858	0.0100852	0.233985	5.83535	0.000381078	0.00463265
ENSG00000106299	WASL	protein_coding	980.215	-0.190466	0.0685719	-2.77761	0.00547598	0.0313804	-0.190918	5.82912	0.00143184	0.0123179
ENSG00000075790	BCAP29	protein_coding	978.701	-0.226179	0.0751885	-3.00816	0.00262839	0.0184873	-0.226697	5.82698	0.00113481	0.0103985
ENSG00000060749	QSER1	protein_coding	977.016	-0.297123	0.0820133	-3.62287	0.000291354	0.00374337	-0.29739	5.82509	0.000172012	0.00258139
ENSG00000225190	PLEKHM1	protein_coding	981.75	0.256119	0.083954	3.0507	0.00228306	0.0169074	0.255499	5.82974	0.00187529	0.0151169
ENSG00000203950	RTL8A	protein_coding	980.677	0.234393	0.0701779	3.33999	0.000837817	0.00815769	0.233688	5.82817	0.000202693	0.00287339
ENSG00000048707	VPS13D	protein_coding	975.453	-0.213862	0.0829702	-2.57758	0.00994943	0.0480326	-0.214223	5.82257	0.00811902	0.0429647
ENSG00000107438	PDLIM1	protein_coding	979.521	0.21604	0.0667221	3.23791	0.00120408	0.0105599	0.215435	5.8267	0.000162606	0.00247505
ENSG00000113460	BRIX1	protein_coding	974.686	-0.323807	0.0768102	-4.21567	2.49033e-05	0.000604986	-0.324291	5.82143	6.05588e-06	0.000196305
ENSG00000067798	NAV3	protein_coding	973.59	-0.297827	0.0703359	-4.23435	2.29213e-05	0.000568761	-0.298287	5.81975	1.67926e-06	7.18936e-05
ENSG00000181523	SGSH	protein_coding	969.947	0.264419	0.0696188	3.79809	0.000145815	0.002273	0.263688	5.8122	1.88644e-05	0.000481131
ENSG00000093144	ECHDC1	protein_coding	964.284	-0.186704	0.0710251	-2.6287	0.00857112	0.0433195	-0.187202	5.80561	0.00321922	0.0222392
ENSG00000164934	DCAF13	protein_coding	960.184	-0.34539	0.0817325	-4.22586	2.38035e-05	0.000587599	-0.345697	5.80036	1.07336e-05	0.000313362
ENSG00000103152	MPG	protein_coding	966.586	0.260401	0.0791389	3.29042	0.00100037	0.00929728	0.259569	5.8069	0.000564021	0.00619745
ENSG00000163605	PPP4R2	protein_coding	958.807	-0.276018	0.0749313	-3.68362	0.000229947	0.00313143	-0.276325	5.79791	6.35881e-05	0.00121491
ENSG00000160953	MUM1	protein_coding	963.09	0.231617	0.070501	3.2853	0.00101874	0.00941448	0.230884	5.80211	0.00024085	0.00324539
ENSG00000125731	SH2D3A	protein_coding	962.446	0.263994	0.0779144	3.38826	0.000703379	0.00719899	0.263278	5.80097	0.000376321	0.00459835
ENSG00000011028	MRC2	protein_coding	960.813	0.22081	0.0679442	3.24987	0.00115456	0.0102463	0.220322	5.79904	0.000180013	0.00267016
ENSG00000130731	METTL26	protein_coding	956.311	0.197994	0.0767939	2.57825	0.00993011	0.0479813	0.197458	5.79225	0.00612231	0.0352669
ENSG00000091140	DLD	protein_coding	949.526	-0.251639	0.0738827	-3.40593	0.000659388	0.00687067	-0.252002	5.78368	0.000179624	0.00266747
ENSG00000250479	CHCHD10	protein_coding	953.627	0.19796	0.0745224	2.65638	0.00789838	0.0409445	0.19718	5.78778	0.00406891	0.0262531
ENSG00000125734	GPR108	protein_coding	945.488	0.206132	0.075739	2.72161	0.00649652	0.0356056	0.205566	5.77596	0.00380849	0.02488
ENSG00000137807	KIF23	protein_coding	939.722	-0.321055	0.0815496	-3.93693	8.25296e-05	0.00145018	-0.32143	5.76911	3.74143e-05	0.000814525
ENSG00000077254	USP33	protein_coding	938.446	-0.24801	0.0827717	-2.99631	0.00273267	0.0190568	-0.248387	5.76672	0.00176859	0.0144709
ENSG00000254858	MPV17L2	protein_coding	941.86	0.180743	0.068589	2.63516	0.00840979	0.042725	0.180167	5.77043	0.00252409	0.0185833
ENSG00000171159	C9orf16	protein_coding	943.002	0.259835	0.0793145	3.27601	0.00105285	0.00963884	0.259064	5.77125	0.000563391	0.00619585
ENSG00000148634	HERC4	protein_coding	933.539	-0.295484	0.074372	-3.97306	7.09565e-05	0.00130369	-0.295834	5.75943	1.25975e-05	0.0003552
ENSG00000253352	TUG1	bidirectional_promoter_lncRNA	932.298	-0.20851	0.0773417	-2.69596	0.00701855	0.0375638	-0.2089	5.75735	0.00380945	0.02488
ENSG00000133243	BTBD2	protein_coding	934.962	0.304206	0.0769907	3.9512	7.77606e-05	0.00140144	0.303702	5.7596	2.72634e-05	0.000641543
ENSG00000090686	USP48	protein_coding	930.408	-0.215751	0.0759402	-2.84106	0.00449637	0.0273278	-0.216173	5.75427	0.00199497	0.0158422
ENSG00000075391	RASAL2	protein_coding	929.184	-0.255657	0.0744377	-3.4345	0.000593639	0.00638928	-0.256231	5.75227	0.00015462	0.00239045
ENSG00000139697	SBNO1	protein_coding	927.572	-0.309136	0.0833645	-3.70824	0.000208701	0.00293589	-0.309388	5.7505	0.000116443	0.00191431
ENSG00000177663	IL17RA	protein_coding	933.489	0.212142	0.0741787	2.85988	0.00423808	0.0262173	0.211384	5.75708	0.00189266	0.0152186
ENSG00000137845	ADAM10	protein_coding	927.01	-0.226586	0.0784324	-2.88894	0.00386548	0.0244997	-0.226899	5.74929	0.00203184	0.0160662
ENSG00000132879	FBXO44	protein_coding	928.788	0.193578	0.0743823	2.60248	0.00925523	0.0456936	0.193013	5.75008	0.00445323	0.028054
ENSG00000122870	BICC1	protein_coding	923.134	-0.248126	0.079488	-3.12155	0.00179903	0.0141342	-0.248427	5.74322	0.000904343	0.00878338
ENSG00000173227	SYT12	protein_coding	925.916	0.271722	0.0814545	3.33588	0.000850311	0.00822226	0.271335	5.74577	0.000478496	0.00550335
ENSG00000146963	LUC7L2	protein_coding	920.483	-0.210485	0.0743331	-2.83165	0.00463091	0.027925	-0.210844	5.73894	0.00194588	0.0155534
ENSG00000136824	SMC2	protein_coding	916.649	-0.40978	0.0978855	-4.18632	2.83519e-05	0.000660309	-0.409918	5.73384	4.39847e-05	0.000920014
ENSG00000040531	CTNS	protein_coding	921.958	0.225884	0.0738247	3.05973	0.00221537	0.0165092	0.225239	5.73949	0.000706534	0.00735313
ENSG00000164134	NAA15	protein_coding	915.809	-0.449346	0.079489	-5.65293	1.57735e-08	1.663e-06	-0.449673	5.73226	1.49162e-09	2.5124e-07
ENSG00000072062	PRKACA	protein_coding	920.562	0.269068	0.083784	3.21145	0.00132068	0.0112804	0.268421	5.7368	0.000974752	0.00932571
ENSG00000087053	MTMR2	protein_coding	914.697	-0.234655	0.0711669	-3.29725	0.000976357	0.00910864	-0.235187	5.72964	0.000172004	0.00258139
ENSG00000162522	KIAA1522	protein_coding	917.561	0.23334	0.0716615	3.25614	0.00112938	0.0100852	0.232872	5.73269	0.000249508	0.00334795
ENSG00000172366	MCRIP2	protein_coding	918.735	0.276789	0.0825747	3.35198	0.00080235	0.00796191	0.2761	5.73404	0.000544794	0.00604849
ENSG00000077097	TOP2B	protein_coding	911.483	-0.262762	0.0899181	-2.92223	0.00347531	0.0227002	-0.263088	5.72548	0.00339028	0.0230356
ENSG00000134987	WDR36	protein_coding	911.532	-0.371727	0.0714611	-5.20181	1.9736e-07	1.33456e-05	-0.372154	5.72529	3.30046e-09	4.85623e-07
ENSG00000128708	HAT1	protein_coding	910.706	-0.303989	0.0779529	-3.89966	9.63293e-05	0.00164549	-0.304391	5.72387	2.63034e-05	0.000626
ENSG00000102181	CD99L2	protein_coding	916.136	0.205414	0.0780364	2.63229	0.00848124	0.0429709	0.204608	5.72992	0.00491945	0.0301167
ENSG00000141524	TMC6	protein_coding	916.023	0.349918	0.0743558	4.706	2.52622e-06	9.60061e-05	0.34913	5.72948	2.01931e-07	1.36768e-05
ENSG00000152601	MBNL1	protein_coding	908.251	-0.390727	0.0816452	-4.78567	1.70422e-06	7.26516e-05	-0.390973	5.72048	4.77986e-07	2.71942e-05
ENSG00000198730	CTR9	protein_coding	908.566	-0.258493	0.0813189	-3.17876	0.00147908	0.0123667	-0.25886	5.7205	0.000801407	0.00802096
ENSG00000168758	SEMA4C	protein_coding	912.217	0.228055	0.0711804	3.2039	0.0013558	0.0115296	0.227438	5.72406	0.000286032	0.00370596
ENSG00000213341	CHUK	protein_coding	908.441	-0.215167	0.0720662	-2.98569	0.00282937	0.0194717	-0.215705	5.71984	0.000758112	0.00774509
ENSG00000213699	SLC35F6	protein_coding	911.731	0.192656	0.071095	2.70985	0.00673143	0.0364208	0.192011	5.72347	0.00223724	0.0172316
ENSG00000107829	FBXW4	protein_coding	911.619	0.196838	0.0728007	2.70379	0.00685534	0.0369193	0.196085	5.72318	0.00271507	0.0195696
ENSG00000162073	PAQR4	protein_coding	911.802	0.230258	0.0704519	3.2683	0.00108196	0.00978651	0.229598	5.72336	0.000190624	0.00276527
ENSG00000145604	SKP2	protein_coding	905.592	-0.302208	0.0760672	-3.9729	7.10017e-05	0.00130369	-0.302764	5.71564	1.74631e-05	0.000454067
ENSG00000127947	PTPN12	protein_coding	905.617	-0.220933	0.0717608	-3.07875	0.00207871	0.0157452	-0.221276	5.71554	0.000499076	0.00567391
ENSG00000127838	PNKD	protein_coding	909.112	0.226986	0.0716988	3.16583	0.00154642	0.0127524	0.226242	5.71913	0.000367134	0.00452763
ENSG00000163320	CGGBP1	protein_coding	904.428	-0.232306	0.0790505	-2.93871	0.00329584	0.0218251	-0.232624	5.71369	0.00166696	0.0137669
ENSG00000109534	GAR1	protein_coding	903.588	-0.211613	0.0700729	-3.01989	0.00252866	0.0180711	-0.212001	5.71217	0.000483467	0.00554061
ENSG00000115368	WDR75	protein_coding	902.458	-0.264991	0.0748077	-3.54229	0.000396666	0.00468485	-0.2656	5.71039	9.24323e-05	0.00161643
ENSG00000117859	OSBPL9	protein_coding	900.412	-0.293044	0.0780551	-3.75432	0.000173815	0.00259796	-0.293394	5.70764	5.47792e-05	0.00109056
ENSG00000221869	CEBPD	protein_coding	904.843	0.331143	0.0751316	4.40751	1.04566e-05	0.000306051	0.330624	5.7122	1.23858e-06	5.68283e-05
ENSG00000095321	CRAT	protein_coding	903.682	0.247566	0.0737729	3.35579	0.000791392	0.00787777	0.246786	5.71033	0.000216565	0.00301332
ENSG00000198604	BAZ1A	protein_coding	889.228	-0.429246	0.0903118	-4.75293	2.00489e-06	8.19082e-05	-0.429477	5.69017	1.48074e-06	6.49141e-05
ENSG00000112249	ASCC3	protein_coding	888.92	-0.419553	0.0796457	-5.26774	1.3811e-07	1.01817e-05	-0.419918	5.68929	1.55137e-08	1.77313e-06
ENSG00000167772	ANGPTL4	protein_coding	894.06	0.186479	0.0705773	2.6422	0.00823706	0.0421526	0.18579	5.69521	0.00251693	0.0185595
ENSG00000148926	ADM	protein_coding	889.521	-0.290734	0.0765598	-3.79748	0.000146177	0.00227502	-0.29125	5.68975	3.5949e-05	0.000796165
ENSG00000104067	TJP1	protein_coding	888.405	-0.332028	0.0815013	-4.07389	4.62341e-05	0.000950368	-0.332306	5.68835	1.61729e-05	0.000429469
ENSG00000173145	NOC3L	protein_coding	887.587	-0.34078	0.0749771	-4.54512	5.49032e-06	0.000178846	-0.341148	5.68694	4.59683e-07	2.64309e-05
ENSG00000052841	TTC17	protein_coding	887.989	-0.234065	0.0755373	-3.09866	0.00194397	0.0149612	-0.234409	5.68735	0.000664586	0.00703088
ENSG00000108094	CUL2	protein_coding	887.106	-0.275609	0.0886515	-3.10891	0.0018778	0.0145778	-0.275955	5.686	0.00151087	0.0128213
ENSG00000165416	SUGT1	protein_coding	886.29	-0.292349	0.0821958	-3.55674	0.000375492	0.00451235	-0.292722	5.68505	0.000190782	0.00276527
ENSG00000110172	CHORDC1	protein_coding	886.391	-0.306288	0.0758011	-4.04068	5.32955e-05	0.00105355	-0.306744	5.68472	9.19746e-06	0.000276377
ENSG00000163702	IL17RC	protein_coding	891.396	0.338306	0.0778686	4.34457	1.39547e-05	0.000381129	0.337489	5.68997	2.79267e-06	0.000105772
ENSG00000197601	FAR1	protein_coding	884.439	-0.333346	0.0836802	-3.98358	6.78862e-05	0.00127028	-0.333632	5.68194	2.95368e-05	0.000683726
ENSG00000115464	USP34	protein_coding	882.825	-0.475556	0.169523	-2.80527	0.00502746	0.0295529	-0.475379	5.67992	1.59692e-05	0.000426769
ENSG00000079337	RAPGEF3	protein_coding	887.307	0.233643	0.0781651	2.9891	0.002798	0.019402	0.23289	5.68394	0.00137626	0.0119679
ENSG00000254166	CASC19	processed_transcript	880.432	-0.391961	0.0768137	-5.10274	3.34764e-07	1.94222e-05	-0.392223	5.67568	2.46054e-08	2.56076e-06
ENSG00000100796	PPP4R3A	protein_coding	881.232	-0.290152	0.0729426	-3.97781	6.95529e-05	0.0012843	-0.290679	5.67632	6.4846e-06	0.000208043
ENSG00000153147	SMARCA5	protein_coding	878.696	-0.317406	0.0813759	-3.9005	9.5996e-05	0.00164265	-0.317827	5.67232	3.37937e-05	0.000758194
ENSG00000102531	FNDC3A	protein_coding	877.829	-0.292363	0.0739371	-3.95421	7.67873e-05	0.00138911	-0.2928	5.67088	8.85743e-06	0.000268682
ENSG00000130733	YIPF2	protein_coding	879.537	0.20503	0.0718824	2.85229	0.00434053	0.0267518	0.204314	5.6716	0.001102	0.0101868
ENSG00000108582	CPD	protein_coding	874.608	-0.264777	0.0756013	-3.50228	0.000461301	0.00524716	-0.265195	5.66536	0.000103301	0.00176315
ENSG00000139687	RB1	protein_coding	872.878	-0.301853	0.0841104	-3.58877	0.000332237	0.00411618	-0.302138	5.66316	0.000179156	0.00266671
ENSG00000156970	BUB1B	protein_coding	871.225	-0.264335	0.0731168	-3.61524	0.000300071	0.00382104	-0.26471	5.65997	4.37734e-05	0.000917093
ENSG00000213390	ARHGAP19	protein_coding	871.163	-0.192181	0.0704085	-2.72951	0.00634287	0.0349468	-0.192729	5.6593	0.00140426	0.0121377
ENSG00000160959	LRRC14	protein_coding	874.712	0.252934	0.0794803	3.18235	0.00146086	0.012232	0.252109	5.6633	0.000690735	0.00723576
ENSG00000025796	SEC63	protein_coding	868.827	-0.283274	0.0816871	-3.46779	0.000524748	0.00581326	-0.283575	5.65604	0.000221671	0.00305776
ENSG00000068137	PLEKHH3	protein_coding	871.499	0.211526	0.0770377	2.74574	0.0060374	0.0337303	0.211059	5.65864	0.0030451	0.0213591
ENSG00000162702	ZNF281	protein_coding	867.214	-0.208651	0.0796042	-2.6211	0.00876467	0.0439129	-0.208996	5.65328	0.00476239	0.0294083
ENSG00000165097	KDM1B	protein_coding	866.335	-0.311371	0.0764418	-4.0733	4.63509e-05	0.000950775	-0.311865	5.65199	7.9903e-06	0.000247661
ENSG00000117597	UTP25	protein_coding	865.633	-0.228092	0.0734965	-3.10343	0.00191288	0.014815	-0.228529	5.65048	0.000434454	0.00510526
ENSG00000138018	SELENOI	protein_coding	865.031	-0.259247	0.0771256	-3.36136	0.00077559	0.00775986	-0.259606	5.6498	0.000237062	0.00320689
ENSG00000196535	MYO18A	protein_coding	866.579	0.206604	0.0748206	2.76132	0.0057568	0.0325709	0.205962	5.6503	0.0023571	0.0178434
ENSG00000144554	FANCD2	protein_coding	862.526	-0.197018	0.0716661	-2.74912	0.00597561	0.0334997	-0.197617	5.64503	0.00145721	0.0124653
ENSG00000179832	MROH1	protein_coding	865.728	0.257134	0.0814801	3.15579	0.00160066	0.0130329	0.256544	5.64844	0.000779417	0.00785527
ENSG00000167106	FAM102A	protein_coding	863.348	0.363948	0.0778503	4.67498	2.93988e-06	0.000108238	0.363479	5.64469	4.72909e-07	2.70255e-05
ENSG00000136636	KCTD3	protein_coding	858.54	-0.221215	0.0774479	-2.85631	0.00428598	0.0264519	-0.221699	5.63873	0.00183346	0.0148451
ENSG00000109805	NCAPG	protein_coding	856.791	-0.332128	0.0783581	-4.2386	2.24923e-05	0.000562594	-0.33251	5.63611	3.60986e-06	0.000129078
ENSG00000039123	MTREX	protein_coding	855.881	-0.411419	0.086971	-4.73053	2.2393e-06	8.96176e-05	-0.411757	5.63476	9.02807e-07	4.38568e-05
ENSG00000019144	PHLDB1	protein_coding	859.393	0.187976	0.07133	2.63531	0.00840617	0.042725	0.187447	5.63852	0.00230317	0.0175617
ENSG00000086102	NFX1	protein_coding	854.935	-0.211634	0.0796764	-2.65617	0.0079033	0.0409445	-0.212003	5.6328	0.0042224	0.0269447
ENSG00000178691	SUZ12	protein_coding	854.155	-0.277262	0.0887559	-3.12387	0.00178487	0.0140567	-0.27753	5.63174	0.00134529	0.0117714
ENSG00000152223	EPG5	protein_coding	854.097	-0.192665	0.0736498	-2.61596	0.00889761	0.0444427	-0.193093	5.63097	0.00290743	0.0206537
ENSG00000096401	CDC5L	protein_coding	851.349	-0.294132	0.0821112	-3.58212	0.000340815	0.00419709	-0.294422	5.62694	0.000130057	0.00206815
ENSG00000185090	MANEAL	protein_coding	853.802	0.230674	0.0714487	3.22852	0.00124431	0.0107901	0.230193	5.62902	0.000186347	0.00273245
ENSG00000064313	TAF2	protein_coding	848.314	-0.245346	0.0773127	-3.17343	0.0015065	0.0125392	-0.245627	5.62163	0.00048411	0.00554302
ENSG00000040487	PQLC2	protein_coding	850.574	0.304616	0.0731827	4.1624	3.14915e-05	0.000713103	0.304001	5.62318	2.36531e-06	9.52148e-05
ENSG00000159593	NAE1	protein_coding	843.086	-0.250203	0.0797099	-3.13891	0.00169576	0.0134959	-0.250606	5.61284	0.000729873	0.00752107
ENSG00000143751	SDE2	protein_coding	842.905	-0.217135	0.0821237	-2.644	0.00819322	0.0419939	-0.217633	5.6124	0.00512282	0.0309765
ENSG00000112739	PRPF4B	protein_coding	840.379	-0.253783	0.0932729	-2.72087	0.00651112	0.0356657	-0.254107	5.60838	0.00617326	0.0354581
ENSG00000144895	EIF2A	protein_coding	839.425	-0.300004	0.0811136	-3.69857	0.000216821	0.00300698	-0.300451	5.60645	6.41903e-05	0.00121834
ENSG00000181830	SLC35C1	protein_coding	843.631	0.258242	0.0722936	3.57213	0.00035409	0.00430217	0.257683	5.61151	3.87463e-05	0.000833598
ENSG00000119969	HELLS	protein_coding	838.672	-0.35359	0.0841831	-4.20025	2.66618e-05	0.000632975	-0.35399	5.60549	8.57093e-06	0.000261853
ENSG00000180263	FGD6	protein_coding	838.194	-0.341062	0.0901214	-3.78447	0.000154037	0.00235621	-0.341271	5.60493	0.000109616	0.00183451
ENSG00000055917	PUM2	protein_coding	839.006	-0.227482	0.0787847	-2.8874	0.00388446	0.0245723	-0.227797	5.60567	0.00162749	0.0135194
ENSG00000116641	DOCK7	protein_coding	837.639	-0.261056	0.0953528	-2.73779	0.00618533	0.0343056	-0.261295	5.60396	0.00647994	0.0367359
ENSG00000110768	GTF2H1	protein_coding	837.65	-0.217204	0.0830189	-2.61632	0.0088882	0.0444183	-0.217602	5.6032	0.00524837	0.0315716
ENSG00000115970	THADA	protein_coding	837.308	-0.323552	0.0723176	-4.47405	7.6752e-06	0.000235173	-0.324185	5.60263	1.89659e-07	1.30528e-05
ENSG00000137970	RPL7P9	processed_pseudogene	837.324	-0.205311	0.0756707	-2.71322	0.00666328	0.0362963	-0.205959	5.60232	0.00230009	0.0175617
ENSG00000103174	NAGPA	protein_coding	839.774	0.204241	0.0722333	2.82752	0.00469108	0.0281838	0.203594	5.60503	0.00112728	0.0103517
ENSG00000204054	LINC00963	processed_transcript	838.172	0.251816	0.0754541	3.33734	0.000845855	0.00820337	0.25132	5.60225	0.000210493	0.00295129
ENSG00000029725	RABEP1	protein_coding	831.188	-0.235955	0.08081	-2.91987	0.00350179	0.0228443	-0.236451	5.59209	0.00160965	0.01338
ENSG00000112339	HBS1L	protein_coding	829.681	-0.22263	0.0780763	-2.85144	0.00435213	0.0268044	-0.222951	5.58957	0.00177164	0.0144709
ENSG00000155438	NIFK	protein_coding	828.524	-0.330988	0.0783549	-4.22422	2.39769e-05	0.000589	-0.331667	5.5875	3.36719e-06	0.000122883
ENSG00000080371	RAB21	protein_coding	826.12	-0.268088	0.0786163	-3.41008	0.000649443	0.00680336	-0.268645	5.58331	0.000193464	0.00278263
ENSG00000176022	B3GALT6	protein_coding	829.858	0.208656	0.0811052	2.57266	0.0100921	0.0485681	0.207882	5.58758	0.00603121	0.0349323
ENSG00000126464	PRR12	protein_coding	827.469	0.239086	0.085999	2.78011	0.0054341	0.0311801	0.238373	5.58312	0.00368927	0.024304
ENSG00000177666	PNPLA2	protein_coding	824.997	0.266409	0.0778824	3.42065	0.000624715	0.00662914	0.265658	5.57926	0.000176416	0.0026382
ENSG00000091039	OSBPL8	protein_coding	820.823	-0.243525	0.0800171	-3.04341	0.00233915	0.0172058	-0.243935	5.5742	0.000882979	0.0086151
ENSG00000145911	N4BP3	protein_coding	823.733	0.197343	0.0746429	2.64383	0.00819749	0.0419939	0.196679	5.57716	0.0026028	0.0189525
ENSG00000157500	APPL1	protein_coding	818.616	-0.246279	0.0810198	-3.03974	0.00236786	0.0173649	-0.246695	5.57024	0.000946437	0.00910243
ENSG00000165782	PIP4P1	protein_coding	821.568	0.284268	0.0768208	3.70041	0.000215254	0.0030065	0.283676	5.57331	3.99386e-05	0.00085209
ENSG00000122882	ECD	protein_coding	817.456	-0.218121	0.0771597	-2.82687	0.00470051	0.0282232	-0.218562	5.56815	0.00154816	0.0130381
ENSG00000108342	CSF3	protein_coding	820.325	0.250278	0.0798641	3.1338	0.00172559	0.0136907	0.249407	5.57068	0.00065033	0.00690445
ENSG00000107651	SEC23IP	protein_coding	813.931	-0.274399	0.0869737	-3.15496	0.00160519	0.0130329	-0.274761	5.56258	0.00100501	0.00954384
ENSG00000146054	TRIM7	protein_coding	818.687	0.252732	0.075972	3.32665	0.000878965	0.00843273	0.251962	5.56802	0.000190181	0.00276334
ENSG00000152082	MZT2B	protein_coding	817.196	0.217992	0.078218	2.78698	0.00532025	0.0307034	0.217456	5.56575	0.00217822	0.016899
ENSG00000188290	HES4	protein_coding	815.414	0.429013	0.0754866	5.6833	1.32121e-08	1.43938e-06	0.428174	5.56152	1.00318e-10	2.73228e-08
ENSG00000065183	WDR3	protein_coding	809.874	-0.192821	0.0741734	-2.59959	0.00933344	0.045941	-0.193327	5.55446	0.0025411	0.0186731
ENSG00000155304	HSPA13	protein_coding	807.63	-0.304271	0.0806144	-3.7744	0.000160391	0.00243754	-0.304583	5.55121	3.90127e-05	0.000835119
ENSG00000052723	SIKE1	protein_coding	807.837	-0.248836	0.0750656	-3.31491	0.000916711	0.0086928	-0.249172	5.55123	0.000135534	0.00214194
ENSG00000126822	PLEKHG3	protein_coding	811.886	0.277405	0.0799947	3.4678	0.000524739	0.00581326	0.276684	5.55592	0.000169822	0.00256355
ENSG00000167291	TBC1D16	protein_coding	811.699	0.242398	0.0797419	3.03979	0.00236745	0.0173649	0.241579	5.55544	0.000920572	0.00891395
ENSG00000003249	DBNDD1	protein_coding	809.845	0.405198	0.0781692	5.1836	2.17642e-07	1.39351e-05	0.404761	5.55251	1.12176e-08	1.3296e-06
ENSG00000172830	SSH3	protein_coding	806.945	0.322334	0.075805	4.25215	2.11728e-05	0.000532306	0.321781	5.5475	1.26762e-06	5.74927e-05
ENSG00000105520	PLPPR2	protein_coding	806.434	0.229037	0.0778966	2.94027	0.00327924	0.0217986	0.228401	5.54655	0.00119115	0.0107759
ENSG00000198826	ARHGAP11A	protein_coding	802.173	-0.324701	0.0824242	-3.93939	8.16882e-05	0.00144534	-0.325311	5.54107	1.88679e-05	0.000481131
ENSG00000118960	HS1BP3	protein_coding	806.708	0.37334	0.0810213	4.60792	4.0672e-06	0.000138951	0.37275	5.54654	5.47385e-07	3.02029e-05
ENSG00000101972	STAG2	protein_coding	799.02	-0.366835	0.0882402	-4.15723	3.22129e-05	0.000726085	-0.367155	5.53607	1.3159e-05	0.000368595
ENSG00000104960	PTOV1	protein_coding	803.145	0.238864	0.0768583	3.10785	0.00188453	0.014607	0.238208	5.5406	0.000484984	0.00554806
ENSG00000083896	YTHDC1	protein_coding	798.604	-0.270339	0.0802266	-3.3697	0.000752502	0.00758302	-0.27092	5.53452	0.000204451	0.00288553
ENSG00000056586	RC3H2	protein_coding	795.6	-0.221613	0.0847884	-2.61372	0.00895636	0.0446088	-0.221896	5.52958	0.00542737	0.0323143
ENSG00000107331	ABCA2	protein_coding	799.914	0.267866	0.0780778	3.43076	0.000601893	0.00645685	0.26723	5.53487	0.000145958	0.00228134
ENSG00000112667	DNPH1	protein_coding	797.603	0.226037	0.0750289	3.01266	0.00258968	0.0183467	0.225417	5.53076	0.000533717	0.0059617
ENSG00000110422	HIPK3	protein_coding	793.303	-0.225786	0.0847754	-2.66335	0.00773672	0.0404579	-0.226059	5.52527	0.00446751	0.028083
ENSG00000109089	CDR2L	protein_coding	795.791	0.303992	0.0761687	3.99104	6.5785e-05	0.00124043	0.303324	5.5271	6.05737e-06	0.000196305
ENSG00000069399	BCL3	protein_coding	792.702	0.230704	0.0837582	2.7544	0.00587999	0.0331341	0.230153	5.52217	0.00346629	0.023366
ENSG00000214655	ZSWIM8	protein_coding	793.001	0.349775	0.073552	4.75547	1.97984e-06	8.15646e-05	0.34924	5.52221	2.23114e-08	2.3604e-06
ENSG00000162298	SYVN1	protein_coding	791.174	0.206958	0.0781109	2.64954	0.00806026	0.0415078	0.206568	5.51968	0.00332417	0.0227315
ENSG00000162910	MRPL55	protein_coding	790.7	0.221936	0.0770494	2.88044	0.00397123	0.0249448	0.221249	5.51833	0.00121744	0.0109518
ENSG00000137492	THAP12	protein_coding	786.015	-0.267649	0.0816537	-3.27786	0.00104598	0.00959382	-0.267955	5.51208	0.000365578	0.00451279
ENSG00000048991	R3HDM1	protein_coding	785.197	-0.2591	0.0755894	-3.42773	0.000608653	0.00651494	-0.259412	5.51035	7.75672e-05	0.00140842
ENSG00000185386	MAPK11	protein_coding	789.819	0.392256	0.0800738	4.89868	9.64841e-07	4.6833e-05	0.391445	5.51567	5.78874e-08	4.84325e-06
ENSG00000141569	TRIM65	protein_coding	787.174	0.217771	0.0784711	2.77518	0.00551713	0.0315242	0.217036	5.51171	0.00213648	0.0166661
ENSG00000139734	DIAPH3	protein_coding	779.173	-0.446054	0.086049	-5.18372	2.17508e-07	1.39351e-05	-0.446269	5.50023	3.21601e-08	3.1188e-06
ENSG00000168827	GFM1	protein_coding	781.052	-0.218145	0.077899	-2.80035	0.00510467	0.0298205	-0.218607	5.5024	0.00155055	0.0130497
ENSG00000136536	44627	protein_coding	779.885	-0.259641	0.0940434	-2.76086	0.00576494	0.0325982	-0.259871	5.50065	0.0048788	0.0299537
ENSG00000164985	PSIP1	protein_coding	777.925	-0.259698	0.0987575	-2.62965	0.00854716	0.043243	-0.259921	5.49731	0.00869825	0.0452565
ENSG00000104320	NBN	protein_coding	775.65	-0.510135	0.09908	-5.14872	2.62271e-07	1.58739e-05	-0.510298	5.49397	2.72529e-07	1.73564e-05
ENSG00000109572	CLCN3	protein_coding	776.401	-0.245561	0.0820934	-2.99124	0.00277848	0.0192939	-0.245942	5.49421	0.00110227	0.0101868
ENSG00000124333	VAMP7	protein_coding	776.453	-0.228902	0.0761377	-3.00643	0.00264338	0.0185428	-0.229455	5.49388	0.000531639	0.00595251
ENSG00000120756	PLS1	protein_coding	774.181	-0.306875	0.0929476	-3.30159	0.000961371	0.00901171	-0.307095	5.4907	0.000722103	0.00747867
ENSG00000103495	MAZ	protein_coding	773.745	0.264325	0.0791318	3.34031	0.000836857	0.00815769	0.263856	5.48708	0.000205565	0.00289806
ENSG00000164944	VIRMA	protein_coding	768.274	-0.303624	0.0843561	-3.59931	0.000319064	0.00401595	-0.303883	5.47936	0.000101769	0.00174397
ENSG00000165233	CARD19	protein_coding	770.796	0.337669	0.0748435	4.51166	6.43214e-06	0.000204763	0.336955	5.48103	1.20191e-07	8.94516e-06
ENSG00000100342	APOL1	protein_coding	770.165	0.305548	0.077474	3.94389	8.01718e-05	0.00142924	0.304891	5.47994	8.18123e-06	0.00025175
ENSG00000070367	EXOC5	protein_coding	762.873	-0.357038	0.0877379	-4.06937	4.71403e-05	0.000963776	-0.357361	5.46922	1.5131e-05	0.000409498
ENSG00000145293	ENOPH1	protein_coding	763.849	-0.208996	0.0795392	-2.62759	0.00859923	0.0433797	-0.209345	5.47052	0.00349724	0.0234881
ENSG00000060982	BCAT1	protein_coding	763.34	-0.231466	0.0797481	-2.90247	0.00370238	0.0236957	-0.23173	5.46982	0.00119578	0.0107949
ENSG00000167552	TUBA1A	protein_coding	765.229	0.372995	0.0865303	4.31057	1.62833e-05	0.000431509	0.37229	5.47081	5.52154e-06	0.0001817
ENSG00000102786	INTS6	protein_coding	759.582	-0.248432	0.0915212	-2.71448	0.00663807	0.0362396	-0.248729	5.46279	0.00476635	0.0294186
ENSG00000187954	CYHR1	protein_coding	760.838	0.278092	0.0782337	3.55463	0.000378514	0.00454264	0.277254	5.46237	5.88145e-05	0.00114629
ENSG00000011638	TMEM159	protein_coding	759.357	0.33804	0.0803386	4.20769	2.5799e-05	0.000616973	0.337372	5.45951	3.49034e-06	0.000125505
ENSG00000130517	PGPEP1	protein_coding	758.477	0.423385	0.0817992	5.17591	2.26803e-07	1.41644e-05	0.422833	5.45769	1.0786e-08	1.29039e-06
ENSG00000100417	PMM1	protein_coding	758.182	0.256202	0.081338	3.14984	0.00163358	0.0131829	0.255326	5.45734	0.000533083	0.00595982
ENSG00000184602	SNN	protein_coding	755.079	0.339563	0.0806555	4.21004	2.55324e-05	0.000613591	0.339064	5.45177	3.6602e-06	0.000130151
ENSG00000119906	SLF2	protein_coding	750.576	-0.335147	0.0783773	-4.27607	1.90218e-05	0.000486969	-0.335618	5.44562	1.11966e-06	5.30364e-05
ENSG00000137055	PLAA	protein_coding	751.176	-0.213558	0.0777929	-2.74521	0.00604715	0.0337656	-0.21391	5.44636	0.00181198	0.0146898
ENSG00000126787	DLGAP5	protein_coding	748.33	-0.361464	0.0834669	-4.33063	1.48682e-05	0.000399405	-0.361811	5.44168	2.29469e-06	9.35489e-05
ENSG00000170619	COMMD5	protein_coding	752.841	0.22415	0.0834596	2.68574	0.00723702	0.0385019	0.223327	5.44725	0.00371833	0.0244596
ENSG00000100982	PCIF1	protein_coding	751.161	0.206747	0.0755587	2.73624	0.00621449	0.034406	0.206172	5.44462	0.00151139	0.0128213
ENSG00000197498	RPF2	protein_coding	748.127	-0.227076	0.0841218	-2.69938	0.00694695	0.037262	-0.227596	5.44058	0.0035036	0.023506
ENSG00000101216	GMEB2	protein_coding	750.969	0.21714	0.0757361	2.86706	0.00414307	0.0257922	0.216478	5.44403	0.000847406	0.00835076
ENSG00000132549	VPS13B	protein_coding	744.505	-0.420882	0.0978358	-4.30192	1.69322e-05	0.000445496	-0.421048	5.43497	1.57513e-05	0.000421825
ENSG00000111300	NAA25	protein_coding	745.07	-0.298311	0.0940757	-3.17096	0.00151934	0.0126302	-0.298563	5.43524	0.00116287	0.0106025
ENSG00000110756	HPS5	protein_coding	744.397	-0.261718	0.0841699	-3.1094	0.00187466	0.0145766	-0.262026	5.4339	0.000745768	0.00764338
ENSG00000113300	CNOT6	protein_coding	744.397	-0.228519	0.0794457	-2.87642	0.00402211	0.0252477	-0.228866	5.43359	0.00121107	0.0109099
ENSG00000064687	ABCA7	protein_coding	748.124	0.300251	0.0755225	3.97565	7.01866e-05	0.00129357	0.299671	5.4384	3.69336e-06	0.000130966
ENSG00000164164	OTUD4	protein_coding	744.122	-0.296972	0.0780969	-3.80261	0.000143179	0.00224258	-0.297469	5.4331	1.35544e-05	0.000374751
ENSG00000198015	MRPL42	protein_coding	744.054	-0.208535	0.0782001	-2.66669	0.00766026	0.0401936	-0.209093	5.43258	0.00233486	0.0177224
ENSG00000154719	MRPL39	protein_coding	740.459	-0.278501	0.0888853	-3.13326	0.00172875	0.0136918	-0.278928	5.42644	0.00103885	0.00976519
ENSG00000125676	THOC2	protein_coding	739.282	-0.376354	0.100315	-3.75173	0.00017562	0.00261297	-0.376531	5.42466	0.000187724	0.00274635
ENSG00000134900	TPP2	protein_coding	739.812	-0.256042	0.0950433	-2.69395	0.00706108	0.0377297	-0.256291	5.42515	0.00607519	0.03511
ENSG00000138138	ATAD1	protein_coding	739.181	-0.296678	0.0868972	-3.41413	0.000639863	0.00673361	-0.296989	5.42397	0.000281548	0.0036739
ENSG00000138381	ASNSD1	protein_coding	738.738	-0.281281	0.0789711	-3.56182	0.000368295	0.00445269	-0.281736	5.42266	5.85056e-05	0.00114531
ENSG00000140464	PML	protein_coding	739.558	0.231687	0.0779541	2.9721	0.00295772	0.0201252	0.23097	5.42183	0.000736348	0.00755893
ENSG00000136108	CKAP2	protein_coding	733.587	-0.407553	0.101158	-4.02889	5.6042e-05	0.00109679	-0.407726	5.41349	6.5044e-05	0.00123078
ENSG00000159792	PSKH1	protein_coding	738.352	0.264637	0.0829657	3.18972	0.0014241	0.0120063	0.263796	5.41902	0.000505206	0.00571859
ENSG00000167543	TP53I13	protein_coding	737.58	0.256791	0.0831548	3.08811	0.00201435	0.0153822	0.255949	5.41768	0.000854023	0.00837728
ENSG00000130024	PHF10	protein_coding	732.649	-0.222184	0.0819403	-2.71154	0.00669723	0.0363234	-0.222481	5.41069	0.00279359	0.020034
ENSG00000110344	UBE4A	protein_coding	731.45	-0.321078	0.084445	-3.80222	0.000143406	0.00224258	-0.321453	5.40853	3.53196e-05	0.000784941
ENSG00000107816	LZTS2	protein_coding	735.787	0.358055	0.0819534	4.36901	1.24812e-05	0.000346682	0.357415	5.41399	1.68776e-06	7.20166e-05
ENSG00000067606	PRKCZ	protein_coding	735.337	0.264608	0.0924984	2.86068	0.00422731	0.0261762	0.263861	5.41288	0.00322582	0.0222507
ENSG00000103066	PLA2G15	protein_coding	732.176	0.236628	0.0779973	3.0338	0.00241491	0.0176308	0.235894	5.40732	0.0005653	0.00620617
ENSG00000060339	CCAR1	protein_coding	725.35	-0.531633	0.0941758	-5.64512	1.6507e-08	1.7037e-06	-0.531873	5.39769	6.27364e-09	8.27926e-07
ENSG00000133731	IMPA1	protein_coding	724.789	-0.286885	0.088822	-3.22988	0.00123841	0.0107552	-0.287108	5.39568	0.000650478	0.00690445
ENSG00000188636	RTL6	protein_coding	727.994	0.223236	0.0822696	2.71347	0.00665822	0.036289	0.222371	5.39895	0.00289885	0.0206042
ENSG00000196586	MYO6	protein_coding	722.959	-0.24122	0.0858206	-2.81075	0.00494261	0.0291685	-0.241502	5.39168	0.00240153	0.0180305
ENSG00000139117	CPNE8	protein_coding	722.39	-0.24927	0.0832315	-2.9949	0.00274536	0.0191317	-0.249561	5.39063	0.00100328	0.00953448
ENSG00000067900	ROCK1	protein_coding	722.196	-0.26029	0.091321	-2.85027	0.00436818	0.0268851	-0.260549	5.39032	0.00294511	0.0208174
ENSG00000125652	ALKBH7	protein_coding	726.56	0.290473	0.083875	3.46317	0.000533858	0.00588144	0.289837	5.39609	0.000178001	0.0026557
ENSG00000139746	RBM26	protein_coding	721.625	-0.329966	0.0837682	-3.93903	8.18117e-05	0.00144534	-0.330296	5.38929	1.62096e-05	0.000429469
ENSG00000085760	MTIF2	protein_coding	720.816	-0.335494	0.0889742	-3.77069	0.000162794	0.00245767	-0.335939	5.38735	6.26775e-05	0.0012089
ENSG00000153207	AHCTF1	protein_coding	719.4	-0.334896	0.0898171	-3.72865	0.000192509	0.00277581	-0.335132	5.3851	8.7055e-05	0.00153497
ENSG00000136051	WASHC4	protein_coding	718.592	-0.372247	0.0913162	-4.07647	4.57251e-05	0.000943861	-0.37252	5.38356	2.05744e-05	0.000513398
ENSG00000198832	SELENOM	protein_coding	721.704	0.207205	0.0771995	2.68402	0.00727423	0.0386385	0.206652	5.38716	0.00195223	0.0155801
ENSG00000108021	FAM208B	protein_coding	717.207	-0.442384	0.0855042	-5.17383	2.29348e-07	1.41815e-05	-0.442722	5.38083	3.31596e-08	3.19155e-06
ENSG00000033178	UBA6	protein_coding	717.44	-0.377612	0.0790496	-4.7769	1.78022e-06	7.45942e-05	-0.377887	5.38111	4.74058e-08	4.27353e-06
ENSG00000198677	TTC37	protein_coding	716.721	-0.28953	0.0928132	-3.11949	0.00181165	0.014222	-0.289852	5.37924	0.00145774	0.0124653
ENSG00000178927	CYBC1	protein_coding	717.027	0.26448	0.0850707	3.10894	0.00187757	0.0145778	0.263777	5.37699	0.0010219	0.00965411
ENSG00000137713	PPP2R1B	protein_coding	710.005	-0.323969	0.0796156	-4.06917	4.71813e-05	0.000963776	-0.324386	5.36573	5.14333e-06	0.000171645
ENSG00000110492	MDK	protein_coding	713.224	0.269649	0.0801641	3.36371	0.000769012	0.00771095	0.269039	5.36958	0.000218499	0.00303363
ENSG00000118200	CAMSAP2	protein_coding	708.067	-0.267783	0.0918714	-2.91475	0.0035597	0.0230686	-0.268081	5.36159	0.00271917	0.0195881
ENSG00000101773	RBBP8	protein_coding	707.186	-0.321459	0.0880441	-3.65112	0.000261101	0.00342259	-0.321851	5.36008	0.000121376	0.00197425
ENSG00000110057	UNC93B1	protein_coding	710.894	0.266423	0.0797123	3.34231	0.000830837	0.00812691	0.265704	5.36475	0.000226396	0.00310954
ENSG00000083520	DIS3	protein_coding	705.248	-0.452808	0.0935267	-4.84148	1.28874e-06	5.85004e-05	-0.453069	5.35694	7.99577e-07	3.90664e-05
ENSG00000120738	EGR1	protein_coding	707.319	-0.283935	0.0877497	-3.23573	0.0012133	0.0106123	-0.28462	5.35971	0.000717692	0.00744504
ENSG00000148187	MRRF	protein_coding	704.982	-0.252682	0.0810912	-3.11602	0.00183309	0.0143101	-0.253076	5.35542	0.000631777	0.00675102
ENSG00000159314	ARHGAP27	protein_coding	707.544	0.227903	0.0782585	2.91218	0.00358918	0.0231984	0.227368	5.35844	0.00109093	0.0101049
ENSG00000107290	SETX	protein_coding	703.32	-0.308621	0.0937428	-3.29221	0.000994045	0.00924726	-0.308854	5.35235	0.000779242	0.00785527
ENSG00000116044	NFE2L2	protein_coding	703.515	-0.257464	0.081258	-3.16848	0.00153241	0.0126973	-0.257854	5.35244	0.000474159	0.00545837
ENSG00000172175	MALT1	protein_coding	701.191	-0.298414	0.0898629	-3.32077	0.000897687	0.00858714	-0.29867	5.34814	0.000538457	0.00599895
ENSG00000197343	ZNF655	protein_coding	701.154	-0.212063	0.0818986	-2.58933	0.00961629	0.0468394	-0.212383	5.34753	0.00446703	0.028083
ENSG00000185483	ROR1	protein_coding	698.147	-0.327133	0.0900289	-3.63365	0.000279445	0.0036218	-0.327374	5.34207	0.000155882	0.00240126
ENSG00000125885	MCM8	protein_coding	698.861	-0.258978	0.0789715	-3.27939	0.00104033	0.00955988	-0.259396	5.3428	0.000206787	0.00291208
ENSG00000138594	TMOD3	protein_coding	698.541	-0.23359	0.0834596	-2.79884	0.00512872	0.0298693	-0.23431	5.34139	0.00236525	0.017884
ENSG00000244405	ETV5	protein_coding	700.445	0.213761	0.079181	2.69965	0.00694134	0.0372522	0.213004	5.34369	0.00237715	0.0179181
ENSG00000162664	ZNF326	protein_coding	695.47	-0.288329	0.081398	-3.5422	0.000396797	0.00468485	-0.288972	5.33558	8.31043e-05	0.00148578
ENSG00000158290	CUL4B	protein_coding	694.898	-0.238326	0.0812394	-2.93363	0.00335022	0.0220908	-0.238756	5.33459	0.00113592	0.0104013
ENSG00000146278	PNRC1	protein_coding	697.907	0.423285	0.0833415	5.07893	3.79569e-07	2.1389e-05	0.422779	5.3382	4.1263e-08	3.88388e-06
ENSG00000009844	VTA1	protein_coding	693.056	-0.255888	0.0855852	-2.98987	0.00279099	0.0193671	-0.256181	5.33103	0.00132003	0.0115996
ENSG00000101400	SNTA1	protein_coding	697.135	0.314343	0.0849885	3.69866	0.00021674	0.00300698	0.313526	5.3363	7.69208e-05	0.00139867
ENSG00000123384	LRP1	protein_coding	698.319	0.528225	0.0917609	5.75654	8.58563e-09	1.03928e-06	0.527563	5.33771	2.80759e-09	4.17906e-07
ENSG00000026103	FAS	protein_coding	689.991	-0.352194	0.0842873	-4.1785	2.93444e-05	0.000676993	-0.352531	5.32495	5.44583e-06	0.000180428
ENSG00000166313	APBB1	protein_coding	694.374	0.284068	0.0832148	3.41367	0.000640943	0.00673574	0.283224	5.33066	0.000216699	0.00301332
ENSG00000144824	PHLDB2	protein_coding	687.165	-0.279851	0.0913193	-3.06453	0.00218009	0.0163049	-0.280132	5.31892	0.00143966	0.0123685
ENSG00000135341	MAP3K7	protein_coding	686.963	-0.249558	0.092007	-2.71238	0.00668019	0.0363234	-0.249855	5.31857	0.00510376	0.0308758
ENSG00000166886	NAB2	protein_coding	688.576	0.239977	0.0792222	3.02916	0.00245237	0.0177983	0.239209	5.31902	0.000609891	0.00658837
ENSG00000185813	PCYT2	protein_coding	686.696	0.309316	0.0829074	3.73086	0.00019083	0.00275565	0.308534	5.3148	4.78912e-05	0.000984982
ENSG00000162729	IGSF8	protein_coding	685.793	0.298182	0.0904205	3.29772	0.000974721	0.00910864	0.297391	5.31242	0.000635859	0.00678303
ENSG00000162066	AMDHD2	protein_coding	685.447	0.356727	0.0803424	4.44008	8.99238e-06	0.000269634	0.355934	5.31185	6.81731e-07	3.46303e-05
ENSG00000104774	MAN2B1	protein_coding	683.832	0.291423	0.0940291	3.09929	0.00193987	0.0149532	0.290856	5.30911	0.0015764	0.0132065
ENSG00000005810	MYCBP2	protein_coding	676.385	-0.306309	0.107009	-2.86246	0.00420361	0.0260698	-0.306511	5.29662	0.00540327	0.0322555
ENSG00000168056	LTBP3	protein_coding	680.742	0.329442	0.0920757	3.57795	0.000346306	0.00422856	0.328829	5.30189	0.000207441	0.00291808
ENSG00000091127	PUS7	protein_coding	676.202	-0.224138	0.0817814	-2.74069	0.006131	0.0341172	-0.224672	5.29511	0.00225748	0.0173146
ENSG00000025708	TYMP	protein_coding	679.745	0.397126	0.080353	4.94227	7.72179e-07	3.94334e-05	0.396358	5.29971	2.65966e-08	2.7237e-06
ENSG00000132953	XPO4	protein_coding	674.608	-0.295612	0.0896471	-3.29751	0.000975453	0.00910864	-0.295953	5.29224	0.000494968	0.00565217
ENSG00000132109	TRIM21	protein_coding	676.92	0.203838	0.0781684	2.60767	0.00911597	0.045211	0.203273	5.29486	0.00269022	0.0194233
ENSG00000103249	CLCN7	protein_coding	675.496	0.246645	0.0851926	2.89515	0.00378976	0.0241603	0.246028	5.29159	0.00195981	0.0156308
ENSG00000137776	SLTM	protein_coding	671.556	-0.271495	0.0942549	-2.88043	0.00397132	0.0249448	-0.271754	5.28593	0.00313283	0.0218309
ENSG00000117174	ZNHIT6	protein_coding	669.3	-0.380927	0.0999733	-3.81029	0.000138804	0.00219512	-0.381169	5.28136	0.000132366	0.00210225
ENSG00000181555	SETD2	protein_coding	669.467	-0.25207	0.0888176	-2.83807	0.00453876	0.0275387	-0.252536	5.28072	0.00252452	0.0185833
ENSG00000188130	MAPK12	protein_coding	672.352	0.263537	0.0885548	2.97597	0.00292059	0.0199263	0.262715	5.28427	0.0017299	0.0142316
ENSG00000153201	RANBP2	protein_coding	666.121	-0.53152	0.191383	-2.77726	0.00548197	0.0313964	-0.531535	5.27542	2.46565e-05	0.000597779
ENSG00000106683	LIMK1	protein_coding	671.581	0.219934	0.0829546	2.65126	0.00801919	0.0413397	0.219191	5.28309	0.00372498	0.0244781
ENSG00000118640	VAMP8	protein_coding	670.741	0.249296	0.0812902	3.06674	0.0021641	0.0162224	0.248542	5.28104	0.000633564	0.00676418
ENSG00000120063	GNA13	protein_coding	665.617	-0.244708	0.0841292	-2.90872	0.0036291	0.0233487	-0.245013	5.27285	0.00146794	0.0125441
ENSG00000141401	IMPA2	protein_coding	669.313	0.349207	0.0791329	4.41291	1.01988e-05	0.00030085	0.34861	5.27793	4.38081e-07	2.54903e-05
ENSG00000079462	PAFAH1B3	protein_coding	667.915	0.240321	0.0825309	2.91189	0.00359254	0.0232048	0.239598	5.27507	0.00131358	0.0115568
ENSG00000173511	VEGFB	protein_coding	667.767	0.418816	0.0887127	4.72104	2.34638e-06	9.23948e-05	0.418051	5.27389	6.74069e-07	3.43775e-05
ENSG00000108510	MED13	protein_coding	661.479	-0.429731	0.0919971	-4.67114	2.99539e-06	0.000108238	-0.430004	5.26468	1.00696e-06	4.82774e-05
ENSG00000073350	LLGL2	protein_coding	664.599	0.281205	0.0912245	3.08256	0.0020523	0.0156112	0.280363	5.26766	0.0013793	0.0119785
ENSG00000112893	MAN2A1	protein_coding	655.818	-0.415062	0.0921956	-4.50197	6.73251e-06	0.000213632	-0.415353	5.25242	2.48321e-06	9.77396e-05
ENSG00000148290	SURF1	protein_coding	659.83	0.278663	0.0843183	3.30489	0.000950128	0.00893193	0.277862	5.2574	0.000311322	0.00396146
ENSG00000158863	FAM160B2	protein_coding	658.574	0.253254	0.0850858	2.97645	0.00291605	0.0199108	0.252551	5.25504	0.001123	0.0103421
ENSG00000163346	PBXIP1	protein_coding	658.751	0.293605	0.0807084	3.63785	0.000274922	0.00357508	0.292999	5.2552	3.60959e-05	0.000798036
ENSG00000163781	TOPBP1	protein_coding	654.481	-0.298232	0.089052	-3.34896	0.000811156	0.00801752	-0.298582	5.24869	0.000350174	0.0043478
ENSG00000067066	SP100	protein_coding	654.641	-0.228234	0.0878904	-2.5968	0.00940965	0.0462198	-0.228853	5.24858	0.00552005	0.0327443
ENSG00000169607	CKAP2L	protein_coding	652.284	-0.343035	0.0979396	-3.50251	0.000460894	0.00524716	-0.343262	5.24442	0.000394985	0.00477265
ENSG00000158792	SPATA2L	protein_coding	653.602	0.290689	0.0848643	3.42533	0.000614042	0.00653711	0.289908	5.24351	0.00019259	0.00277317
ENSG00000167123	CERCAM	protein_coding	652.375	0.267805	0.0817877	3.27439	0.0010589	0.00966727	0.267151	5.24152	0.000235852	0.00320163
ENSG00000101752	MIB1	protein_coding	647.805	-0.273738	0.101819	-2.68847	0.00717793	0.0382904	-0.273944	5.23404	0.00721845	0.0394542
ENSG00000115760	BIRC6	protein_coding	645.827	-0.334834	0.104005	-3.2194	0.0012846	0.0110584	-0.335031	5.23008	0.00140372	0.0121377
ENSG00000134313	KIDINS220	protein_coding	646.87	-0.279218	0.0853255	-3.27239	0.00106642	0.0096997	-0.279714	5.23144	0.000312082	0.00396719
ENSG00000162695	SLC30A7	protein_coding	644.173	-0.262846	0.082789	-3.1749	0.00149891	0.0124866	-0.263272	5.22568	0.000373587	0.00457635
ENSG00000116171	SCP2	protein_coding	644.404	-0.222895	0.0855626	-2.60505	0.00918604	0.0454436	-0.223473	5.2258	0.00423081	0.0269795
ENSG00000064651	SLC12A2	protein_coding	642.41	-0.264465	0.0928328	-2.84883	0.00438801	0.0268971	-0.264736	5.2221	0.00300906	0.0211992
ENSG00000067334	DNTTIP2	protein_coding	641.788	-0.378521	0.0928297	-4.07758	4.55068e-05	0.000943328	-0.378992	5.22041	1.90289e-05	0.000483311
ENSG00000160445	ZER1	protein_coding	644.969	0.219614	0.0829304	2.64817	0.00809285	0.04161	0.218858	5.22497	0.00304126	0.02135
ENSG00000173559	NABP1	protein_coding	641.138	-0.260543	0.0835788	-3.11734	0.00182494	0.0142805	-0.26111	5.21861	0.000488611	0.00558456
ENSG00000105048	TNNT1	protein_coding	644.175	0.341286	0.0844131	4.04305	5.27605e-05	0.0010472	0.340741	5.22299	9.4929e-06	0.000282861
ENSG00000008869	HEATR5B	protein_coding	638.503	-0.266921	0.0964189	-2.76835	0.00563416	0.0320302	-0.267168	5.21368	0.0047368	0.0292891
ENSG00000174197	MGA	protein_coding	636.924	-0.349167	0.0963863	-3.62258	0.000291682	0.00374337	-0.349373	5.21013	0.00020419	0.00288553
ENSG00000108406	DHX40	protein_coding	637.742	-0.233394	0.0843901	-2.76566	0.00568082	0.0321968	-0.233885	5.21091	0.00213338	0.0166521
ENSG00000076944	STXBP2	protein_coding	640.135	0.236812	0.0814898	2.90604	0.00366038	0.0235036	0.236297	5.21435	0.001039	0.00976519
ENSG00000141429	GALNT1	protein_coding	634.217	-0.314394	0.10114	-3.10849	0.00188048	0.0145871	-0.314578	5.20406	0.00184842	0.0149379
ENSG00000148400	NOTCH1	protein_coding	638.861	0.258818	0.0908332	2.84938	0.0043805	0.0268971	0.257959	5.21058	0.0028253	0.0202161
ENSG00000152700	SAR1B	protein_coding	633.113	-0.256901	0.0901672	-2.84917	0.00438339	0.0268971	-0.257445	5.20073	0.00245614	0.0183109
ENSG00000125871	MGME1	protein_coding	631.673	-0.240868	0.0827731	-2.90997	0.00361462	0.023286	-0.241402	5.19699	0.00103882	0.00976519
ENSG00000146842	TMEM209	protein_coding	630.354	-0.283287	0.0949481	-2.9836	0.00284882	0.019537	-0.283652	5.19495	0.00203604	0.0160687
ENSG00000135655	USP15	protein_coding	629.841	-0.45636	0.0848924	-5.37575	7.62662e-08	6.18008e-06	-0.456861	5.19391	2.14081e-09	3.30174e-07
ENSG00000123473	STIL	protein_coding	628.622	-0.334828	0.0892003	-3.75366	0.000174271	0.0026008	-0.335095	5.19113	5.91952e-05	0.00115161
ENSG00000104998	IL27RA	protein_coding	631.179	0.295245	0.087289	3.38238	0.00071861	0.0073243	0.294422	5.1932	0.000270277	0.00357419
ENSG00000165934	CPSF2	protein_coding	625.706	-0.345285	0.0849025	-4.06684	4.76551e-05	0.000969416	-0.345662	5.18434	6.14756e-06	0.000198724
ENSG00000024526	DEPDC1	protein_coding	623.501	-0.370285	0.0980016	-3.77836	0.000157864	0.00240724	-0.370508	5.17951	0.000109632	0.00183451
ENSG00000086200	IPO11	protein_coding	622.861	-0.283535	0.0896128	-3.164	0.00155614	0.0128003	-0.283833	5.17782	0.000682745	0.00717554
ENSG00000251562	MALAT1	lincRNA	622.032	-0.265545	0.0882965	-3.00742	0.00263475	0.0185055	-0.265846	5.17558	0.00108155	0.0100471
ENSG00000143702	CEP170	protein_coding	619.843	-0.294363	0.10017	-2.93864	0.00329658	0.0218251	-0.294585	5.17111	0.00297267	0.0209891
ENSG00000185728	YTHDF3	protein_coding	619.764	-0.316735	0.0873083	-3.62778	0.000285871	0.00369297	-0.317067	5.17062	7.41693e-05	0.00136414
ENSG00000069011	PITX1	protein_coding	617.529	0.34981	0.0837446	4.17711	2.95238e-05	0.000679534	0.349026	5.16171	2.72196e-06	0.000104167
ENSG00000151458	ANKRD50	protein_coding	612.542	-0.367301	0.0898664	-4.08719	4.36625e-05	0.000914766	-0.367581	5.15418	1.09505e-05	0.000316429
ENSG00000111845	PAK1IP1	protein_coding	613.295	-0.317649	0.0847424	-3.74841	0.000177957	0.00263178	-0.318105	5.15524	2.63584e-05	0.000626
ENSG00000002330	BAD	protein_coding	615.917	0.25506	0.0910361	2.80175	0.0050827	0.0297528	0.254201	5.15786	0.00299398	0.0211046
ENSG00000141858	SAMD1	protein_coding	615.505	0.269347	0.089124	3.02216	0.00250975	0.0180387	0.268582	5.15716	0.00118694	0.0107607
ENSG00000156374	PCGF6	protein_coding	612.013	-0.237841	0.0867632	-2.74127	0.00612027	0.0340768	-0.238477	5.15166	0.00266932	0.019316
ENSG00000167705	RILP	protein_coding	613.116	0.276718	0.086052	3.2157	0.00130125	0.0111919	0.276017	5.1519	0.000412625	0.00492266
ENSG00000064703	DDX20	protein_coding	609.159	-0.274995	0.0872982	-3.15007	0.00163231	0.0131829	-0.275395	5.14549	0.000550502	0.006096
ENSG00000151247	EIF4E	protein_coding	609.006	-0.277252	0.0880343	-3.14936	0.00163628	0.013183	-0.277652	5.14518	0.000607992	0.00657341
ENSG00000111011	RSRC2	protein_coding	606.318	-0.365518	0.0912517	-4.00561	6.18584e-05	0.0011823	-0.365732	5.13943	1.91554e-05	0.000483646
ENSG00000121022	COPS5	protein_coding	606.519	-0.272048	0.0881564	-3.08597	0.0020289	0.0154812	-0.272513	5.13909	0.000768298	0.00779936
ENSG00000162512	SDC3	protein_coding	609.812	0.40935	0.0831585	4.92253	8.54313e-07	4.34018e-05	0.408616	5.14362	1.99948e-08	2.18764e-06
ENSG00000166037	CEP57	protein_coding	605.924	-0.272108	0.0941388	-2.8905	0.00384628	0.0244254	-0.272472	5.13788	0.00245891	0.0183109
ENSG00000123737	EXOSC9	protein_coding	603.995	-0.371632	0.0835682	-4.44705	8.70575e-06	0.000262646	-0.372217	5.13331	4.02e-07	2.36477e-05
ENSG00000198961	PJA2	protein_coding	601.465	-0.248403	0.0953713	-2.60459	0.00919836	0.0454816	-0.248736	5.12726	0.00665949	0.0374912
ENSG00000171262	FAM98B	protein_coding	601.999	-0.235622	0.0855322	-2.75477	0.00587328	0.0331153	-0.236101	5.12809	0.00210355	0.0164997
ENSG00000213722	DDAH2	protein_coding	603.861	0.249166	0.0891806	2.79395	0.00520682	0.0301909	0.248383	5.12981	0.0027481	0.0197854
ENSG00000198162	MAN1A2	protein_coding	598.926	-0.289592	0.10153	-2.85227	0.00434085	0.0267518	-0.289818	5.1212	0.00389157	0.0252497
ENSG00000035928	RFC1	protein_coding	598.69	-0.284036	0.0935327	-3.03676	0.00239139	0.0174851	-0.284319	5.1209	0.00134533	0.0117714
ENSG00000179364	PACS2	protein_coding	601.69	0.254301	0.0961015	2.64617	0.00814088	0.0418132	0.253448	5.12453	0.00681083	0.0379067
ENSG00000064102	INTS13	protein_coding	595.118	-0.523688	0.0960355	-5.45306	4.95095e-08	4.36826e-06	-0.524288	5.11258	1.37286e-08	1.58325e-06
ENSG00000012822	CALCOCO1	protein_coding	597.95	0.327865	0.0861853	3.80419	0.000142269	0.00223396	0.327175	5.11587	2.49908e-05	0.000604485
ENSG00000153339	TRAPPC8	protein_coding	594.373	-0.345408	0.0973695	-3.5474	0.000389061	0.00462393	-0.345704	5.11046	0.000239975	0.00323701
ENSG00000112208	BAG2	protein_coding	594.737	-0.246865	0.0878038	-2.81155	0.0049303	0.0291566	-0.247299	5.11099	0.00208823	0.0164097
ENSG00000138768	USO1	protein_coding	593.63	-0.285736	0.10252	-2.78712	0.00531795	0.0307034	-0.285996	5.109	0.0051696	0.0312045
ENSG00000006062	MAP3K14	protein_coding	594.581	-0.235876	0.0843783	-2.79545	0.00518267	0.0300687	-0.236218	5.11043	0.00155903	0.0131039
ENSG00000132424	PNISR	protein_coding	592.814	-0.344435	0.09415	-3.65837	0.000253826	0.00334961	-0.344709	5.10696	0.000115257	0.00190129
ENSG00000100889	PCK2	protein_coding	596.501	0.318947	0.0888216	3.59087	0.000329579	0.00409572	0.318069	5.11184	9.6212e-05	0.00167111
ENSG00000172819	RARG	protein_coding	594.728	0.343334	0.0933195	3.67912	0.00023404	0.00317395	0.342846	5.10852	0.00012437	0.00200772
ENSG00000077684	JADE1	protein_coding	591.671	-0.257637	0.0844501	-3.05076	0.00228264	0.0169074	-0.257966	5.10346	0.000542305	0.00603487
ENSG00000198087	CD2AP	protein_coding	590.992	-0.262732	0.0934367	-2.81187	0.00492545	0.0291566	-0.262999	5.10209	0.00294456	0.0208174
ENSG00000176834	VSIG10	protein_coding	592.204	0.233189	0.0895011	2.60543	0.00917589	0.0454203	0.232577	5.10228	0.00525374	0.0315891
ENSG00000162601	MYSM1	protein_coding	586.631	-0.551605	0.109333	-5.0452	4.53051e-07	2.5097e-05	-0.551694	5.09319	6.35354e-07	3.30617e-05
ENSG00000010818	HIVEP2	protein_coding	585.057	-0.266526	0.0926946	-2.87531	0.00403632	0.0253206	-0.266783	5.08776	0.00220065	0.0170317
ENSG00000004700	RECQL	protein_coding	585.103	-0.277018	0.0972793	-2.84766	0.00440422	0.0269559	-0.277339	5.08776	0.00318238	0.0220323
ENSG00000066654	THUMPD1	protein_coding	582.883	-0.37254	0.0895873	-4.1584	3.20481e-05	0.000724035	-0.372844	5.08254	5.14892e-06	0.000171645
ENSG00000211456	SACM1L	protein_coding	582.705	-0.333456	0.0909106	-3.66796	0.000244495	0.00324833	-0.333698	5.0822	7.51353e-05	0.00137992
ENSG00000113658	SMAD5	protein_coding	583.249	-0.246012	0.0951872	-2.58451	0.00975172	0.0472409	-0.246292	5.08294	0.00661559	0.037389
ENSG00000164338	UTP15	protein_coding	582.27	-0.328185	0.0914528	-3.58858	0.000332485	0.00411618	-0.328578	5.08084	0.000109383	0.00183451
ENSG00000062194	GPBP1	protein_coding	581.087	-0.343578	0.0878226	-3.91218	9.14676e-05	0.00157894	-0.344086	5.07777	1.39046e-05	0.000381142
ENSG00000080345	RIF1	protein_coding	579.382	-0.400694	0.114849	-3.48888	0.000485046	0.00545398	-0.400753	5.07465	0.000705395	0.00734724
ENSG00000099810	MTAP	protein_coding	580.397	-0.237412	0.0913642	-2.59852	0.00936254	0.0460611	-0.237676	5.07597	0.0050951	0.030838
ENSG00000102871	TRADD	protein_coding	582.89	0.25753	0.0911347	2.82582	0.00471595	0.0282295	0.256887	5.07919	0.00238271	0.0179207
ENSG00000100526	CDKN3	protein_coding	577.646	-0.271548	0.0901637	-3.01172	0.00259769	0.0183769	-0.272156	5.06879	0.0010741	0.0100069
ENSG00000125637	PSD4	protein_coding	578.955	0.374224	0.0911124	4.10728	4.0034e-05	0.000860818	0.373689	5.06931	1.08545e-05	0.000314362
ENSG00000196422	PPP1R26	protein_coding	578.839	0.279062	0.0896041	3.11439	0.00184327	0.0143781	0.278425	5.06915	0.000754534	0.00772085
ENSG00000130748	TMEM160	protein_coding	578.101	0.250513	0.0863556	2.90095	0.00372031	0.023795	0.249699	5.06716	0.00119285	0.0107837
ENSG00000105290	APLP1	protein_coding	576.164	0.246401	0.0926041	2.6608	0.00779563	0.040593	0.246	5.06339	0.00455768	0.0283966
ENSG00000170581	STAT2	protein_coding	575.872	0.244677	0.0866644	2.82327	0.00475362	0.0283684	0.244151	5.06214	0.00159398	0.0132756
ENSG00000065328	MCM10	protein_coding	572.848	-0.309683	0.0897851	-3.44916	0.000562341	0.00611959	-0.310021	5.05741	0.000153249	0.00237499
ENSG00000158828	PINK1	protein_coding	575.115	0.310659	0.0866988	3.5832	0.000339412	0.00418608	0.310011	5.05983	5.79853e-05	0.00114531
ENSG00000149313	AASDHPPT	protein_coding	569.414	-0.421051	0.0894658	-4.70627	2.52285e-06	9.60061e-05	-0.421322	5.0492	1.93149e-07	1.31516e-05
ENSG00000058272	PPP1R12A	protein_coding	568.163	-0.428745	0.0955466	-4.48729	7.21343e-06	0.000225247	-0.428992	5.04629	2.14211e-06	8.87418e-05
ENSG00000134744	TUT4	protein_coding	568.676	-0.2952	0.0885569	-3.33345	0.000857775	0.0082699	-0.295511	5.04677	0.000216219	0.00301332
ENSG00000085185	BCORL1	protein_coding	572.11	0.331097	0.0891756	3.71286	0.000204929	0.00290786	0.330456	5.05205	4.94673e-05	0.00100353
ENSG00000118596	SLC16A7	protein_coding	567.775	-0.306557	0.105263	-2.91229	0.0035879	0.0231984	-0.306748	5.04462	0.00340831	0.0231096
ENSG00000123933	MXD4	protein_coding	570.952	0.36379	0.0902771	4.0297	5.58482e-05	0.00109679	0.36317	5.04909	1.22799e-05	0.000350099
ENSG00000013375	PGM3	protein_coding	567.118	-0.274911	0.08985	-3.05967	0.00221582	0.0165092	-0.275217	5.04288	0.000763566	0.00777598
ENSG00000157873	TNFRSF14	protein_coding	569.972	0.367903	0.0881048	4.17574	2.97017e-05	0.000680433	0.367338	5.04708	3.59324e-06	0.000128843
ENSG00000068971	PPP2R5B	protein_coding	570.191	0.271061	0.0910621	2.97666	0.00291405	0.0199108	0.270454	5.04743	0.00129607	0.0114342
ENSG00000120526	NUDCD1	protein_coding	563.691	-0.279188	0.0919133	-3.03752	0.00238535	0.0174661	-0.279518	5.03433	0.00101654	0.00962507
ENSG00000187325	TAF9B	protein_coding	563.369	-0.280049	0.09358	-2.99261	0.00276602	0.019221	-0.280361	5.03344	0.00134273	0.0117648
ENSG00000197535	MYO5A	protein_coding	562.9	-0.258365	0.0967464	-2.67054	0.00757298	0.0398353	-0.258686	5.03248	0.00532708	0.0319101
ENSG00000101333	PLCB4	protein_coding	562.964	-0.312242	0.0964029	-3.23893	0.00119978	0.0105509	-0.312563	5.03245	0.000644808	0.00685564
ENSG00000063854	HAGH	protein_coding	565.598	0.269449	0.0950495	2.83483	0.00458504	0.0277166	0.268746	5.03597	0.00312023	0.0218025
ENSG00000068796	KIF2A	protein_coding	562.214	-0.252948	0.0985316	-2.56718	0.010253	0.0491113	-0.253268	5.02994	0.00758148	0.0408339
ENSG00000163435	ELF3	protein_coding	563.666	0.251612	0.089034	2.82602	0.00471309	0.0282295	0.251075	5.03147	0.00199342	0.0158422
ENSG00000021776	AQR	protein_coding	560.262	-0.310015	0.106529	-2.91015	0.0036126	0.023286	-0.310191	5.02613	0.00356532	0.0237831
ENSG00000119203	CPSF3	protein_coding	561.1	-0.311612	0.0895495	-3.47978	0.000501829	0.00560414	-0.312202	5.02728	0.000119924	0.0019556
ENSG00000188917	TRMT2B	protein_coding	562.255	0.248772	0.0917529	2.71132	0.00670159	0.0363234	0.247931	5.02685	0.00346202	0.023366
ENSG00000135842	FAM129A	protein_coding	561.023	0.235417	0.0909041	2.58972	0.00960526	0.0468217	0.234881	5.02482	0.00507714	0.0308167
ENSG00000008952	SEC62	protein_coding	557.681	-0.223232	0.0865871	-2.57812	0.00993391	0.0479813	-0.223624	5.01827	0.00330655	0.0226634
ENSG00000072415	MPP5	protein_coding	555.632	-0.273162	0.102941	-2.65358	0.00796438	0.0411437	-0.2734	5.01409	0.00703305	0.0386893
ENSG00000163428	LRRC58	protein_coding	555.078	-0.327968	0.110474	-2.96875	0.00299014	0.0203176	-0.328139	5.01222	0.00317994	0.0220323
ENSG00000122591	FAM126A	protein_coding	554.599	-0.34368	0.0928401	-3.70184	0.000214038	0.00299806	-0.343941	5.01108	5.83476e-05	0.00114531
ENSG00000117054	ACADM	protein_coding	554.412	-0.333149	0.0985274	-3.38129	0.000721472	0.00734583	-0.3335	5.01038	0.000402324	0.00483129
ENSG00000074219	TEAD2	protein_coding	555.628	0.265943	0.0879266	3.0246	0.00248959	0.0179325	0.265315	5.01059	0.00065668	0.00695874
ENSG00000169992	NLGN2	protein_coding	555.309	0.23628	0.0891122	2.65148	0.00801388	0.0413341	0.235486	5.00961	0.00329366	0.022619
ENSG00000054654	SYNE2	protein_coding	551.383	-0.357246	0.110895	-3.22148	0.00127532	0.0110075	-0.357406	5.00268	0.00136871	0.0119271
ENSG00000171681	ATF7IP	protein_coding	550.573	-0.336391	0.0921453	-3.65066	0.000261568	0.00342414	-0.336727	5.00049	6.50914e-05	0.00123078
ENSG00000114030	KPNA1	protein_coding	550.278	-0.236219	0.0887787	-2.66076	0.00779645	0.040593	-0.23674	4.99888	0.00292143	0.0207135
ENSG00000204388	HSPA1B	protein_coding	551.517	0.295017	0.0982685	3.00215	0.00268076	0.0187347	0.294352	4.99941	0.0019259	0.0154277
ENSG00000164975	SNAPC3	protein_coding	547.316	-0.323724	0.0966392	-3.34982	0.000808654	0.00800086	-0.323953	4.99233	0.000395654	0.00477337
ENSG00000171862	PTEN	protein_coding	545.787	-0.235948	0.089798	-2.62754	0.0086004	0.0433797	-0.236216	4.98765	0.00342736	0.0232161
ENSG00000198554	WDHD1	protein_coding	544.591	-0.354426	0.100116	-3.54015	0.0003999	0.00470711	-0.354775	4.98459	0.000227869	0.00311719
ENSG00000075711	DLG1	protein_coding	543.844	-0.277594	0.0935533	-2.96723	0.00300495	0.02039	-0.277888	4.98279	0.00127813	0.0113306
ENSG00000167930	FAM234A	protein_coding	546.553	0.251474	0.0942452	2.66829	0.00762379	0.0400522	0.250703	4.98638	0.00451386	0.0282552
ENSG00000171634	BPTF	protein_coding	542.634	-0.392337	0.0955919	-4.10429	4.0556e-05	0.000868236	-0.392774	4.9794	1.0757e-05	0.000313362
ENSG00000161677	JOSD2	protein_coding	541.464	0.256887	0.0911169	2.81932	0.00481262	0.0286507	0.256058	4.9728	0.00198948	0.0158281
ENSG00000130313	PGLS	protein_coding	540.774	0.260016	0.0960024	2.70843	0.00676018	0.03654	0.259377	4.97161	0.00444986	0.0280466
ENSG00000122257	RBBP6	protein_coding	537.92	-0.255173	0.0983822	-2.5937	0.00949505	0.0465262	-0.255511	4.96677	0.00636928	0.0362531
ENSG00000149311	ATM	protein_coding	537.239	-0.274325	0.106802	-2.56854	0.0102129	0.0489432	-0.274512	4.96533	0.00960345	0.0487252
ENSG00000153914	SREK1	protein_coding	535.782	-0.446975	0.110655	-4.03934	5.36008e-05	0.00105746	-0.447123	4.96274	5.81015e-05	0.00114531
ENSG00000143862	ARL8A	protein_coding	539.495	0.346754	0.10515	3.29771	0.000974777	0.00910864	0.345966	4.96696	0.00089539	0.0087229
ENSG00000109501	WFS1	protein_coding	538.537	0.349093	0.0876541	3.98262	6.816e-05	0.00127055	0.348484	4.9651	5.49388e-06	0.000181256
ENSG00000188342	GTF2F2	protein_coding	534.183	-0.360311	0.0938097	-3.84087	0.000122599	0.00198363	-0.360918	4.95675	2.76347e-05	0.000648453
ENSG00000169299	PGM2	protein_coding	533.792	-0.284129	0.0899116	-3.1601	0.00157717	0.0129156	-0.284505	4.95543	0.000395027	0.00477265
ENSG00000159596	TMEM69	protein_coding	533.431	-0.236641	0.0913166	-2.59143	0.00955771	0.04667	-0.236914	4.95466	0.00400623	0.025914
ENSG00000115266	APC2	protein_coding	533.097	0.260618	0.0998415	2.61032	0.00904579	0.0449309	0.26015	4.9516	0.00719243	0.0393505
ENSG00000072571	HMMR	protein_coding	529.476	-0.518034	0.094145	-5.50251	3.74413e-08	3.59914e-06	-0.518309	4.94542	1.73831e-09	2.84985e-07
ENSG00000198836	OPA1	protein_coding	528.937	-0.386366	0.109541	-3.52715	0.000420062	0.00488729	-0.386515	4.94379	0.000413529	0.00492884
ENSG00000196950	SLC39A10	protein_coding	528.381	-0.305906	0.107723	-2.83976	0.00451476	0.0274101	-0.306095	4.94196	0.00421133	0.0269149
ENSG00000176108	CHMP6	protein_coding	531.373	0.37277	0.0957997	3.89114	9.97737e-05	0.0016896	0.371945	4.94519	2.79299e-05	0.000650321
ENSG00000156011	PSD3	protein_coding	527.748	-0.303796	0.090283	-3.36493	0.000765633	0.00769163	-0.304327	4.93929	0.000148872	0.00232141
ENSG00000108479	GALK1	protein_coding	529.283	0.242205	0.0905016	2.67626	0.00744494	0.0392672	0.241409	4.94043	0.00284301	0.0203088
ENSG00000233913	RPL10P9	processed_pseudogene	527.691	0.284686	0.0898083	3.16993	0.00152474	0.0126481	0.283949	4.93586	0.000375585	0.00459642
ENSG00000167535	CACNB3	protein_coding	527.418	0.274105	0.0978413	2.80153	0.00508609	0.0297548	0.273377	4.93501	0.00310916	0.0217369
ENSG00000152749	GPR180	protein_coding	524.289	-0.237147	0.0916149	-2.58852	0.00963899	0.0469196	-0.237423	4.92985	0.00390188	0.0252901
ENSG00000178718	RPP25	protein_coding	526.626	0.3137	0.102129	3.07159	0.0021292	0.0160221	0.312857	4.932	0.0015124	0.0128213
ENSG00000099246	RAB18	protein_coding	521.491	-0.377435	0.0978058	-3.85902	0.000113841	0.00187284	-0.377654	4.92305	3.73756e-05	0.000814525
ENSG00000197961	ZNF121	protein_coding	521.059	-0.38254	0.104988	-3.64364	0.000268812	0.00350958	-0.382741	4.92175	0.000184528	0.002722
ENSG00000114270	COL7A1	protein_coding	523.956	0.467944	0.115694	4.04465	5.24008e-05	0.00104483	0.467365	4.92579	8.1372e-05	0.00146093
ENSG00000115761	NOL10	protein_coding	519.397	-0.370219	0.103464	-3.57824	0.000345918	0.00422856	-0.37062	4.91724	0.000227722	0.00311719
ENSG00000065615	CYB5R4	protein_coding	519.605	-0.312685	0.0891871	-3.50595	0.000454988	0.00519343	-0.31333	4.91662	5.7578e-05	0.00113919
ENSG00000036549	AC118549.1	protein_coding	518.401	-0.377832	0.0942417	-4.00918	6.0931e-05	0.00117373	-0.37806	4.9145	1.0771e-05	0.000313362
ENSG00000108091	CCDC6	protein_coding	517.783	-0.233035	0.090695	-2.56944	0.0101863	0.0488635	-0.233491	4.91154	0.00362834	0.0240406
ENSG00000165169	DYNLT3	protein_coding	516.537	-0.255736	0.0934575	-2.73639	0.0062117	0.034406	-0.256179	4.90836	0.00245808	0.0183109
ENSG00000113356	POLR3G	protein_coding	516.303	-0.365862	0.0985272	-3.71331	0.000204566	0.00290691	-0.36643	4.90774	7.21935e-05	0.00133547
ENSG00000167702	KIFC2	protein_coding	517.316	0.350556	0.0962706	3.64137	0.000271196	0.003536	0.349936	4.90711	8.65383e-05	0.00153008
ENSG00000214530	STARD10	protein_coding	516.037	0.263057	0.100239	2.6243	0.00868267	0.0436806	0.262608	4.90474	0.00643083	0.0365222
ENSG00000136021	SCYL2	protein_coding	511.954	-0.283693	0.105976	-2.67695	0.00742953	0.0392281	-0.283928	4.89625	0.00613141	0.0352756
ENSG00000170906	NDUFA3	protein_coding	514.327	0.267974	0.0917826	2.91966	0.00350413	0.0228444	0.267313	4.89924	0.00116652	0.0106198
ENSG00000168994	PXDC1	protein_coding	514.939	0.351042	0.0980164	3.58147	0.00034167	0.00419809	0.350162	4.8998	0.000143812	0.00225329
ENSG00000101596	SMCHD1	protein_coding	509.896	-0.469511	0.0968273	-4.84895	1.24117e-06	5.71345e-05	-0.469929	4.89055	1.26836e-07	9.27785e-06
ENSG00000149761	NUDT22	protein_coding	512.057	0.255939	0.0996013	2.56964	0.0101805	0.0488596	0.255034	4.89238	0.0069281	0.038227
ENSG00000158711	ELK4	protein_coding	506.357	-0.30327	0.0943621	-3.21389	0.00130948	0.0112375	-0.303509	4.88031	0.000370525	0.00455191
ENSG00000163660	CCNL1	protein_coding	505.544	-0.352597	0.106307	-3.31676	0.000910671	0.00866065	-0.352806	4.8788	0.000681715	0.00717061
ENSG00000136143	SUCLA2	protein_coding	505.243	-0.290187	0.0992616	-2.92346	0.00346165	0.0226442	-0.290575	4.87707	0.00184325	0.0149055
ENSG00000139116	KIF21A	protein_coding	502.157	-0.405655	0.1078	-3.76304	0.000167862	0.0025205	-0.405807	4.86893	0.000117948	0.00193075
ENSG00000111231	GPN3	protein_coding	502.426	-0.321971	0.096295	-3.34359	0.000827028	0.00810091	-0.32225	4.86911	0.000269175	0.0035633
ENSG00000104419	NDRG1	protein_coding	505.475	0.351023	0.0913582	3.84227	0.000121899	0.00197884	0.350199	4.87382	1.23932e-05	0.000351999
ENSG00000164976	MYORG	protein_coding	504.555	0.470433	0.0989616	4.75369	1.99739e-06	8.19082e-05	0.46952	4.86994	4.09456e-07	2.39335e-05
ENSG00000142694	EVA1B	protein_coding	501.985	0.260465	0.0986981	2.63901	0.00831482	0.0424177	0.259983	4.86492	0.00502251	0.0305576
ENSG00000168209	DDIT4	protein_coding	505.076	0.866392	0.102703	8.43591	3.28623e-17	2.1481e-14	0.865568	4.86989	4.92185e-19	6.30046e-16
ENSG00000148943	LIN7C	protein_coding	497.981	-0.319152	0.100915	-3.16259	0.00156373	0.0128412	-0.31941	4.85621	0.000768974	0.00780003
ENSG00000160991	ORAI2	protein_coding	501.216	0.513763	0.10016	5.1294	2.90662e-07	1.73777e-05	0.513013	4.86085	5.78069e-08	4.84325e-06
ENSG00000178105	DDX10	protein_coding	496.88	-0.412696	0.102431	-4.02901	5.60123e-05	0.00109679	-0.413013	4.85355	2.09693e-05	0.00051906
ENSG00000197329	PELI1	protein_coding	494.733	-0.33385	0.100794	-3.31219	0.000925702	0.00876584	-0.334092	4.84742	0.000424574	0.00503238
ENSG00000170242	USP47	protein_coding	493.733	-0.323454	0.119025	-2.71754	0.00657698	0.0359461	-0.323522	4.84442	0.0074674	0.0404529
ENSG00000122376	SHLD2	protein_coding	493.058	-0.31567	0.101868	-3.09882	0.00194292	0.0149612	-0.315893	4.84232	0.00102053	0.00964834
ENSG00000146376	ARHGAP18	protein_coding	492.449	-0.391237	0.101841	-3.84166	0.000122204	0.00198052	-0.391481	4.8409	4.54399e-05	0.000944279
ENSG00000197948	FCHSD1	protein_coding	495.748	0.283051	0.0914439	3.09535	0.00196578	0.0150936	0.282248	4.84616	0.000395204	0.00477265
ENSG00000128059	PPAT	protein_coding	492.274	-0.345096	0.0973717	-3.54411	0.000393938	0.00467057	-0.345845	4.83895	0.000105236	0.00178901
ENSG00000136026	CKAP4	protein_coding	494.642	0.47567	0.0991485	4.79755	1.60616e-06	6.9072e-05	0.47486	4.84231	2.67506e-07	1.71217e-05
ENSG00000066777	ARFGEF1	protein_coding	490.893	-0.293143	0.096378	-3.0416	0.00235326	0.0172967	-0.293469	4.8354	0.000780557	0.00785527
ENSG00000128274	A4GALT	protein_coding	491.134	0.411173	0.0960797	4.2795	1.87314e-05	0.00048205	0.41032	4.83163	2.36355e-06	9.52148e-05
ENSG00000067248	DHX29	protein_coding	486.566	-0.335707	0.107871	-3.11213	0.00185745	0.0144657	-0.335865	4.82358	0.00137713	0.0119679
ENSG00000080986	NDC80	protein_coding	486.964	-0.33676	0.0981683	-3.43044	0.000602602	0.00645739	-0.337114	4.82399	0.000171544	0.00258042
ENSG00000165752	STK32C	protein_coding	489.608	0.287655	0.105471	2.72733	0.00638486	0.0351508	0.286963	4.82809	0.00509118	0.030838
ENSG00000186577	SMIM29	protein_coding	489.941	0.457499	0.0978363	4.67617	2.92287e-06	0.000108238	0.456686	4.82796	3.51043e-07	2.13986e-05
ENSG00000078900	TP73	protein_coding	488.604	0.257381	0.0943817	2.72702	0.00639092	0.0351644	0.256773	4.8255	0.00224127	0.0172444
ENSG00000172831	CES2	protein_coding	488.049	0.326732	0.0978513	3.33907	0.000840587	0.00817654	0.325927	4.82331	0.000291025	0.0037479
ENSG00000234745	HLA-B	protein_coding	487.155	0.361152	0.0983138	3.67346	0.000239291	0.0032125	0.360446	4.82059	7.38455e-05	0.00136014
ENSG00000108055	SMC3	protein_coding	483.396	-0.396917	0.123595	-3.21143	0.00132075	0.0112804	-0.396942	4.81411	0.00174277	0.0142916
ENSG00000005175	RPAP3	protein_coding	482.441	-0.465684	0.106436	-4.37524	1.21301e-05	0.000337886	-0.465894	4.81171	5.08078e-06	0.000170706
ENSG00000020922	MRE11	protein_coding	483.008	-0.276268	0.099858	-2.76661	0.00566424	0.0321214	-0.276539	4.81256	0.00289427	0.0205945
ENSG00000148803	FUOM	protein_coding	483.227	0.268713	0.0975645	2.75421	0.00588339	0.0331342	0.267846	4.80926	0.00268162	0.0193722
ENSG00000174607	UGT8	protein_coding	480.525	-0.243353	0.0933379	-2.60723	0.00912779	0.0452467	-0.243836	4.80423	0.00283171	0.0202507
ENSG00000125657	TNFSF9	protein_coding	482.759	0.352133	0.0920036	3.82738	0.000129513	0.00205482	0.351465	4.808	9.89539e-06	0.000291198
ENSG00000114331	ACAP2	protein_coding	480.222	-0.28219	0.0933874	-3.02172	0.00251346	0.0180414	-0.282802	4.80352	0.000549983	0.006096
ENSG00000117528	ABCD3	protein_coding	479.516	-0.352114	0.10087	-3.49076	0.000481654	0.0054283	-0.352545	4.80163	0.00016743	0.00253942
ENSG00000185238	PRMT3	protein_coding	476.709	-0.261653	0.101853	-2.56892	0.0102015	0.0489122	-0.261899	4.79365	0.00597523	0.0347203
ENSG00000070950	RAD18	protein_coding	475.181	-0.408458	0.099048	-4.12384	3.72603e-05	0.000815486	-0.408883	4.7893	5.93544e-06	0.000193332
ENSG00000183530	PRR14L	protein_coding	474.922	-0.301121	0.0957261	-3.14565	0.00165719	0.0132642	-0.301421	4.78784	0.000408007	0.00488495
ENSG00000174165	ZDHHC24	protein_coding	477.383	0.373605	0.0948874	3.93735	8.23854e-05	0.00145018	0.372786	4.79133	9.59401e-06	0.000284949
ENSG00000100722	ZC3H14	protein_coding	473.615	-0.360963	0.103753	-3.47906	0.000503171	0.00561273	-0.361287	4.78449	0.000229267	0.00312883
ENSG00000171150	SOCS5	protein_coding	472.166	-0.317273	0.0953674	-3.32685	0.000878344	0.00843273	-0.31747	4.77987	0.000177216	0.00264708
ENSG00000123268	ATF1	protein_coding	470.349	-0.299516	0.0946729	-3.16369	0.00155781	0.0128033	-0.299946	4.77381	0.000313455	0.00397281
ENSG00000182809	CRIP2	protein_coding	469.813	0.374627	0.0952531	3.93296	8.39052e-05	0.00147172	0.373758	4.76821	9.24791e-06	0.000276595
ENSG00000168214	RBPJ	protein_coding	465.082	-0.262564	0.102453	-2.56277	0.0103842	0.0496184	-0.262833	4.75833	0.00619125	0.0354605
ENSG00000165138	ANKS6	protein_coding	467.953	0.365089	0.0941034	3.87966	0.000104604	0.00174429	0.36441	4.76301	9.71468e-06	0.000286538
ENSG00000156587	UBE2L6	protein_coding	467.258	0.273617	0.102548	2.66817	0.00762646	0.0400522	0.272685	4.76066	0.0045956	0.0285852
ENSG00000197147	LRRC8B	protein_coding	463.506	-0.365616	0.0960476	-3.80661	0.000140883	0.00221726	-0.365979	4.75337	1.79429e-05	0.000464014
ENSG00000163002	NUP35	protein_coding	462.77	-0.315147	0.103932	-3.03224	0.00242742	0.0176653	-0.315518	4.7511	0.00125485	0.0112018
ENSG00000169251	NMD3	protein_coding	462.367	-0.399691	0.103239	-3.87151	0.000108163	0.00179144	-0.400079	4.75016	3.38079e-05	0.000758194
ENSG00000121653	MAPK8IP1	protein_coding	465.486	0.352395	0.104535	3.37107	0.00074878	0.00755328	0.351628	4.75461	0.000379597	0.00462783
ENSG00000112701	SENP6	protein_coding	462.006	-0.324466	0.0956869	-3.39091	0.000696603	0.00715435	-0.324988	4.74818	0.000113315	0.00188139
ENSG00000198399	ITSN2	protein_coding	460.439	-0.294497	0.100518	-2.92978	0.00339204	0.0223064	-0.294836	4.74362	0.00135238	0.011825
ENSG00000249353	NPM1P27	processed_pseudogene	459.56	-0.402424	0.0992301	-4.05547	5.00341e-05	0.00100324	-0.402593	4.7417	7.21226e-06	0.000226841
ENSG00000129353	SLC44A2	protein_coding	461.256	0.335034	0.0943888	3.5495	0.000385956	0.00460377	0.334528	4.74278	4.82032e-05	0.000987279
ENSG00000104866	PPP1R37	protein_coding	460.944	0.25058	0.0956737	2.61911	0.00881602	0.0441026	0.249903	4.74174	0.00301438	0.0212211
ENSG00000164941	INTS8	protein_coding	457.877	-0.367184	0.104484	-3.51425	0.000441002	0.00505733	-0.367384	4.73625	0.000185758	0.00273007
ENSG00000116539	ASH1L	protein_coding	455.422	-0.44571	0.12409	-3.59183	0.000328368	0.00408919	-0.44578	4.72957	0.000412094	0.00492091
ENSG00000163291	PAQR3	protein_coding	456.416	-0.305206	0.0967228	-3.15548	0.00160237	0.0130329	-0.30548	4.73116	0.000361795	0.0044704
ENSG00000122971	ACADS	protein_coding	456.771	0.300164	0.0976726	3.07316	0.00211804	0.0159626	0.299648	4.7292	0.000638746	0.00680815
ENSG00000120539	MASTL	protein_coding	454.136	-0.286704	0.10452	-2.74306	0.00608695	0.0339106	-0.287056	4.72414	0.0035273	0.023628
ENSG00000080839	RBL1	protein_coding	453.42	-0.30405	0.101976	-2.98158	0.00286764	0.0196212	-0.304453	4.72118	0.0011895	0.0107686
ENSG00000162441	LZIC	protein_coding	452.836	-0.251211	0.0969003	-2.59247	0.00952888	0.0465898	-0.25154	4.71952	0.00336592	0.0229187
ENSG00000066279	ASPM	protein_coding	452.212	-0.345261	0.123721	-2.79064	0.00526038	0.0304115	-0.345432	4.7183	0.00598736	0.0347749
ENSG00000111880	RNGTT	protein_coding	451.856	-0.252779	0.0956296	-2.64332	0.00820976	0.0420348	-0.253188	4.71616	0.00247132	0.0183477
ENSG00000124171	PARD6B	protein_coding	449.039	-0.254212	0.099293	-2.56022	0.0104605	0.049886	-0.254476	4.70764	0.00438667	0.027744
ENSG00000130956	HABP4	protein_coding	451.46	0.260511	0.100077	2.6031	0.00923861	0.0456346	0.259631	4.71142	0.0044387	0.02799
ENSG00000182704	TSKU	protein_coding	451.538	0.339383	0.104487	3.2481	0.00116179	0.010281	0.338661	4.71126	0.000560838	0.00618905
ENSG00000218739	CEBPZOS	protein_coding	448.19	-0.347984	0.097349	-3.5746	0.000350768	0.0042724	-0.348231	4.70523	5.12453e-05	0.00103306
ENSG00000111247	RAD51AP1	protein_coding	446.613	-0.393382	0.115908	-3.39391	0.00068903	0.00709657	-0.393691	4.70099	0.000567902	0.00622407
ENSG00000146263	MMS22L	protein_coding	446.348	-0.493635	0.110427	-4.47026	7.81264e-06	0.000237897	-0.493811	4.7002	3.283e-06	0.000120763
ENSG00000198000	NOL8	protein_coding	444.104	-0.436103	0.0991848	-4.39687	1.09824e-05	0.000312434	-0.436507	4.69217	7.56545e-07	3.7392e-05
ENSG00000151491	EPS8	protein_coding	444.064	-0.281419	0.105952	-2.6561	0.00790494	0.0409445	-0.281795	4.69196	0.00492839	0.030157
ENSG00000184661	CDCA2	protein_coding	443.476	-0.280552	0.0958296	-2.92761	0.00341574	0.0224022	-0.280954	4.6894	0.00072028	0.00746584
ENSG00000069956	MAPK6	protein_coding	442.27	-0.320019	0.0993702	-3.22047	0.00127979	0.0110266	-0.320296	4.68604	0.000309967	0.00394815
ENSG00000166822	TMEM170A	protein_coding	442.017	-0.289002	0.102417	-2.82181	0.00477542	0.0284638	-0.289177	4.68515	0.0021312	0.0166521
ENSG00000100311	PDGFB	protein_coding	445.219	0.380976	0.0993864	3.83328	0.000126446	0.00202582	0.380069	4.69078	2.09786e-05	0.00051906
ENSG00000133812	SBF2	protein_coding	440.756	-0.321436	0.117406	-2.73781	0.00618504	0.0343056	-0.321612	4.6814	0.00569092	0.0334922
ENSG00000166200	COPS2	protein_coding	440.611	-0.28964	0.0991224	-2.92205	0.00347738	0.0227002	-0.290108	4.68013	0.00102522	0.00967838
ENSG00000099337	KCNK6	protein_coding	440.339	0.313953	0.110826	2.83283	0.00461373	0.0278386	0.313545	4.67703	0.00369087	0.024304
ENSG00000112742	TTK	protein_coding	437.584	-0.401038	0.102016	-3.93114	8.45447e-05	0.00147951	-0.401617	4.67054	1.48146e-05	0.000403492
ENSG00000100003	SEC14L2	protein_coding	438.913	0.334808	0.0954743	3.50679	0.000453553	0.00518309	0.334063	4.67095	4.80854e-05	0.000986445
ENSG00000047188	YTHDC2	protein_coding	434.093	-0.479469	0.10478	-4.57594	4.74078e-06	0.000158107	-0.479754	4.66008	7.20654e-07	3.58953e-05
ENSG00000165480	SKA3	protein_coding	433.197	-0.3766	0.0968835	-3.88715	0.00010143	0.00171173	-0.376922	4.65627	6.92121e-06	0.000220394
ENSG00000196584	XRCC2	protein_coding	433.246	-0.257463	0.0993678	-2.59102	0.00956933	0.0467035	-0.257918	4.65584	0.00350246	0.023506
ENSG00000116266	STXBP3	protein_coding	431.466	-0.35245	0.105822	-3.33059	0.000866622	0.00833879	-0.352786	4.6506	0.000352394	0.00437112
ENSG00000131732	ZCCHC9	protein_coding	430.976	-0.300754	0.0996528	-3.01802	0.00254431	0.0181433	-0.301487	4.6477	0.000661139	0.0070002
ENSG00000099812	MISP	protein_coding	433.856	0.486296	0.101006	4.81452	1.47557e-06	6.51709e-05	0.485319	4.65285	9.62198e-08	7.41994e-06
ENSG00000088899	LZTS3	protein_coding	431.876	0.410088	0.100203	4.09256	4.26641e-05	0.000899616	0.409665	4.64807	5.23715e-06	0.000174132
ENSG00000163507	CIP2A	protein_coding	428.435	-0.477597	0.0992872	-4.81026	1.50734e-06	6.59122e-05	-0.477892	4.64113	4.47486e-08	4.09162e-06
ENSG00000106330	MOSPD3	protein_coding	430.879	0.290208	0.106526	2.7243	0.00644384	0.035396	0.289501	4.64418	0.0038742	0.0251813
ENSG00000159086	PAXBP1	protein_coding	426.108	-0.278849	0.103488	-2.69451	0.00704912	0.0377068	-0.279069	4.63256	0.00323641	0.0223039
ENSG00000131470	PSMC3IP	protein_coding	426.149	-0.318765	0.0987363	-3.22845	0.00124463	0.0107901	-0.319277	4.63214	0.000241798	0.00325473
ENSG00000156381	ANKRD9	protein_coding	427.807	0.303863	0.106665	2.84875	0.00438912	0.0268971	0.303408	4.63481	0.00247245	0.0183477
ENSG00000173193	PARP14	protein_coding	423.693	-0.355616	0.106207	-3.34831	0.000813049	0.00802006	-0.355845	4.6245	0.000320691	0.00404848
ENSG00000135336	ORC3	protein_coding	422.591	-0.428276	0.117009	-3.6602	0.000252014	0.00333918	-0.428413	4.62197	0.000188665	0.00275068
ENSG00000167136	ENDOG	protein_coding	421.495	0.416368	0.11485	3.62533	0.000288598	0.0037184	0.415539	4.61188	0.000221925	0.00305798
ENSG00000153922	CHD1	protein_coding	418.089	-0.319449	0.120214	-2.65734	0.0078759	0.0409021	-0.319617	4.60528	0.00738376	0.0401357
ENSG00000013441	CLK1	protein_coding	417.937	-0.343231	0.105792	-3.24439	0.00117702	0.010397	-0.34377	4.60455	0.000459047	0.0053258
ENSG00000099999	RNF215	protein_coding	420.149	0.323687	0.117548	2.75366	0.00589323	0.0331706	0.322762	4.60817	0.00572793	0.0336037
ENSG00000146247	PHIP	protein_coding	414.776	-0.539317	0.1141	-4.72671	2.28187e-06	9.09501e-05	-0.539452	4.59554	9.04476e-07	4.38568e-05
ENSG00000117650	NEK2	protein_coding	415.534	-0.281792	0.109536	-2.5726	0.0100937	0.0485681	-0.282279	4.59595	0.00683059	0.0379635
ENSG00000144357	UBR3	protein_coding	414.586	-0.352244	0.117364	-3.0013	0.0026883	0.018774	-0.352467	4.59354	0.00211534	0.0165516
ENSG00000114857	NKTR	protein_coding	412.323	-0.319324	0.112799	-2.8309	0.00464171	0.0279729	-0.319635	4.58564	0.00314246	0.0218742
ENSG00000068784	SRBD1	protein_coding	411.888	-0.438019	0.113887	-3.84606	0.00012003	0.00195497	-0.438341	4.58456	6.42322e-05	0.00121834
ENSG00000130529	TRPM4	protein_coding	412.07	0.279464	0.101106	2.76408	0.00570839	0.0323343	0.278831	4.58087	0.00197753	0.0157428
ENSG00000153130	SCOC	protein_coding	409.154	-0.331513	0.107165	-3.09349	0.00197819	0.0151651	-0.331813	4.57466	0.000835372	0.00828237
ENSG00000108443	RPS6KB1	protein_coding	409.237	-0.332073	0.1041	-3.18993	0.00142307	0.0120063	-0.332385	4.5745	0.000414638	0.00493742
ENSG00000144320	LNPK	protein_coding	406.481	-0.455876	0.12327	-3.6982	0.000217137	0.0030071	-0.455972	4.56636	0.000201548	0.00287307
ENSG00000196792	STRN3	protein_coding	405.958	-0.309179	0.101969	-3.03209	0.00242865	0.0176653	-0.309511	4.56272	0.000625836	0.00672656
ENSG00000166783	MARF1	protein_coding	405.448	-0.34833	0.0994347	-3.5031	0.000459878	0.00524314	-0.34872	4.5609	4.90105e-05	0.00100046
ENSG00000066557	LRRC40	protein_coding	401.186	-0.405385	0.111569	-3.63348	0.000279623	0.0036218	-0.40559	4.54705	0.000116544	0.00191431
ENSG00000082258	CCNT2	protein_coding	401.271	-0.367504	0.109773	-3.34785	0.000814406	0.00802538	-0.367658	4.54691	0.000338685	0.00424217
ENSG00000124383	MPHOSPH10	protein_coding	400.606	-0.327773	0.122572	-2.67413	0.00749242	0.0394963	-0.32787	4.54477	0.00686699	0.0380538
ENSG00000178752	ERFE	protein_coding	403.833	0.387814	0.111022	3.49314	0.000477377	0.00539249	0.386924	4.55032	0.000244755	0.00329109
ENSG00000182263	FIGN	protein_coding	397.612	-0.374306	0.120921	-3.09545	0.00196517	0.0150936	-0.374393	4.53404	0.00158544	0.0132389
ENSG00000057663	ATG5	protein_coding	397.888	-0.296478	0.105312	-2.81524	0.00487412	0.0289465	-0.296631	4.53437	0.00180107	0.0146303
ENSG00000160360	GPSM1	protein_coding	400.383	0.33769	0.109455	3.08519	0.00203419	0.0155042	0.336867	4.53848	0.00105721	0.0098988
ENSG00000136231	IGF2BP3	protein_coding	397.898	-0.296927	0.105071	-2.82597	0.00471371	0.0282295	-0.297362	4.53356	0.00178699	0.0145332
ENSG00000160703	NLRX1	protein_coding	398.445	0.270388	0.100819	2.68192	0.00732019	0.038832	0.26993	4.53283	0.00221393	0.0171035
ENSG00000126259	KIRREL2	protein_coding	398.313	0.29693	0.102857	2.88682	0.00389158	0.0245772	0.296321	4.53168	0.00115657	0.0105526
ENSG00000028116	VRK2	protein_coding	394.956	-0.39522	0.103794	-3.80773	0.00014025	0.00221085	-0.3957	4.52361	1.62783e-05	0.000429469
ENSG00000151835	SACS	protein_coding	393.127	-0.540796	0.13809	-3.91625	8.99351e-05	0.00156073	-0.540697	4.51927	0.000155498	0.00239823
ENSG00000127663	KDM4B	protein_coding	396.392	0.335436	0.11349	2.95564	0.00312021	0.0209977	0.334547	4.52339	0.00194563	0.0155534
ENSG00000166439	RNF169	protein_coding	393.386	-0.309771	0.106715	-2.90278	0.00369865	0.0236873	-0.310038	4.51757	0.0014337	0.0123256
ENSG00000198862	LTN1	protein_coding	391	-0.390696	0.109194	-3.57801	0.000346216	0.00422856	-0.39109	4.50942	9.76365e-05	0.0016867
ENSG00000130766	SESN2	protein_coding	393.334	0.36823	0.125	2.94584	0.00322081	0.0214977	0.36725	4.5124	0.00322587	0.0222507
ENSG00000164323	CFAP97	protein_coding	390.54	-0.34185	0.113588	-3.00956	0.00261627	0.0184153	-0.342273	4.50703	0.00140886	0.0121692
ENSG00000149289	ZC3H12C	protein_coding	390.218	-0.290117	0.110724	-2.62019	0.00878808	0.0439852	-0.290435	4.50616	0.00478118	0.0294959
ENSG00000048405	ZNF800	protein_coding	389.264	-0.345791	0.117576	-2.941	0.00327158	0.0217686	-0.345959	4.50386	0.00225224	0.0172965
ENSG00000140577	CRTC3	protein_coding	391.944	0.276475	0.107326	2.57602	0.00999436	0.048202	0.27586	4.50895	0.0051705	0.0312045
ENSG00000123600	METTL8	protein_coding	389.807	-0.278948	0.104647	-2.66561	0.00768477	0.0402506	-0.279127	4.50458	0.00266255	0.0192779
ENSG00000131196	NFATC1	protein_coding	390.531	0.335826	0.103704	3.23832	0.00120236	0.0105599	0.335308	4.50356	0.000258573	0.0034515
ENSG00000115816	CEBPZ	protein_coding	386.795	-0.462789	0.106744	-4.33552	1.45418e-05	0.000393874	-0.46306	4.49437	1.28008e-06	5.74927e-05
ENSG00000142173	COL6A2	protein_coding	387.729	0.480713	0.105156	4.57141	4.84459e-06	0.000160477	0.479919	4.49223	2.61218e-07	1.68032e-05
ENSG00000122482	ZNF644	protein_coding	384.166	-0.345191	0.112842	-3.05906	0.00222034	0.0165303	-0.345433	4.48421	0.00107495	0.0100075
ENSG00000143228	NUF2	protein_coding	384.586	-0.347273	0.106909	-3.24832	0.0011609	0.010281	-0.347824	4.48506	0.000285467	0.0037033
ENSG00000170325	PRDM10	protein_coding	384.028	-0.350806	0.113506	-3.09063	0.00199735	0.0152881	-0.351023	4.48369	0.000982945	0.00939708
ENSG00000135297	MTO1	protein_coding	383.459	-0.30598	0.111356	-2.74777	0.00600028	0.0335803	-0.306336	4.4812	0.00314598	0.0218749
ENSG00000087502	ERGIC2	protein_coding	380.396	-0.374061	0.109157	-3.42683	0.000610675	0.00651848	-0.374513	4.4697	0.000161001	0.00246233
ENSG00000139350	NEDD1	protein_coding	380.449	-0.302744	0.111436	-2.71675	0.00659265	0.0360117	-0.303189	4.46982	0.00333083	0.0227645
ENSG00000170802	FOXN2	protein_coding	380.115	-0.298149	0.113401	-2.62915	0.00855987	0.0432849	-0.298557	4.46859	0.00508048	0.0308224
ENSG00000121749	TBC1D15	protein_coding	380.082	-0.317318	0.104119	-3.04765	0.00230639	0.0170323	-0.317627	4.46855	0.000470035	0.00542065
ENSG00000075292	ZNF638	protein_coding	378.156	-0.400102	0.117996	-3.39082	0.000696828	0.00715435	-0.400438	4.46134	0.00037646	0.00459835
ENSG00000188060	RAB42	protein_coding	380.472	0.357906	0.126633	2.82632	0.00470861	0.0282295	0.356946	4.46364	0.00447098	0.028083
ENSG00000005001	PRSS22	protein_coding	379.917	0.456379	0.108948	4.18896	2.80237e-05	0.000655781	0.455358	4.46232	4.16814e-06	0.000145385
ENSG00000100697	DICER1	protein_coding	375.667	-0.416731	0.125625	-3.31727	0.000909031	0.00865345	-0.416785	4.45325	0.000761481	0.00776092
ENSG00000123545	NDUFAF4	protein_coding	375.399	-0.372098	0.103677	-3.58903	0.000331915	0.00411618	-0.372332	4.4509	3.16765e-05	0.000724092
ENSG00000105821	DNAJC2	protein_coding	374.527	-0.564233	0.112982	-4.99401	5.91397e-07	3.11755e-05	-0.564368	4.44915	6.22753e-08	5.14313e-06
ENSG00000165832	TRUB1	protein_coding	373.997	-0.346285	0.105999	-3.26688	0.00108742	0.00982683	-0.346573	4.44534	0.000202542	0.00287339
ENSG00000166337	TAF10	protein_coding	376.239	0.382824	0.108636	3.52392	0.000425207	0.00492226	0.38204	4.44938	0.000106626	0.00180069
ENSG00000151806	GUF1	protein_coding	373.331	-0.29882	0.10661	-2.80294	0.00506391	0.0297315	-0.299418	4.44213	0.00151475	0.0128243
ENSG00000108840	HDAC5	protein_coding	375.744	0.501966	0.10553	4.75663	1.96854e-06	8.14412e-05	0.501112	4.44649	6.57614e-08	5.32792e-06
ENSG00000166266	CUL5	protein_coding	372.562	-0.370469	0.11449	-3.23583	0.00121291	0.0106123	-0.370709	4.43996	0.000542625	0.00603487
ENSG00000145734	BDP1	protein_coding	371.416	-0.466355	0.119123	-3.91492	9.04343e-05	0.00156662	-0.466569	4.43611	4.04395e-05	0.000861342
ENSG00000135945	REV1	protein_coding	369.154	-0.342167	0.107458	-3.18419	0.0014516	0.0121753	-0.342264	4.42708	0.0003408	0.00426034
ENSG00000186871	ERCC6L	protein_coding	368.473	-0.424945	0.11487	-3.69934	0.000216161	0.00300698	-0.425149	4.4247	7.27437e-05	0.00134371
ENSG00000198042	MAK16	protein_coding	367.769	-0.436737	0.107151	-4.07589	4.58381e-05	0.000944206	-0.436905	4.4221	3.70917e-06	0.000131163
ENSG00000130813	C19orf66	protein_coding	370.927	0.427595	0.114597	3.73128	0.000190509	0.00275508	0.426823	4.42813	6.41345e-05	0.00121834
ENSG00000132467	UTP3	protein_coding	365.897	-0.302369	0.107515	-2.81235	0.00491813	0.0291566	-0.302792	4.41363	0.00154737	0.0130381
ENSG00000131188	PRR7	protein_coding	367.35	0.328766	0.110493	2.97544	0.0029257	0.0199333	0.327809	4.4144	0.00112589	0.0103463
ENSG00000253304	TMEM200B	protein_coding	366.752	0.371845	0.106834	3.48058	0.000500333	0.0055938	0.370956	4.41226	8.12947e-05	0.00146093
ENSG00000137942	FNBP1L	protein_coding	363.411	-0.332714	0.127266	-2.61432	0.00894047	0.0445861	-0.332769	4.40503	0.00788704	0.0420754
ENSG00000101868	POLA1	protein_coding	359.648	-0.33144	0.113919	-2.90945	0.0036207	0.0233099	-0.331744	4.38938	0.00159777	0.0132985
ENSG00000134480	CCNH	protein_coding	359.061	-0.438127	0.111165	-3.94122	8.10672e-05	0.00144258	-0.438331	4.38797	1.28581e-05	0.000360956
ENSG00000136152	COG3	protein_coding	359.257	-0.295456	0.113021	-2.61417	0.00894451	0.0445861	-0.295799	4.38776	0.0046227	0.0287258
ENSG00000111615	KRR1	protein_coding	357.9	-0.352122	0.115149	-3.05795	0.00222854	0.0165788	-0.352447	4.38258	0.000974605	0.00932571
ENSG00000039319	ZFYVE16	protein_coding	357.791	-0.370043	0.110913	-3.33633	0.000848934	0.00822226	-0.370454	4.38205	0.000211663	0.00296444
ENSG00000139112	GABARAPL1	protein_coding	360.088	0.325096	0.108894	2.98542	0.00283189	0.0194717	0.324418	4.38659	0.000805982	0.00804358
ENSG00000083642	PDS5B	protein_coding	356.739	-0.33081	0.120748	-2.73968	0.00614997	0.0341699	-0.331017	4.37794	0.00409194	0.0263751
ENSG00000135587	SMPD2	protein_coding	359.106	0.319698	0.113745	2.81065	0.00494422	0.0291685	0.318865	4.38229	0.00241754	0.0181082
ENSG00000122386	ZNF205	protein_coding	358.986	0.298551	0.10621	2.81095	0.00493953	0.0291685	0.297623	4.38205	0.00124115	0.0111261
ENSG00000115904	SOS1	protein_coding	355.093	-0.412051	0.122645	-3.3597	0.000780285	0.00779093	-0.41222	4.37236	0.000471641	0.00543428
ENSG00000070404	FSTL3	protein_coding	357.532	0.432783	0.117787	3.67428	0.000238524	0.00320813	0.431965	4.37583	0.000104806	0.00178408
ENSG00000115947	ORC4	protein_coding	354.695	-0.3568	0.111319	-3.2052	0.00134971	0.0114877	-0.357052	4.36992	0.00038305	0.00464779
ENSG00000078674	PCM1	protein_coding	352.576	-0.43974	0.117989	-3.72695	0.000193807	0.00279043	-0.440025	4.36148	6.85391e-05	0.00128458
ENSG00000154917	RAB6B	protein_coding	354.637	0.39473	0.107062	3.68692	0.000226985	0.00310836	0.39395	4.36428	2.30259e-05	0.000561438
ENSG00000118007	STAG1	protein_coding	351.435	-0.375118	0.123096	-3.04736	0.00230861	0.0170323	-0.375183	4.35761	0.00150268	0.0127812
ENSG00000131023	LATS1	protein_coding	350.474	-0.350942	0.124177	-2.82614	0.00471125	0.0282295	-0.351098	4.35253	0.00338058	0.0229941
ENSG00000106443	PHF14	protein_coding	349.318	-0.352669	0.124688	-2.82841	0.00467794	0.0281221	-0.352895	4.34735	0.00335622	0.0228648
ENSG00000040275	SPDL1	protein_coding	347.714	-0.313039	0.12109	-2.58518	0.0097328	0.0471726	-0.313556	4.34077	0.00671688	0.0376336
ENSG00000137812	KNL1	protein_coding	346.796	-0.457037	0.124708	-3.66485	0.000247484	0.0032836	-0.45708	4.33849	0.000141629	0.0022218
ENSG00000123104	ITPR2	protein_coding	346.264	-0.361932	0.129259	-2.80005	0.00510948	0.0298205	-0.362046	4.33643	0.00435749	0.0276276
ENSG00000172795	DCP2	protein_coding	345.591	-0.391317	0.128411	-3.04737	0.00230852	0.0170323	-0.391338	4.33366	0.00170747	0.0140833
ENSG00000051825	MPHOSPH9	protein_coding	343.877	-0.311802	0.117192	-2.66061	0.00779982	0.040593	-0.311989	4.3256	0.00378108	0.0247865
ENSG00000135049	AGTPBP1	protein_coding	343.283	-0.439173	0.12174	-3.60748	0.00030919	0.00391681	-0.439313	4.32365	0.000125619	0.00202014
ENSG00000131116	ZNF428	protein_coding	346.368	0.329659	0.125227	2.63249	0.0084761	0.0429709	0.328592	4.32915	0.00630467	0.0359813
ENSG00000198252	STYX	protein_coding	342.828	-0.337561	0.110797	-3.04666	0.00231403	0.0170466	-0.337689	4.32102	0.000466441	0.00538891
ENSG00000142459	EVI5L	protein_coding	344.277	0.419488	0.122451	3.42575	0.000613094	0.00653412	0.418568	4.32056	0.00028128	0.0036739
ENSG00000138376	BARD1	protein_coding	341.25	-0.342444	0.129736	-2.63955	0.0083016	0.0423723	-0.342883	4.31431	0.00698147	0.0384767
ENSG00000196352	CD55	protein_coding	339.405	-0.353113	0.112856	-3.12888	0.00175473	0.0138528	-0.353725	4.30581	0.000434711	0.00510526
ENSG00000118193	KIF14	protein_coding	338.203	-0.425658	0.135597	-3.13914	0.00169442	0.0134959	-0.425673	4.3025	0.00158308	0.0132278
ENSG00000265415	AC099850.3	antisense	338.317	-0.293509	0.110588	-2.65407	0.00795281	0.0411056	-0.293944	4.30102	0.00210259	0.0164997
ENSG00000137267	TUBB2A	protein_coding	335.327	0.396975	0.125738	3.15716	0.00159314	0.0130092	0.39633	4.28376	0.00086661	0.00848125
ENSG00000204991	SPIRE2	protein_coding	333.431	0.305034	0.11666	2.61472	0.00893009	0.0445596	0.304563	4.27703	0.004326	0.0274824
ENSG00000135521	LTV1	protein_coding	329.956	-0.476099	0.119561	-3.98205	6.83237e-05	0.00127118	-0.476434	4.26682	1.5063e-05	0.000409387
ENSG00000082269	FAM135A	protein_coding	329.692	-0.391881	0.124214	-3.15487	0.00160568	0.0130329	-0.392065	4.26509	0.000794675	0.00797398
ENSG00000185269	NOTUM	protein_coding	329.866	0.359661	0.116444	3.0887	0.00201033	0.0153635	0.359048	4.26055	0.000643178	0.00684399
ENSG00000205609	EIF3CL	protein_coding	324.53	-1.54363	0.566193	-2.72633	0.00640429	0.0352182	-1.54373	4.24509	3.08237e-06	0.000114702
ENSG00000136490	LIMD2	protein_coding	327.057	0.398858	0.119367	3.34145	0.000833411	0.00813904	0.397862	4.24746	0.000281538	0.0036739
ENSG00000011566	MAP4K3	protein_coding	324.147	-0.338751	0.114941	-2.94716	0.00320708	0.0214352	-0.339097	4.24023	0.000775125	0.00783139
ENSG00000162623	TYW3	protein_coding	323.619	-0.334283	0.114639	-2.91595	0.00354603	0.023008	-0.33444	4.2384	0.000914964	0.00887936
ENSG00000198894	CIPC	protein_coding	322.643	-0.433051	0.137243	-3.15537	0.00160296	0.0130329	-0.433116	4.23563	0.0014455	0.012402
ENSG00000205476	CCDC85C	protein_coding	324.584	0.36978	0.123746	2.98821	0.00280621	0.0194177	0.369051	4.23774	0.00156493	0.0131443
ENSG00000139636	LMBR1L	protein_coding	323.857	0.309335	0.115062	2.68843	0.00717896	0.0382904	0.308373	4.23375	0.00243809	0.0182195
ENSG00000108846	ABCC3	protein_coding	323.255	0.576306	0.11024	5.22775	1.71585e-07	1.20171e-05	0.575563	4.23057	5.05388e-10	1.04346e-07
ENSG00000048392	RRM2B	protein_coding	319.329	-0.40824	0.128081	-3.18737	0.00143573	0.0120732	-0.40833	4.22041	0.00081403	0.00810296
ENSG00000023516	AKAP11	protein_coding	318.382	-0.505155	0.121797	-4.14752	3.36096e-05	0.000750527	-0.505247	4.21607	5.92731e-06	0.000193332
ENSG00000141384	TAF4B	protein_coding	318.927	-0.314111	0.116598	-2.69398	0.00706049	0.0377297	-0.314588	4.21675	0.00242594	0.0181553
ENSG00000168734	PKIG	protein_coding	320.426	0.363882	0.118512	3.07042	0.0021376	0.0160706	0.362981	4.21837	0.000727814	0.00751378
ENSG00000133103	COG6	protein_coding	317.211	-0.323307	0.123272	-2.6227	0.00872349	0.043841	-0.323319	4.21008	0.00464759	0.0288385
ENSG00000066651	TRMT11	protein_coding	315.776	-0.395916	0.116441	-3.40013	0.000673533	0.00695889	-0.396041	4.20343	0.000116644	0.00191431
ENSG00000078804	TP53INP2	protein_coding	316.463	0.373164	0.126869	2.94134	0.00326794	0.0217678	0.37241	4.20085	0.00203468	0.0160678
ENSG00000099625	CBARP	protein_coding	316.313	0.399082	0.112409	3.55025	0.000384865	0.00459634	0.398348	4.20048	3.22853e-05	0.000735382
ENSG00000075539	FRYL	protein_coding	312.515	-0.361872	0.11607	-3.11769	0.00182274	0.0142747	-0.362129	4.18839	0.000357555	0.00442656
ENSG00000139324	TMTC3	protein_coding	311.763	-0.507468	0.12421	-4.08557	4.39685e-05	0.000919214	-0.507543	4.18596	9.5016e-06	0.000282861
ENSG00000164327	RICTOR	protein_coding	311.418	-0.412867	0.131681	-3.13535	0.00171649	0.0136498	-0.412911	4.18403	0.00106366	0.00993133
ENSG00000085224	ATRX	protein_coding	311.232	-0.461683	0.1416	-3.26046	0.0011123	0.0099873	-0.461605	4.18354	0.00108742	0.0100919
ENSG00000185480	PARPBP	protein_coding	311.166	-0.314091	0.117536	-2.67229	0.00753347	0.0396488	-0.314713	4.18102	0.00254755	0.0187098
ENSG00000153006	SREK1IP1	protein_coding	310.292	-0.406163	0.119339	-3.40345	0.000665416	0.00690413	-0.406679	4.17748	0.000140412	0.00220542
ENSG00000058729	RIOK2	protein_coding	308.507	-0.374855	0.118836	-3.1544	0.00160829	0.0130432	-0.375303	4.16957	0.000369619	0.00454514
ENSG00000203288	TDRKH-AS1	antisense	316.376	6.81964	0.625284	10.9065	1.07355e-27	2.63155e-24	6.79416	4.18449	7.90636e-279	1.01209e-274
ENSG00000164329	TENT2	protein_coding	305.467	-0.419996	0.124083	-3.38479	0.000712329	0.00726784	-0.420138	4.15594	0.000231492	0.00315247
ENSG00000197822	OCLN	protein_coding	304.425	-0.324502	0.118288	-2.74331	0.00608224	0.0339035	-0.324564	4.15042	0.00191553	0.0153638
ENSG00000147874	HAUS6	protein_coding	303.122	-0.444015	0.148671	-2.98657	0.0028213	0.0194535	-0.443926	4.14623	0.00333868	0.0227938
ENSG00000138592	USP8	protein_coding	303.773	-0.32019	0.121441	-2.63659	0.00837446	0.0426554	-0.320506	4.14725	0.00353194	0.0236379
ENSG00000144485	HES6	protein_coding	305.227	0.393514	0.115101	3.41885	0.000628874	0.00665887	0.392804	4.1491	7.68411e-05	0.00139867
ENSG00000099889	ARVCF	protein_coding	305.492	0.369172	0.121728	3.03275	0.00242335	0.017653	0.368285	4.14964	0.00085091	0.00836392
ENSG00000239713	APOBEC3G	protein_coding	303.427	0.333959	0.119848	2.78653	0.00532759	0.0307277	0.33296	4.14006	0.00196156	0.0156351
ENSG00000129317	PUS7L	protein_coding	300.221	-0.434322	0.117364	-3.70065	0.000215044	0.0030065	-0.434711	4.13102	1.99172e-05	0.000500905
ENSG00000163975	MELTF	protein_coding	300.657	0.45537	0.128953	3.5313	0.000413521	0.00483263	0.4547	4.12715	0.000179566	0.00266747
ENSG00000081019	RSBN1	protein_coding	298.529	-0.336524	0.122611	-2.74465	0.00605745	0.0338038	-0.336808	4.12214	0.00238111	0.0179207
ENSG00000071794	HLTF	protein_coding	298.329	-0.367608	0.118562	-3.10055	0.00193162	0.0149234	-0.367672	4.12177	0.000396083	0.00477337
ENSG00000142731	PLK4	protein_coding	297.523	-0.475827	0.145866	-3.26209	0.00110595	0.00994852	-0.475965	4.12005	0.00117518	0.0106768
ENSG00000197603	CPLANE1	protein_coding	297.511	-0.536775	0.119325	-4.49844	6.84533e-06	0.000215123	-0.536814	4.11915	2.78068e-07	1.76215e-05
ENSG00000063660	GPC1	protein_coding	299.694	0.397069	0.117672	3.37437	0.00073985	0.00749404	0.396021	4.12203	0.000110578	0.00184552
ENSG00000163104	SMARCAD1	protein_coding	296.088	-0.444502	0.132844	-3.34603	0.000819766	0.00807008	-0.44456	4.11203	0.000437379	0.00512718
ENSG00000085231	AK6	protein_coding	296.14	-0.440599	0.124216	-3.54704	0.000389588	0.00462459	-0.440793	4.11184	0.00010623	0.00179675
ENSG00000125398	SOX9	protein_coding	297.34	0.354147	0.116983	3.02734	0.00246717	0.0178661	0.353357	4.11207	0.000467759	0.00539926
ENSG00000141933	TPGS1	protein_coding	296.47	0.333235	0.125615	2.65283	0.00798203	0.0412132	0.33289	4.10892	0.00421957	0.02694
ENSG00000147905	ZCCHC7	protein_coding	294.526	-0.426575	0.123329	-3.45885	0.000542492	0.00596985	-0.426647	4.10383	0.000127248	0.00203364
ENSG00000097046	CDC7	protein_coding	294.127	-0.366819	0.126022	-2.91075	0.00360558	0.0232737	-0.366978	4.10207	0.00149612	0.0127424
ENSG00000080608	PUM3	protein_coding	294.107	-0.412451	0.121228	-3.40228	0.000668267	0.00692638	-0.412607	4.10201	0.000140003	0.0022017
ENSG00000131650	KREMEN2	protein_coding	295.606	0.440482	0.118737	3.70972	0.000207492	0.00292341	0.439533	4.10257	2.50275e-05	0.000604485
ENSG00000203668	CHML	protein_coding	292.063	-0.311022	0.116097	-2.67897	0.00738485	0.0390706	-0.311298	4.09085	0.00160141	0.0133201
ENSG00000100867	DHRS2	protein_coding	290.091	-0.360828	0.13125	-2.74916	0.00597473	0.0334997	-0.361211	4.0815	0.00332422	0.0227315
ENSG00000075131	TIPIN	protein_coding	289.973	-0.448666	0.119728	-3.74737	0.000178699	0.00263481	-0.449136	4.08128	1.66721e-05	0.000438234
ENSG00000156256	USP16	protein_coding	289.846	-0.447085	0.121287	-3.68619	0.000227636	0.00311294	-0.447527	4.08053	2.83229e-05	0.000658006
ENSG00000014123	UFL1	protein_coding	289.352	-0.398568	0.142021	-2.80641	0.00500965	0.0294659	-0.398635	4.07896	0.00450478	0.0282398
ENSG00000127870	RNF6	protein_coding	289.23	-0.427848	0.125972	-3.39638	0.000682829	0.0070401	-0.427975	4.07785	0.000191669	0.00276787
ENSG00000082497	SERTAD4	protein_coding	288.096	-0.377915	0.126465	-2.9883	0.00280537	0.0194177	-0.378149	4.0718	0.00116403	0.0106055
ENSG00000113593	PPWD1	protein_coding	287.376	-0.350735	0.132942	-2.63827	0.00833305	0.0424886	-0.350835	4.0687	0.00519156	0.0312739
ENSG00000126243	LRFN3	protein_coding	288.005	0.321647	0.117567	2.73586	0.00622178	0.034427	0.321029	4.06642	0.00144368	0.0123947
ENSG00000066422	ZBTB11	protein_coding	283.932	-0.395256	0.136931	-2.88652	0.00389526	0.0245772	-0.395467	4.05134	0.00253636	0.018649
ENSG00000135870	RC3H1	protein_coding	283.771	-0.378284	0.120014	-3.152	0.00162154	0.0131289	-0.37855	4.05008	0.000260053	0.00346043
ENSG00000154727	GABPA	protein_coding	282.706	-0.429104	0.149591	-2.86851	0.00412415	0.0257398	-0.429076	4.04685	0.00440713	0.0278321
ENSG00000087008	ACOX3	protein_coding	284.622	0.309999	0.119781	2.58806	0.00965189	0.0469196	0.309307	4.04914	0.00294441	0.0208174
ENSG00000175054	ATR	protein_coding	281.677	-0.501664	0.127331	-3.93983	8.15382e-05	0.00144534	-0.501829	4.04023	1.43218e-05	0.000391737
ENSG00000164031	DNAJB14	protein_coding	279.695	-0.42094	0.131852	-3.19253	0.00141033	0.0119209	-0.420893	4.03063	0.000601256	0.00651157
ENSG00000167257	RNF214	protein_coding	278.943	-0.314067	0.12059	-2.60442	0.00920301	0.0454816	-0.31423	4.02518	0.0024645	0.0183206
ENSG00000105849	TWISTNB	protein_coding	278.126	-0.395573	0.119177	-3.3192	0.000902753	0.00862719	-0.396165	4.02089	8.45214e-05	0.00150691
ENSG00000132635	PCED1A	protein_coding	279.718	0.375116	0.119224	3.14632	0.00165338	0.0132642	0.374408	4.0244	0.000226054	0.00310819
ENSG00000111912	NCOA7	protein_coding	277.344	-0.326866	0.125613	-2.60217	0.00926353	0.0456992	-0.326881	4.01771	0.0035372	0.0236448
ENSG00000275832	ARHGAP23	protein_coding	278.7	0.323862	0.121159	2.67302	0.00751716	0.0395842	0.322906	4.01872	0.00204319	0.0161151
ENSG00000116741	RGS2	protein_coding	273.345	-0.553328	0.125513	-4.40853	1.04073e-05	0.000305521	-0.553738	3.99657	6.70454e-07	3.43299e-05
ENSG00000175197	DDIT3	protein_coding	274.324	0.48751	0.121107	4.02545	5.68665e-05	0.0011085	0.486609	3.99518	2.46072e-06	9.77268e-05
ENSG00000168792	ABHD15	protein_coding	273.599	0.351221	0.120016	2.92646	0.00342845	0.0224706	0.350274	3.99207	0.000574542	0.00627535
ENSG00000172167	MTBP	protein_coding	268.725	-0.547558	0.13006	-4.21005	2.55311e-05	0.000613591	-0.547544	3.97359	2.96329e-06	0.000110915
ENSG00000181218	HIST3H2A	protein_coding	270.063	0.376744	0.126994	2.96664	0.00301071	0.0204008	0.376221	3.97411	0.00098942	0.00944175
ENSG00000135090	TAOK3	protein_coding	266.622	-0.368196	0.127785	-2.88136	0.00395965	0.0249193	-0.368615	3.96012	0.00127003	0.0112979
ENSG00000101935	AMMECR1	protein_coding	265.806	-0.380718	0.127452	-2.98714	0.00281597	0.0194459	-0.381138	3.95582	0.000843166	0.00833464
ENSG00000139998	RAB15	protein_coding	265.291	0.51802	0.125076	4.14165	3.44815e-05	0.000764751	0.517257	3.94776	1.818e-06	7.65535e-05
ENSG00000135837	CEP350	protein_coding	260.914	-0.544796	0.152376	-3.57533	0.000349786	0.00426574	-0.544662	3.93196	0.000323265	0.00407295
ENSG00000117475	BLZF1	protein_coding	261.289	-0.416635	0.123243	-3.3806	0.000723273	0.00735116	-0.417115	3.93186	6.70799e-05	0.00126464
ENSG00000165288	BRWD3	protein_coding	260.637	-0.423045	0.142522	-2.96829	0.00299465	0.0203341	-0.423018	3.9293	0.00191244	0.0153487
ENSG00000165487	MICU2	protein_coding	259.692	-0.328809	0.128336	-2.56209	0.0104043	0.0496663	-0.329247	3.92287	0.00384671	0.0250594
ENSG00000128422	KRT17	protein_coding	260.973	0.58287	0.124664	4.67553	2.93188e-06	0.000108238	0.581708	3.9226	5.32777e-08	4.62034e-06
ENSG00000164506	STXBP5	protein_coding	257.251	-0.386259	0.136781	-2.82393	0.00474386	0.0283411	-0.386298	3.90986	0.00231341	0.0176064
ENSG00000165525	NEMF	protein_coding	256.282	-0.558178	0.13667	-4.08414	4.42406e-05	0.000922935	-0.558374	3.90593	9.62231e-06	0.000285128
ENSG00000128513	POT1	protein_coding	256.077	-0.501908	0.13664	-3.67323	0.000239504	0.0032125	-0.502157	3.90377	6.88618e-05	0.00128686
ENSG00000139793	MBNL2	protein_coding	254.433	-0.380022	0.140141	-2.71171	0.00669376	0.0363234	-0.379982	3.89514	0.00380038	0.0248607
ENSG00000211455	STK38L	protein_coding	253.083	-0.394849	0.15263	-2.58697	0.00968241	0.0469839	-0.394823	3.88825	0.00899897	0.0464617
ENSG00000161682	FAM171A2	protein_coding	252.954	0.429837	0.139048	3.09127	0.001993	0.0152667	0.429008	3.88013	0.000958279	0.0092025
ENSG00000166478	ZNF143	protein_coding	248.938	-0.358841	0.127617	-2.81186	0.00492558	0.0291566	-0.359334	3.8618	0.00100877	0.00957198
ENSG00000173542	MOB1B	protein_coding	248.037	-0.396574	0.143269	-2.76803	0.00563961	0.0320373	-0.396698	3.85792	0.00337402	0.0229616
ENSG00000165983	PTER	protein_coding	247.221	-0.364857	0.128075	-2.84879	0.00438863	0.0268971	-0.364961	3.8527	0.000865952	0.00848125
ENSG00000183386	FHL3	protein_coding	248.256	0.350464	0.13342	2.62677	0.00861995	0.0434139	0.349795	3.85333	0.00349177	0.0234636
ENSG00000122484	RPAP2	protein_coding	245.772	-0.560937	0.145332	-3.85969	0.000113532	0.0018709	-0.561224	3.84518	4.93438e-05	0.00100262
ENSG00000172469	MANEA	protein_coding	245.317	-0.522078	0.152007	-3.43457	0.000593485	0.00638928	-0.521983	3.84358	0.000433406	0.00510526
ENSG00000118985	ELL2	protein_coding	245.656	-0.344934	0.126115	-2.73508	0.00623646	0.0344887	-0.345468	3.84273	0.00113405	0.0103985
ENSG00000137831	UACA	protein_coding	245.064	-0.446373	0.159571	-2.79734	0.00515256	0.0299812	-0.446358	3.84123	0.00521496	0.0313854
ENSG00000197119	SLC25A29	protein_coding	246.334	0.440601	0.137635	3.20122	0.00136847	0.0116172	0.440076	3.8425	0.000444981	0.00519252
ENSG00000185246	PRPF39	protein_coding	244.029	-0.376296	0.141282	-2.66345	0.0077345	0.0404579	-0.376271	3.8354	0.00420907	0.0269149
ENSG00000198056	PRIM1	protein_coding	242.543	-0.426535	0.131913	-3.23346	0.00122301	0.0106687	-0.426664	3.82558	0.000232847	0.0031642
ENSG00000080031	PTPRH	protein_coding	243.568	0.361374	0.138916	2.60138	0.00928493	0.0457711	0.360322	3.82496	0.00494306	0.0302323
ENSG00000174327	SLC16A13	protein_coding	242.165	0.468898	0.130467	3.59401	0.000325632	0.00406728	0.468297	3.81699	3.62343e-05	0.000798339
ENSG00000001561	ENPP4	protein_coding	238.258	-0.390272	0.138477	-2.81832	0.0048276	0.028705	-0.390869	3.79942	0.00203399	0.0160678
ENSG00000165152	TMEM246	protein_coding	239.949	0.481438	0.136498	3.52707	0.000420192	0.00488729	0.480555	3.80341	9.43945e-05	0.00164625
ENSG00000127561	SYNGR3	protein_coding	239.211	0.371664	0.131675	2.8226	0.00476367	0.028411	0.370797	3.7998	0.00127993	0.0113308
ENSG00000170412	GPRC5C	protein_coding	235.361	0.902258	0.132441	6.81251	9.59072e-12	3.03345e-09	0.901381	3.77354	2.5736e-15	1.83118e-12
ENSG00000005801	ZNF195	protein_coding	231.979	-0.520801	0.147414	-3.5329	0.000411022	0.00480916	-0.520609	3.76421	0.00018499	0.00272416
ENSG00000126351	THRA	protein_coding	234.408	0.469542	0.130403	3.60068	0.000317381	0.00400212	0.468614	3.77004	2.54622e-05	0.000612673
ENSG00000076826	CAMSAP3	protein_coding	234.251	0.430457	0.131158	3.28197	0.00103086	0.00950852	0.429525	3.76903	0.000145789	0.00228134
ENSG00000196456	ZNF775	protein_coding	233.648	0.354279	0.132251	2.67884	0.00738775	0.0390706	0.353674	3.76638	0.00217241	0.0168642
ENSG00000131669	NINJ1	protein_coding	232.99	0.373691	0.130002	2.8745	0.00404672	0.0253372	0.373173	3.76293	0.000771558	0.00781386
ENSG00000177311	ZBTB38	protein_coding	231.092	-0.46158	0.141019	-3.27318	0.00106343	0.00969049	-0.46144	3.75775	0.000318596	0.00402999
ENSG00000110881	ASIC1	protein_coding	233.382	0.392365	0.135617	2.89317	0.00381369	0.0242813	0.391155	3.76318	0.00114219	0.0104437
ENSG00000091009	RBM27	protein_coding	229.672	-0.418913	0.131937	-3.1751	0.00149785	0.0124866	-0.41927	3.74746	0.000216548	0.00301332
ENSG00000054267	ARID4B	protein_coding	229.444	-0.397368	0.148246	-2.68046	0.00735218	0.0389455	-0.397559	3.74613	0.00455693	0.0283966
ENSG00000274180	NATD1	protein_coding	230.125	0.367804	0.135576	2.7129	0.0066698	0.0363117	0.367351	3.746	0.00214693	0.0167084
ENSG00000135164	DMTF1	protein_coding	227.838	-0.392503	0.141451	-2.77482	0.00552317	0.0315349	-0.392952	3.73593	0.00228359	0.0174625
ENSG00000165997	ARL5B	protein_coding	227.229	-0.445058	0.147141	-3.0247	0.00248878	0.0179325	-0.445085	3.73386	0.00120517	0.0108644
ENSG00000165804	ZNF219	protein_coding	229.674	0.433124	0.146996	2.9465	0.00321391	0.0214662	0.431952	3.7391	0.00178153	0.0145165
ENSG00000161642	ZNF385A	protein_coding	229.044	0.365933	0.133956	2.73173	0.0063003	0.0347633	0.364783	3.73693	0.00166324	0.0137451
ENSG00000197937	ZNF347	protein_coding	226.632	-0.433274	0.133611	-3.24281	0.00118357	0.0104454	-0.433145	3.72929	0.000161671	0.00246669
ENSG00000175182	FAM131A	protein_coding	228.221	0.383843	0.140093	2.73992	0.0061455	0.0341699	0.383	3.73178	0.002509	0.0185223
ENSG00000132952	USPL1	protein_coding	224.008	-0.456127	0.148666	-3.06812	0.00215408	0.0161597	-0.456049	3.71381	0.00103002	0.00970935
ENSG00000143816	WNT9A	protein_coding	225.008	0.444533	0.137416	3.23494	0.0012167	0.0106325	0.443521	3.71161	0.000246046	0.00330497
ENSG00000166548	TK2	protein_coding	224.636	0.399508	0.154466	2.58638	0.00969896	0.0470318	0.398612	3.70873	0.00744618	0.0403892
ENSG00000121741	ZMYM2	protein_coding	220.732	-0.384061	0.137557	-2.79201	0.00523825	0.0303373	-0.384536	3.69063	0.00135411	0.0118321
ENSG00000040608	RTN4R	protein_coding	222.476	0.448434	0.145762	3.07649	0.00209455	0.0158221	0.447205	3.69423	0.000915612	0.00887936
ENSG00000111877	MCM9	protein_coding	220.247	-0.406228	0.136342	-2.97948	0.0028874	0.0197427	-0.40606	3.68821	0.000552924	0.00611753
ENSG00000164219	PGGT1B	protein_coding	220.013	-0.36643	0.135147	-2.71134	0.00670119	0.0363234	-0.366945	3.68557	0.00154512	0.0130381
ENSG00000172766	NAA16	protein_coding	218.898	-0.439542	0.153827	-2.85737	0.00427161	0.0263914	-0.439792	3.6788	0.00277009	0.0199101
ENSG00000089048	ESF1	protein_coding	215.712	-0.486844	0.149638	-3.25347	0.00114005	0.0101528	-0.486805	3.65938	0.000463258	0.00536666
ENSG00000122643	NT5C3A	protein_coding	215.179	-0.376727	0.141583	-2.66082	0.00779509	0.040593	-0.376865	3.65401	0.00265386	0.0192258
ENSG00000185909	KLHDC8B	protein_coding	216.347	0.40235	0.148485	2.7097	0.00673442	0.0364208	0.401414	3.65549	0.00365845	0.02419
ENSG00000155100	OTUD6B	protein_coding	211.434	-0.439327	0.156153	-2.81344	0.0049014	0.0290909	-0.439508	3.63079	0.0032918	0.022619
ENSG00000106948	AKNA	protein_coding	213.033	0.444105	0.142511	3.11629	0.00183139	0.0143101	0.443304	3.63392	0.000444578	0.00519252
ENSG00000181274	FRAT2	protein_coding	209.851	0.389512	0.143543	2.71356	0.00665654	0.036289	0.388915	3.61252	0.00236737	0.0178894
ENSG00000114626	ABTB1	protein_coding	209.574	0.392932	0.148036	2.65431	0.00794719	0.0410982	0.391782	3.60959	0.00384153	0.0250384
ENSG00000079134	THOC1	protein_coding	204.512	-0.386449	0.14492	-2.66663	0.00766159	0.0401936	-0.386565	3.58238	0.00251661	0.0185595
ENSG00000111674	ENO2	protein_coding	206.121	0.561953	0.141715	3.96538	7.32805e-05	0.00133802	0.560976	3.58494	4.796e-06	0.000163281
ENSG00000135114	OASL	protein_coding	206.116	0.778899	0.142861	5.45216	4.97618e-08	4.36826e-06	0.777733	3.58341	4.29526e-10	9.16394e-08
ENSG00000104375	STK3	protein_coding	202.467	-0.365757	0.14231	-2.57014	0.0101658	0.0488127	-0.36565	3.56759	0.00309198	0.0216404
ENSG00000187266	EPOR	protein_coding	203.679	0.403747	0.142409	2.83512	0.00458082	0.0277081	0.403158	3.57063	0.00117063	0.0106429
ENSG00000197362	ZNF786	protein_coding	202.971	0.42715	0.139126	3.07023	0.00213892	0.0160706	0.42659	3.56507	0.000276828	0.00363827
ENSG00000060656	PTPRU	protein_coding	197.403	0.517416	0.148548	3.48317	0.000495519	0.005559	0.51676	3.52483	8.53923e-05	0.001514
ENSG00000164620	RELL2	protein_coding	196.444	0.3743	0.144611	2.58832	0.00964464	0.0469196	0.373747	3.51926	0.00261971	0.0190445
ENSG00000114127	XRN1	protein_coding	195.371	-0.388326	0.143805	-2.70037	0.00692632	0.0372124	-0.389076	3.51572	0.0014152	0.0122075
ENSG00000162772	ATF3	protein_coding	193.615	0.550594	0.144925	3.79917	0.000145181	0.00226672	0.549721	3.49689	7.07196e-06	0.000224298
ENSG00000169220	RGS14	protein_coding	193.358	0.417608	0.160286	2.6054	0.0091767	0.0454203	0.416888	3.49628	0.00574102	0.0336496
ENSG00000134986	NREP	protein_coding	191.773	0.444251	0.151557	2.93124	0.00337608	0.0222164	0.443732	3.48414	0.00105771	0.0098988
ENSG00000086544	ITPKC	protein_coding	189.965	0.390371	0.147362	2.64906	0.00807151	0.0415383	0.389809	3.47047	0.00205372	0.0161683
ENSG00000156510	HKDC1	protein_coding	188.997	0.530292	0.143348	3.69934	0.000216165	0.00300698	0.529611	3.46217	7.70908e-06	0.000240107
ENSG00000241839	PLEKHO2	protein_coding	186.813	0.409702	0.151517	2.704	0.00685103	0.0369193	0.409383	3.44735	0.00215879	0.0167788
ENSG00000130584	ZBTB46	protein_coding	185.648	0.467709	0.153598	3.04502	0.00232667	0.0171269	0.467364	3.43838	0.000434432	0.00510526
ENSG00000170448	NFXL1	protein_coding	183.059	-0.392628	0.146105	-2.68729	0.00720335	0.0383644	-0.392507	3.42401	0.000902818	0.00878338
ENSG00000125170	DOK4	protein_coding	184.127	0.677431	0.155084	4.36816	1.25298e-05	0.000347046	0.676817	3.42419	5.18492e-07	2.88587e-05
ENSG00000076864	RAP1GAP	protein_coding	183.435	0.487688	0.162236	3.00604	0.00264678	0.0185428	0.486826	3.41888	0.000960536	0.00921637
ENSG00000205189	ZBTB10	protein_coding	179.797	-0.467848	0.1575	-2.97047	0.00297346	0.0202183	-0.467787	3.39812	0.000703905	0.00733769
ENSG00000173276	ZBTB21	protein_coding	178.51	-0.431233	0.168455	-2.55993	0.0104693	0.0499036	-0.431054	3.38854	0.00585035	0.0341653
ENSG00000205571	SMN2	protein_coding	177.525	-0.543064	0.183778	-2.955	0.00312671	0.021027	-0.543453	3.38165	0.00276328	0.0198723
ENSG00000182150	ERCC6L2	protein_coding	176.368	-0.650813	0.151875	-4.2852	1.82578e-05	0.000472342	-0.650658	3.37307	1.77695e-07	1.23624e-05
ENSG00000099822	HCN2	protein_coding	175.565	0.461383	0.166442	2.77204	0.00557057	0.0317555	0.461039	3.35919	0.00237704	0.0179181
ENSG00000163535	SGO2	protein_coding	173.651	-0.482578	0.178747	-2.69978	0.00693851	0.0372522	-0.482757	3.34848	0.00479373	0.0295448
ENSG00000178761	FAM219B	protein_coding	174.896	0.552978	0.15716	3.51858	0.000433869	0.00498869	0.551584	3.34911	4.22703e-05	0.000889971
ENSG00000049239	H6PD	protein_coding	172.955	0.443782	0.156615	2.83358	0.00460292	0.0277904	0.442405	3.33469	0.000877796	0.00857107
ENSG00000174405	LIG4	protein_coding	170.439	-0.483898	0.165762	-2.91924	0.00350887	0.0228601	-0.483639	3.32425	0.00108874	0.0100919
ENSG00000277053	GTF2IP1	transcribed_unprocessed_pseudogene	167.773	-1.54683	0.378901	-4.0824	4.45723e-05	0.000927879	-1.54671	3.30859	5.7929e-10	1.17706e-07
ENSG00000171045	TSNARE1	protein_coding	170.366	0.431351	0.155139	2.78042	0.00542886	0.0311801	0.430068	3.31457	0.0007984	0.00799712
ENSG00000165171	METTL27	protein_coding	170.891	0.554779	0.172732	3.21179	0.00131911	0.0112804	0.553214	3.31498	0.000581135	0.00633968
ENSG00000163629	PTPN13	protein_coding	167.562	-0.47248	0.16605	-2.8454	0.00443553	0.02706	-0.47196	3.29948	0.00126723	0.0112809
ENSG00000138641	HERC3	protein_coding	166.988	-0.446725	0.164346	-2.7182	0.00656391	0.0358947	-0.4468	3.29402	0.00210594	0.0165077
ENSG00000104093	DMXL2	protein_coding	163.952	-0.456078	0.176275	-2.5873	0.00967305	0.0469759	-0.455706	3.26926	0.00529271	0.0318084
ENSG00000162924	REL	protein_coding	163.108	-0.481739	0.172036	-2.80022	0.00510671	0.0298205	-0.481491	3.261	0.00214191	0.0166881
ENSG00000174485	DENND4A	protein_coding	162.214	-0.548947	0.168661	-3.25474	0.00113497	0.0101259	-0.548632	3.2536	0.000258197	0.00345009
ENSG00000131242	RAB11FIP4	protein_coding	162.892	0.466135	0.170146	2.73963	0.00615093	0.0341699	0.465478	3.25155	0.00262233	0.0190446
ENSG00000156876	SASS6	protein_coding	159.929	-0.535698	0.184247	-2.90749	0.0036434	0.0234099	-0.535681	3.23319	0.00214712	0.0167084
ENSG00000004766	VPS50	protein_coding	159.332	-0.47341	0.162257	-2.91766	0.00352665	0.0229303	-0.473192	3.22754	0.000516839	0.00581468
ENSG00000064933	PMS1	protein_coding	159.183	-0.540112	0.159772	-3.38052	0.000723495	0.00735116	-0.539736	3.22615	3.61698e-05	0.000798293
ENSG00000144158	AL078621.1	processed_pseudogene	159.376	-0.454596	0.157103	-2.89361	0.00380837	0.0242632	-0.455094	3.22565	0.000322011	0.00406115
ENSG00000170364	SETMAR	protein_coding	159.14	-0.409229	0.156087	-2.6218	0.00874678	0.0438889	-0.409473	3.22395	0.0010167	0.00962507
ENSG00000161921	CXCL16	protein_coding	157.895	0.538015	0.163677	3.28706	0.00101238	0.00938218	0.537381	3.20703	9.68025e-05	0.00167455
ENSG00000257621	PSMA3-AS1	antisense	156.094	-0.547749	0.158456	-3.45678	0.000546661	0.00600225	-0.547842	3.1979	1.51122e-05	0.000409498
ENSG00000151304	SRFBP1	protein_coding	156.119	-0.509573	0.177895	-2.86446	0.00417716	0.0259529	-0.50988	3.19682	0.00177319	0.0144709
ENSG00000198924	DCLRE1A	protein_coding	155.667	-0.482228	0.161033	-2.99459	0.00274816	0.0191327	-0.482531	3.19357	0.000256207	0.00343066
ENSG00000078401	EDN1	protein_coding	153.788	-0.602665	0.1609	-3.74559	0.000179968	0.00264953	-0.602919	3.1767	3.32892e-06	0.000122102
ENSG00000165996	HACD1	protein_coding	154.901	0.507431	0.15888	3.1938	0.00140415	0.011879	0.506589	3.17863	6.29902e-05	0.0012089
ENSG00000167103	PIP5KL1	protein_coding	153.107	0.522381	0.164768	3.1704	0.00152231	0.0126386	0.52146	3.1618	0.000168795	0.00255709
ENSG00000087076	HSD17B14	protein_coding	151.726	0.523371	0.16465	3.17868	0.00147946	0.0123667	0.521755	3.14696	0.000133945	0.00212207
ENSG00000128965	CHAC1	protein_coding	150.023	0.483669	0.159474	3.0329	0.00242214	0.017653	0.482513	3.13221	0.000124174	0.00200772
ENSG00000157181	ODR4	protein_coding	146.268	-0.514743	0.170674	-3.01595	0.00256177	0.0182147	-0.514035	3.10594	0.000333546	0.0041819
ENSG00000166510	CCDC68	protein_coding	142.347	-0.508886	0.16553	-3.07428	0.0021101	0.0159273	-0.508408	3.06697	9.61313e-05	0.00167111
ENSG00000167994	RAB3IL1	protein_coding	143.24	0.459797	0.168034	2.73634	0.00621266	0.034406	0.45935	3.06711	0.000797438	0.00799373
ENSG00000120662	MTRF1	protein_coding	141.218	-0.591942	0.170761	-3.46649	0.000527304	0.00582231	-0.591069	3.05665	1.8713e-05	0.00048005
ENSG00000165475	CRYL1	protein_coding	142.536	0.587173	0.171864	3.41649	0.000634345	0.00670955	0.58567	3.0591	3.80131e-05	0.000826155
[truncated: 32 more rows]

## Sheet: Expr_matrix
gene_id	LV_TDR2	LV_TDR1	LV_CON1	LV_CON2	LV_TDR3	LV_CON3	gene_name	gene_chr	gene_start	gene_end	gene_strand	gene_length	gene_biotype	gene_description
ENSG00000156508	225817	239536	242009	250557	234356	246361	EEF1A1	6	73515750	73523797	-	5948	protein_coding	eukaryotic translation elongation factor 1 alpha 1 [Source:HGNC Symbol;Acc:HGNC:3189]
ENSG00000184009	170204	168181	169500	175835	171534	169210	ACTG1	17	81509971	81523847	-	2993	protein_coding	actin gamma 1 [Source:HGNC Symbol;Acc:HGNC:144]
ENSG00000198804	136849	158005	142741	147953	145288	145341	MT-CO1	MT	5904	7445	+	1542	protein_coding	mitochondrially encoded cytochrome c oxidase I [Source:HGNC Symbol;Acc:HGNC:7419]
ENSG00000075624	123615	120316	125113	129141	122136	120759	ACTB	7	5527147	5563784	-	3519	protein_coding	actin beta [Source:HGNC Symbol;Acc:HGNC:132]
ENSG00000074800	117332	115159	118478	118418	115308	116066	ENO1	1	8861000	8879250	-	5276	protein_coding	enolase 1 [Source:HGNC Symbol;Acc:HGNC:3350]
ENSG00000167658	97186	95960	94700	96301	96981	92499	EEF2	19	3976056	3985469	-	4027	protein_coding	eukaryotic translation elongation factor 2 [Source:HGNC Symbol;Acc:HGNC:3214]
ENSG00000140988	82254	81888	78924	79918	81767	77928	RPS2	16	1962052	1964860	-	2413	protein_coding	ribosomal protein S2 [Source:HGNC Symbol;Acc:HGNC:10404]
ENSG00000196924	80641	78101	77759	77445	79301	75147	FLNA	X	154348524	154374638	-	10585	protein_coding	filamin A [Source:HGNC Symbol;Acc:HGNC:3754]
ENSG00000111640	69776	69554	69118	71393	70441	70907	GAPDH	12	6533927	6538374	+	2981	protein_coding	glyceraldehyde-3-phosphate dehydrogenase [Source:HGNC Symbol;Acc:HGNC:4141]
ENSG00000170421	67932	64190	71779	71879	67748	69043	KRT8	12	52897187	52949954	-	6881	protein_coding	keratin 8 [Source:HGNC Symbol;Acc:HGNC:6446]
ENSG00000100345	69384	68372	68693	69319	67642	67079	MYH9	22	36281277	36388067	-	9012	protein_coding	myosin heavy chain 9 [Source:HGNC Symbol;Acc:HGNC:7579]
ENSG00000096384	61489	62049	69982	72489	63401	69941	HSP90AB1	6	44246166	44253888	+	2980	protein_coding	heat shock protein 90 alpha family class B member 1 [Source:HGNC Symbol;Acc:HGNC:5258]
ENSG00000089157	56460	55974	57009	57593	57952	54907	RPLP0	12	120196686	120201235	-	4001	protein_coding	ribosomal protein lateral stalk subunit P0 [Source:HGNC Symbol;Acc:HGNC:10371]
ENSG00000125148	54394	60645	53236	55621	56419	59445	MT2A	16	56608199	56609497	+	1299	protein_coding	metallothionein 2A [Source:HGNC Symbol;Acc:HGNC:7406]
ENSG00000168028	49236	48466	48928	49958	50080	47919	RPSA	3	39406689	39412542	+	3936	protein_coding	ribosomal protein SA [Source:HGNC Symbol;Acc:HGNC:6502]
ENSG00000198938	43750	48556	43875	47723	45256	48422	MT-CO3	MT	9207	9990	+	784	protein_coding	mitochondrially encoded cytochrome c oxidase III [Source:HGNC Symbol;Acc:HGNC:7422]
ENSG00000161016	47355	46345	43429	45313	45375	43538	RPL8	8	144789765	144792587	-	2159	protein_coding	ribosomal protein L8 [Source:HGNC Symbol;Acc:HGNC:10368]
ENSG00000067225	45875	44949	44604	44746	44553	43397	PKM	15	72199029	72231822	-	8571	protein_coding	pyruvate kinase M1/2 [Source:HGNC Symbol;Acc:HGNC:9021]
ENSG00000149273	44670	43633	42371	44361	42810	42213	RPS3	11	75399486	75422280	+	5894	protein_coding	ribosomal protein S3 [Source:HGNC Symbol;Acc:HGNC:10420]
ENSG00000197956	44194	45197	41186	41523	44000	40365	S100A6	1	153534599	153536244	-	971	protein_coding	S100 calcium binding protein A6 [Source:HGNC Symbol;Acc:HGNC:10496]
ENSG00000198712	38769	43396	41014	44913	41523	46053	MT-CO2	MT	7586	8269	+	684	protein_coding	mitochondrially encoded cytochrome c oxidase II [Source:HGNC Symbol;Acc:HGNC:7421]
ENSG00000034510	43529	44034	41051	42620	43122	40939	TMSB10	2	84905625	84906675	+	496	protein_coding	thymosin beta 10 [Source:HGNC Symbol;Acc:HGNC:11879]
ENSG00000142541	42691	42671	41557	42635	42349	41127	RPL13A	19	49487554	49492308	+	2369	protein_coding	ribosomal protein L13a [Source:HGNC Symbol;Acc:HGNC:10304]
ENSG00000167526	43900	43967	40261	41425	42773	39650	RPL13	16	89560657	89566828	+	6172	protein_coding	ribosomal protein L13 [Source:HGNC Symbol;Acc:HGNC:10303]
ENSG00000108518	41659	40863	41155	42093	40692	39572	PFN1	17	4945652	4949061	-	1987	protein_coding	profilin 1 [Source:HGNC Symbol;Acc:HGNC:8881]
ENSG00000198886	37980	40998	37954	41008	38908	42248	MT-ND4	MT	10760	12137	+	1378	protein_coding	mitochondrially encoded NADH:ubiquinone oxidoreductase core subunit 4 [Source:HGNC Symbol;Acc:HGNC:7459]
ENSG00000134333	34801	39147	39579	41032	37170	40730	LDHA	11	18394388	18408425	+	6210	protein_coding	lactate dehydrogenase A [Source:HGNC Symbol;Acc:HGNC:6535]
ENSG00000109971	34640	36609	40208	40244	37391	39631	HSPA8	11	123057489	123063230	-	4849	protein_coding	heat shock protein family A (Hsp70) member 8 [Source:HGNC Symbol;Acc:HGNC:5241]
ENSG00000196262	35407	37440	38998	39486	35937	39243	PPIA	7	44796680	44824564	+	4432	protein_coding	peptidylprolyl isomerase A [Source:HGNC Symbol;Acc:HGNC:9253]
ENSG00000196230	32493	34134	36528	37059	34470	35603	TUBB	6	30720201	30725426	+	3359	protein_coding	tubulin beta class I [Source:HGNC Symbol;Acc:HGNC:20778]
ENSG00000065978	31218	33228	36096	37158	32837	37063	YBX1	1	42682427	42702349	+	1930	protein_coding	Y-box binding protein 1 [Source:HGNC Symbol;Acc:HGNC:8014]
ENSG00000147403	34847	34814	33697	34993	35222	33746	RPL10	X	154389955	154409168	+	4825	protein_coding	ribosomal protein L10 [Source:HGNC Symbol;Acc:HGNC:10298]
ENSG00000111057	33355	30628	35463	35867	33384	33753	KRT18	12	52948871	52952901	+	3218	protein_coding	keratin 18 [Source:HGNC Symbol;Acc:HGNC:6430]
ENSG00000132507	32456	32428	33482	34267	32776	32397	EIF5A	17	7306999	7312463	+	2815	protein_coding	eukaryotic translation initiation factor 5A [Source:HGNC Symbol;Acc:HGNC:3300]
ENSG00000210082	32673	33865	31594	32485	33658	32976	MT-RNR2	MT	1671	3229	+	1559	Mt_rRNA	mitochondrially encoded 16S RNA [Source:HGNC Symbol;Acc:HGNC:7471]
ENSG00000110955	31670	32605	33101	34115	32454	32184	ATP5F1B	12	56638175	56646068	-	2322	protein_coding	ATP synthase F1 subunit beta [Source:HGNC Symbol;Acc:HGNC:830]
ENSG00000204628	31376	32878	32077	32922	32304	32070	RACK1	5	181236909	181248096	-	5990	protein_coding	receptor for activated C kinase 1 [Source:HGNC Symbol;Acc:HGNC:4399]
ENSG00000124942	27572	31890	35759	32555	29150	36061	AHNAK	11	62433542	62556235	-	19465	protein_coding	AHNAK nucleoprotein [Source:HGNC Symbol;Acc:HGNC:347]
ENSG00000172757	32047	31738	32535	32810	32394	31452	CFL1	11	65823022	65862026	-	5863	protein_coding	cofilin 1 [Source:HGNC Symbol;Acc:HGNC:1874]
ENSG00000174444	30555	31792	31918	33730	31594	32614	RPL4	15	66498015	66524532	-	5637	protein_coding	ribosomal protein L4 [Source:HGNC Symbol;Acc:HGNC:10353]
ENSG00000123416	30312	30026	32271	34093	30330	31991	TUBA1B	12	49127782	49131397	-	3574	protein_coding	tubulin alpha 1b [Source:HGNC Symbol;Acc:HGNC:18809]
ENSG00000100316	31200	31749	30337	31056	30260	30447	RPL3	22	39312882	39320389	-	4787	protein_coding	ribosomal protein L3 [Source:HGNC Symbol;Acc:HGNC:10332]
ENSG00000187514	26479	27498	30323	31165	27292	30365	PTMA	2	231706895	231713541	+	3378	protein_coding	prothymosin alpha [Source:HGNC Symbol;Acc:HGNC:9623]
ENSG00000231500	28953	29794	27918	29327	29020	27589	RPS18	6	33272010	33276510	+	1898	protein_coding	ribosomal protein S18 [Source:HGNC Symbol;Acc:HGNC:10401]
ENSG00000135486	23665	27838	28084	30412	26352	31212	HNRNPA1	12	54280193	54287088	+	5093	protein_coding	heterogeneous nuclear ribonucleoprotein A1 [Source:HGNC Symbol;Acc:HGNC:5031]
ENSG00000148303	27972	27587	27614	27421	28454	27074	RPL7A	9	133348214	133351426	+	2242	protein_coding	ribosomal protein L7a [Source:HGNC Symbol;Acc:HGNC:10364]
ENSG00000142937	25933	27434	27125	28486	27220	27035	RPS8	1	44775251	44778779	+	2847	protein_coding	ribosomal protein S8 [Source:HGNC Symbol;Acc:HGNC:10441]
ENSG00000115268	27360	27750	26514	27840	27523	26019	RPS15	19	1438358	1440494	+	2137	protein_coding	ribosomal protein S15 [Source:HGNC Symbol;Acc:HGNC:10388]
ENSG00000229117	25972	27837	26137	27582	26329	25954	RPL41	12	56116586	56117943	+	1088	protein_coding	ribosomal protein L41 [Source:HGNC Symbol;Acc:HGNC:10354]
ENSG00000137309	26858	26646	25742	26920	26955	26639	HMGA1	6	34236873	34246231	+	2327	protein_coding	high mobility group AT-hook 1 [Source:HGNC Symbol;Acc:HGNC:5010]
ENSG00000085662	25664	27881	25251	24991	26410	25237	AKR1B1	7	134442350	134459284	-	3660	protein_coding	aldo-keto reductase family 1 member B [Source:HGNC Symbol;Acc:HGNC:381]
ENSG00000198034	24454	25985	25307	27099	24885	25840	RPS4X	X	72255679	72277300	-	2982	protein_coding	ribosomal protein S4 X-linked [Source:HGNC Symbol;Acc:HGNC:10424]
ENSG00000198899	24783	25937	24362	26005	24590	26855	MT-ATP6	MT	8527	9207	+	681	protein_coding	mitochondrially encoded ATP synthase membrane subunit 6 [Source:HGNC Symbol;Acc:HGNC:7414]
ENSG00000174748	25144	25804	24665	25005	25415	24266	RPL15	3	23916545	23924374	+	7222	protein_coding	ribosomal protein L15 [Source:HGNC Symbol;Acc:HGNC:10306]
ENSG00000005884	26428	26467	23944	23657	25783	23520	ITGA3	17	50055968	50090481	+	9802	protein_coding	integrin subunit alpha 3 [Source:HGNC Symbol;Acc:HGNC:6139]
ENSG00000181163	20702	22723	26000	28182	22984	27898	NPM1	5	171387116	171411137	+	3828	protein_coding	nucleophosmin 1 [Source:HGNC Symbol;Acc:HGNC:7910]
ENSG00000142192	22588	26011	24113	24870	24308	25334	APP	21	25880550	26171128	-	6316	protein_coding	amyloid beta precursor protein [Source:HGNC Symbol;Acc:HGNC:620]
ENSG00000188157	25672	25536	24014	23731	24597	23205	AGRN	1	1020123	1056118	+	10758	protein_coding	agrin [Source:HGNC Symbol;Acc:HGNC:329]
ENSG00000111669	24721	23766	24337	24919	24380	24176	TPI1	12	6867119	6870948	+	2700	protein_coding	triosephosphate isomerase 1 [Source:HGNC Symbol;Acc:HGNC:12009]
ENSG00000108298	23561	24140	24036	24399	23859	23651	RPL19	17	39200283	39204732	+	1761	protein_coding	ribosomal protein L19 [Source:HGNC Symbol;Acc:HGNC:10312]
ENSG00000178209	24568	23577	24220	23507	23746	23264	PLEC	8	143915147	143976734	-	16991	protein_coding	plectin [Source:HGNC Symbol;Acc:HGNC:9069]
ENSG00000172270	24529	24335	23220	23417	23684	22601	BSG	19	571277	583493	+	3797	protein_coding	basigin (Ok blood group) [Source:HGNC Symbol;Acc:HGNC:1116]
ENSG00000011304	22512	23841	24020	23634	23302	23861	PTBP1	19	797075	812327	+	6883	protein_coding	polypyrimidine tract binding protein 1 [Source:HGNC Symbol;Acc:HGNC:9583]
ENSG00000163739	21419	21967	24345	24677	23312	24434	CXCL1	4	73869393	73871242	+	1296	protein_coding	C-X-C motif chemokine ligand 1 [Source:HGNC Symbol;Acc:HGNC:4602]
ENSG00000070756	21143	22013	23953	24858	22069	25117	PABPC1	8	100685816	100722809	-	4752	protein_coding	poly(A) binding protein cytoplasmic 1 [Source:HGNC Symbol;Acc:HGNC:8554]
ENSG00000105640	23829	24368	22185	22752	23178	21654	RPL18A	19	17859876	17864153	+	3527	protein_coding	ribosomal protein L18a [Source:HGNC Symbol;Acc:HGNC:10311]
ENSG00000197958	22001	22994	22526	23396	22670	22307	RPL12	9	127447674	127451405	-	2452	protein_coding	ribosomal protein L12 [Source:HGNC Symbol;Acc:HGNC:10302]
ENSG00000132341	21325	21253	22973	23607	22080	22827	RAN	12	130871879	130877678	+	4825	protein_coding	RAN, member RAS oncogene family [Source:HGNC Symbol;Acc:HGNC:9846]
ENSG00000130985	22400	22703	22477	22066	22534	21825	UBA1	X	47190861	47215128	+	6437	protein_coding	ubiquitin like modifier activating enzyme 1 [Source:HGNC Symbol;Acc:HGNC:12469]
ENSG00000166441	22535	21992	22399	22663	22713	21511	RPL27A	11	8682411	8714759	+	7193	protein_coding	ribosomal protein L27a [Source:HGNC Symbol;Acc:HGNC:10329]
ENSG00000240342	23052	23307	20818	22319	21792	21533	RPS2P5	12	118246084	118246962	+	879	processed_pseudogene	ribosomal protein S2 pseudogene 5 [Source:HGNC Symbol;Acc:HGNC:31386]
ENSG00000137818	22561	22269	22070	21832	22198	21544	RPLP1	15	69452784	69456194	+	3271	protein_coding	ribosomal protein lateral stalk subunit P1 [Source:HGNC Symbol;Acc:HGNC:10372]
ENSG00000188229	22090	21087	22102	22761	22146	21713	TUBB4B	9	137241213	137243707	+	2111	protein_coding	tubulin beta 4B class IVb [Source:HGNC Symbol;Acc:HGNC:20771]
ENSG00000103257	21274	21274	22237	22527	21234	22049	SLC7A5	16	87830023	87869488	-	4745	protein_coding	solute carrier family 7 member 5 [Source:HGNC Symbol;Acc:HGNC:11063]
ENSG00000089009	19259	21130	21460	23566	20145	23108	RPL6	12	112405190	112418838	-	4447	protein_coding	ribosomal protein L6 [Source:HGNC Symbol;Acc:HGNC:10362]
ENSG00000087086	21800	23022	20438	20456	22369	19684	FTL	19	48965301	48966878	+	878	protein_coding	ferritin light chain [Source:HGNC Symbol;Acc:HGNC:3999]
ENSG00000142676	20083	21223	21445	21732	20336	21495	RPL11	1	23691742	23696835	+	2659	protein_coding	ribosomal protein L11 [Source:HGNC Symbol;Acc:HGNC:10301]
ENSG00000150991	20470	22182	19890	21313	21560	20685	UBC	12	124911604	124917368	-	3898	protein_coding	ubiquitin C [Source:HGNC Symbol;Acc:HGNC:12468]
ENSG00000026508	19348	21204	21395	21751	20476	21803	CD44	11	35138870	35232402	+	10004	protein_coding	CD44 molecule (Indian blood group) [Source:HGNC Symbol;Acc:HGNC:1681]
ENSG00000122406	18664	20444	21327	23132	19733	22606	RPL5	1	92831983	92841924	+	3717	protein_coding	ribosomal protein L5 [Source:HGNC Symbol;Acc:HGNC:10360]
ENSG00000167996	22789	24610	18175	18448	22524	18994	FTH1	11	61959718	61967660	-	2030	protein_coding	ferritin heavy chain 1 [Source:HGNC Symbol;Acc:HGNC:3976]
ENSG00000162244	21309	21034	20517	19973	21200	19795	RPL29	3	51993522	51995942	-	2058	protein_coding	ribosomal protein L29 [Source:HGNC Symbol;Acc:HGNC:10331]
ENSG00000136942	21478	22445	19414	20432	20566	19340	RPL35	9	124857880	124861981	-	1535	protein_coding	ribosomal protein L35 [Source:HGNC Symbol;Acc:HGNC:10344]
ENSG00000170889	20794	20549	19746	20597	20099	19872	RPS9	19	54200742	54249003	+	4371	protein_coding	ribosomal protein S9 [Source:HGNC Symbol;Acc:HGNC:10442]
ENSG00000101187	19449	21817	19958	18529	20160	19415	SLCO4A1	20	62642445	62685785	+	4051	protein_coding	solute carrier organic anion transporter family member 4A1 [Source:HGNC Symbol;Acc:HGNC:10953]
ENSG00000198888	19977	20448	19669	19140	20102	18972	MT-ND1	MT	3307	4262	+	956	protein_coding	mitochondrially encoded NADH:ubiquinone oxidoreductase core subunit 1 [Source:HGNC Symbol;Acc:HGNC:7455]
ENSG00000139644	18436	19657	20055	19708	19194	20062	TMBIM6	12	49707725	49764934	+	6186	protein_coding	transmembrane BAX inhibitor motif containing 6 [Source:HGNC Symbol;Acc:HGNC:11723]
ENSG00000179218	18789	19489	18987	19692	19351	19300	CALR	19	12938578	12944489	+	2714	protein_coding	calreticulin [Source:HGNC Symbol;Acc:HGNC:1455]
ENSG00000160691	19402	19513	18236	19271	19867	18629	SHC1	1	154962298	154974395	-	4342	protein_coding	SHC adaptor protein 1 [Source:HGNC Symbol;Acc:HGNC:10840]
ENSG00000198763	17910	18800	19003	19398	18373	19281	MT-ND2	MT	4470	5511	+	1042	protein_coding	mitochondrially encoded NADH:ubiquinone oxidoreductase core subunit 2 [Source:HGNC Symbol;Acc:HGNC:7456]
ENSG00000164587	18644	19568	18478	19179	18588	18296	RPS14	5	150442635	150449756	-	5099	protein_coding	ribosomal protein S14 [Source:HGNC Symbol;Acc:HGNC:10387]
ENSG00000171314	18156	18460	19275	19213	18441	19107	PGAM1	10	97426160	97433441	+	2568	protein_coding	phosphoglycerate mutase 1 [Source:HGNC Symbol;Acc:HGNC:8888]
ENSG00000143549	17682	18407	18666	19626	18250	19318	TPM3	1	154155304	154194648	-	8389	protein_coding	tropomyosin 3 [Source:HGNC Symbol;Acc:HGNC:12012]
ENSG00000198727	18240	19771	17912	18528	18430	18740	MT-CYB	MT	14747	15887	+	1141	protein_coding	mitochondrially encoded cytochrome b [Source:HGNC Symbol;Acc:HGNC:7427]
ENSG00000115053	15395	17043	19431	20646	16593	21796	NCL	2	231453531	231483641	-	6929	protein_coding	nucleolin [Source:HGNC Symbol;Acc:HGNC:7667]
ENSG00000158710	18834	18761	18427	18867	17920	17960	TAGLN2	1	159918107	159925732	-	2487	protein_coding	transgelin 2 [Source:HGNC Symbol;Acc:HGNC:11554]
ENSG00000103187	17865	18153	19079	19112	17942	18532	COTL1	16	84565594	84618077	-	6762	protein_coding	coactosin like F-actin binding protein 1 [Source:HGNC Symbol;Acc:HGNC:18304]
ENSG00000112306	17494	18244	18240	19961	17647	18756	RPS12	6	132814441	132817564	+	767	protein_coding	ribosomal protein S12 [Source:HGNC Symbol;Acc:HGNC:10385]
ENSG00000143321	18150	18879	17722	17801	18315	17865	HDGF	1	156742107	156766925	-	3745	protein_coding	heparin binding growth factor [Source:HGNC Symbol;Acc:HGNC:4856]
ENSG00000198786	18304	18758	18266	17499	18196	17386	MT-ND5	MT	12337	14148	+	1812	protein_coding	mitochondrially encoded NADH:ubiquinone oxidoreductase core subunit 5 [Source:HGNC Symbol;Acc:HGNC:7461]
ENSG00000144713	18494	18619	16996	18541	18193	17188	RPL32	3	12834485	12841588	-	3720	protein_coding	ribosomal protein L32 [Source:HGNC Symbol;Acc:HGNC:10336]
ENSG00000044574	17510	19288	17113	17611	18309	17846	HSPA5	9	125234853	125241330	-	3908	protein_coding	heat shock protein family A (Hsp70) member 5 [Source:HGNC Symbol;Acc:HGNC:5238]
ENSG00000167553	17519	16877	17993	18816	18099	18362	TUBA1C	12	49188736	49274603	+	4631	protein_coding	tubulin alpha 1c [Source:HGNC Symbol;Acc:HGNC:20768]
ENSG00000072110	17852	17633	17978	18072	18104	17815	ACTN1	14	68874143	68979440	-	10626	protein_coding	actinin alpha 1 [Source:HGNC Symbol;Acc:HGNC:163]
ENSG00000100401	17498	17417	17666	17435	17445	16811	RANGAP1	22	41245611	41286251	-	5348	protein_coding	Ran GTPase activating protein 1 [Source:HGNC Symbol;Acc:HGNC:9854]
ENSG00000110047	17724	17170	16975	17290	17137	17098	EHD1	11	64851642	64888296	-	7101	protein_coding	EH domain containing 1 [Source:HGNC Symbol;Acc:HGNC:3242]
ENSG00000114867	16808	16953	17454	17520	17033	17402	EIF4G1	3	184314495	184335358	+	8257	protein_coding	eukaryotic translation initiation factor 4 gamma 1 [Source:HGNC Symbol;Acc:HGNC:3296]
ENSG00000213719	17561	17065	16591	16766	17515	16476	CLIC1	6	31730581	31739763	-	1942	protein_coding	chloride intracellular channel 1 [Source:HGNC Symbol;Acc:HGNC:2062]
ENSG00000102144	16981	16795	16514	17362	17240	16519	PGK1	X	77910739	78129296	+	5512	protein_coding	phosphoglycerate kinase 1 [Source:HGNC Symbol;Acc:HGNC:8896]
ENSG00000185624	17000	17059	16613	16614	17146	16471	P4HB	17	81843159	81860694	-	5303	protein_coding	prolyl 4-hydroxylase subunit beta [Source:HGNC Symbol;Acc:HGNC:8548]
ENSG00000102317	15991	16801	16472	17612	16840	17153	RBM3	X	48574449	48579066	+	3731	protein_coding	RNA binding motif protein 3 [Source:HGNC Symbol;Acc:HGNC:9900]
ENSG00000150753	14500	15812	17812	18387	15672	18413	CCT5	5	10249921	10266412	+	5839	protein_coding	chaperonin containing TCP1 subunit 5 [Source:HGNC Symbol;Acc:HGNC:1618]
ENSG00000131469	16907	17075	16038	16782	16640	15818	RPL27	17	42998273	43002959	+	2026	protein_coding	ribosomal protein L27 [Source:HGNC Symbol;Acc:HGNC:10328]
ENSG00000143947	14683	16559	16466	17674	16085	17125	RPS27A	2	55231903	55235853	+	3130	protein_coding	ribosomal protein S27a [Source:HGNC Symbol;Acc:HGNC:10417]
ENSG00000105372	16880	16582	16100	16835	16303	15715	RPS19	19	41859918	41872926	+	3799	protein_coding	ribosomal protein S19 [Source:HGNC Symbol;Acc:HGNC:10402]
ENSG00000177600	15848	16287	16058	16783	16257	16276	RPLP2	11	809647	812880	+	1955	protein_coding	ribosomal protein lateral stalk subunit P2 [Source:HGNC Symbol;Acc:HGNC:10377]
ENSG00000112096	15331	17870	15033	15856	16020	16220	SOD2	6	159669057	159745186	-	16493	protein_coding	superoxide dismutase 2 [Source:HGNC Symbol;Acc:HGNC:11180]
ENSG00000177469	15974	15582	16226	16527	15942	15503	CAVIN1	17	42402452	42423517	-	3828	protein_coding	caveolae associated protein 1 [Source:HGNC Symbol;Acc:HGNC:9688]
ENSG00000067560	15167	16278	15936	16323	15854	15823	RHOA	3	49359145	49412998	-	2582	protein_coding	ras homolog family member A [Source:HGNC Symbol;Acc:HGNC:667]
ENSG00000163468	15346	15026	16200	16914	15761	15978	CCT3	1	156308968	156367873	-	4018	protein_coding	chaperonin containing TCP1 subunit 3 [Source:HGNC Symbol;Acc:HGNC:1616]
ENSG00000105193	16036	15887	15152	15695	15647	15258	RPS16	19	39433207	39435948	-	2603	protein_coding	ribosomal protein S16 [Source:HGNC Symbol;Acc:HGNC:10396]
ENSG00000087460	15744	16598	15101	15368	15461	15189	GNAS	20	58839718	58911192	+	13320	protein_coding	GNAS complex locus [Source:HGNC Symbol;Acc:HGNC:4392]
ENSG00000100097	16724	16823	14555	14979	15922	14398	LGALS1	22	37675608	37679806	+	1099	protein_coding	galectin 1 [Source:HGNC Symbol;Acc:HGNC:6561]
ENSG00000117450	14703	15541	15848	16528	14433	16045	PRDX1	1	45511036	45523047	-	1522	protein_coding	peroxiredoxin 1 [Source:HGNC Symbol;Acc:HGNC:9352]
ENSG00000145592	15579	17421	15518	13525	15771	15135	RPL37	5	40825262	40835335	-	8153	protein_coding	ribosomal protein L37 [Source:HGNC Symbol;Acc:HGNC:10347]
ENSG00000116133	15191	14990	15692	15744	15555	15236	DHCR24	1	54849627	54887271	-	6290	protein_coding	24-dehydrocholesterol reductase [Source:HGNC Symbol;Acc:HGNC:2859]
ENSG00000197756	15347	16964	14846	15328	15150	14427	RPL37A	2	216498189	216579180	+	6841	protein_coding	ribosomal protein L37a [Source:HGNC Symbol;Acc:HGNC:10348]
ENSG00000100292	16239	16834	13998	14352	16726	13481	HMOX1	22	35380361	35394214	+	2405	protein_coding	heme oxygenase 1 [Source:HGNC Symbol;Acc:HGNC:5013]
ENSG00000160789	16006	15638	14608	14645	15286	14355	LMNA	1	156082573	156140089	+	6985	protein_coding	lamin A/C [Source:HGNC Symbol;Acc:HGNC:6636]
ENSG00000182718	14281	15164	14954	15716	15079	15145	ANXA2	15	60347134	60402883	-	8824	protein_coding	annexin A2 [Source:HGNC Symbol;Acc:HGNC:537]
ENSG00000165280	14520	14723	15350	15355	14476	14886	VCP	9	35056064	35073249	-	5438	protein_coding	valosin containing protein [Source:HGNC Symbol;Acc:HGNC:12666]
ENSG00000147140	13492	15037	15091	15820	14502	15291	NONO	X	71283192	71301168	+	5292	protein_coding	non-POU domain containing octamer binding [Source:HGNC Symbol;Acc:HGNC:7871]
ENSG00000078369	14362	15137	14862	14839	14536	15089	GNB1	1	1785285	1891117	-	6417	protein_coding	G protein subunit beta 1 [Source:HGNC Symbol;Acc:HGNC:4396]
ENSG00000137154	14060	14347	14728	15954	14220	15318	RPS6	9	19375715	19380254	-	2714	protein_coding	ribosomal protein S6 [Source:HGNC Symbol;Acc:HGNC:10429]
ENSG00000196419	13749	14385	15067	15510	14360	15193	XRCC6	22	41621119	41664048	+	3288	protein_coding	X-ray repair cross complementing 6 [Source:HGNC Symbol;Acc:HGNC:4055]
ENSG00000092841	15495	14071	14172	15206	14894	14422	MYL6	12	56158161	56163496	+	4609	protein_coding	myosin light chain 6 [Source:HGNC Symbol;Acc:HGNC:7587]
ENSG00000051523	16680	16065	13265	13676	15224	13310	CYBA	16	88643283	88651152	-	3357	protein_coding	cytochrome b-245 alpha chain [Source:HGNC Symbol;Acc:HGNC:2577]
ENSG00000152234	13926	14726	14623	15611	14012	15000	ATP5F1A	18	46080248	46104334	-	10908	protein_coding	ATP synthase F1 subunit alpha [Source:HGNC Symbol;Acc:HGNC:823]
ENSG00000164924	12982	14252	14882	15410	13816	16227	YWHAZ	8	100916525	100953388	-	8555	protein_coding	tyrosine 3-monooxygenase/tryptophan 5-monooxygenase activation protein zeta [Source:HGNC Symbol;Acc:HGNC:12855]
ENSG00000136830	15075	15103	13920	14013	15009	14275	FAM129B	9	127505339	127578989	-	4629	protein_coding	family with sequence similarity 129 member B [Source:HGNC Symbol;Acc:HGNC:25282]
ENSG00000117298	14882	14848	13950	14106	14669	13785	ECE1	1	21217247	21345572	-	7333	protein_coding	endothelin converting enzyme 1 [Source:HGNC Symbol;Acc:HGNC:3146]
ENSG00000163931	14745	14703	13775	14167	14832	14014	TKT	3	53224707	53256052	-	9507	protein_coding	transketolase [Source:HGNC Symbol;Acc:HGNC:11834]
ENSG00000164889	14539	14900	13833	13375	14632	14141	SLC4A2	7	151057210	151076527	+	7590	protein_coding	solute carrier family 4 member 2 [Source:HGNC Symbol;Acc:HGNC:11028]
ENSG00000169710	14606	14347	14707	13730	13887	13927	FASN	17	82078333	82098332	-	9364	protein_coding	fatty acid synthase [Source:HGNC Symbol;Acc:HGNC:3594]
ENSG00000092199	12949	13859	14011	15214	14066	14683	HNRNPC	14	21209136	21269494	-	7309	protein_coding	heterogeneous nuclear ribonucleoprotein C (C1/C2) [Source:HGNC Symbol;Acc:HGNC:5035]
ENSG00000129351	13356	14046	14432	14685	13897	14296	ILF3	19	10654261	10692417	+	11022	protein_coding	interleukin enhancer binding factor 3 [Source:HGNC Symbol;Acc:HGNC:6038]
ENSG00000165119	12414	13626	14521	15002	13307	15226	HNRNPK	9	83968083	83980616	-	5114	protein_coding	heterogeneous nuclear ribonucleoprotein K [Source:HGNC Symbol;Acc:HGNC:5044]
ENSG00000083845	14048	14343	13669	13789	14366	13352	RPS5	19	58386400	58394806	+	3617	protein_coding	ribosomal protein S5 [Source:HGNC Symbol;Acc:HGNC:10426]
ENSG00000075415	13158	13471	13915	14478	13690	14381	SLC25A3	12	98593591	98606379	+	8896	protein_coding	solute carrier family 25 member 3 [Source:HGNC Symbol;Acc:HGNC:10989]
ENSG00000108953	12688	13470	14204	14767	13326	14372	YWHAE	17	1344272	1400378	-	3847	protein_coding	tyrosine 3-monooxygenase/tryptophan 5-monooxygenase activation protein epsilon [Source:HGNC Symbol;Acc:HGNC:12851]
ENSG00000188846	12379	13516	13921	14731	13429	14658	RPL14	3	40457292	40468587	+	8626	protein_coding	ribosomal protein L14 [Source:HGNC Symbol;Acc:HGNC:10305]
ENSG00000144381	10995	12296	14806	15758	12241	16246	HSPD1	2	197486581	197516737	-	4245	protein_coding	heat shock protein family D (Hsp60) member 1 [Source:HGNC Symbol;Acc:HGNC:5261]
ENSG00000124145	13576	13914	13424	13730	13958	13433	SDC4	20	45325288	45348424	-	2613	protein_coding	syndecan 4 [Source:HGNC Symbol;Acc:HGNC:10661]
ENSG00000089597	13285	13493	13647	13750	13497	13515	GANAB	11	62624826	62646726	-	5030	protein_coding	glucosidase II alpha subunit [Source:HGNC Symbol;Acc:HGNC:4138]
ENSG00000115310	11924	13282	13580	14274	13136	14456	RTN4	2	54972187	55112621	-	6644	protein_coding	reticulon 4 [Source:HGNC Symbol;Acc:HGNC:14085]
ENSG00000110092	13267	13207	13151	13985	13376	13484	CCND1	11	69641087	69654474	+	4830	protein_coding	cyclin D1 [Source:HGNC Symbol;Acc:HGNC:1582]
ENSG00000197746	14154	14090	12493	12570	13786	12652	PSAP	10	71816298	71851375	-	3239	protein_coding	prosaposin [Source:HGNC Symbol;Acc:HGNC:9498]
ENSG00000150093	10627	13490	13577	14568	11697	15697	ITGB1	10	32900319	33005792	-	6011	protein_coding	integrin subunit beta 1 [Source:HGNC Symbol;Acc:HGNC:6153]
ENSG00000197728	12561	12886	13533	13979	12743	13377	RPS26	12	56041351	56044697	+	2053	protein_coding	ribosomal protein S26 [Source:HGNC Symbol;Acc:HGNC:10414]
ENSG00000147604	11586	12710	13215	14194	12558	14483	RPL7	8	73290267	73295789	-	2907	protein_coding	ribosomal protein L7 [Source:HGNC Symbol;Acc:HGNC:10363]
ENSG00000142627	12653	12555	13725	13422	13035	13300	EPHA2	1	16124337	16156087	-	4159	protein_coding	EPH receptor A2 [Source:HGNC Symbol;Acc:HGNC:3386]
ENSG00000176619	13020	13000	12932	13077	13180	13476	LMNB2	19	2427638	2456996	-	5432	protein_coding	lamin B2 [Source:HGNC Symbol;Acc:HGNC:6638]
ENSG00000167468	13893	14446	12131	12387	13725	11787	GPX4	19	1103926	1106791	+	2019	protein_coding	glutathione peroxidase 4 [Source:HGNC Symbol;Acc:HGNC:4556]
ENSG00000135624	12876	12882	13143	13698	12717	12986	CCT7	2	73233420	73253021	+	3591	protein_coding	chaperonin containing TCP1 subunit 7 [Source:HGNC Symbol;Acc:HGNC:1622]
ENSG00000127022	11119	12850	13333	14038	12419	14471	CANX	5	179678628	179730925	+	6235	protein_coding	calnexin [Source:HGNC Symbol;Acc:HGNC:1473]
ENSG00000163347	11102	13066	13625	13387	12209	14677	CLDN1	3	190305701	190322475	-	3663	protein_coding	claudin 1 [Source:HGNC Symbol;Acc:HGNC:2032]
ENSG00000088832	11941	12781	13183	13507	12347	13636	FKBP1A	20	1368978	1393172	-	2577	protein_coding	FK506 binding protein 1A [Source:HGNC Symbol;Acc:HGNC:3711]
ENSG00000142534	13341	13152	12527	12967	13017	12086	RPS11	19	49496365	49499689	+	1390	protein_coding	ribosomal protein S11 [Source:HGNC Symbol;Acc:HGNC:10384]
ENSG00000125691	12533	13111	12461	13183	12855	12430	RPL23	17	38847865	38853843	-	5979	protein_coding	ribosomal protein L23 [Source:HGNC Symbol;Acc:HGNC:10316]
ENSG00000198755	12126	13226	12730	13402	12630	12415	RPL10A	6	35468408	35470785	+	1501	protein_coding	ribosomal protein L10a [Source:HGNC Symbol;Acc:HGNC:10299]
ENSG00000122861	13320	13319	12053	12014	13577	12105	PLAU	10	73909177	73917497	+	2950	protein_coding	plasminogen activator, urokinase [Source:HGNC Symbol;Acc:HGNC:9052]
ENSG00000136068	12581	12725	13103	12662	12508	12574	FLNB	3	58008400	58172251	+	13952	protein_coding	filamin B [Source:HGNC Symbol;Acc:HGNC:3755]
ENSG00000145901	13579	13031	12287	12173	12945	11580	TNIP1	5	151029945	151093577	-	5793	protein_coding	TNFAIP3 interacting protein 1 [Source:HGNC Symbol;Acc:HGNC:16903]
ENSG00000110321	10439	11807	13379	13972	11306	14582	EIF4G2	11	10797050	10809110	-	8655	protein_coding	eukaryotic translation initiation factor 4 gamma 2 [Source:HGNC Symbol;Acc:HGNC:3297]
ENSG00000143761	12534	12555	12335	12836	12790	12225	ARF1	1	228082660	228099212	+	3281	protein_coding	ADP ribosylation factor 1 [Source:HGNC Symbol;Acc:HGNC:652]
ENSG00000153187	11171	12225	12606	13379	11589	13679	HNRNPU	1	244840638	244864560	-	22512	protein_coding	heterogeneous nuclear ribonucleoprotein U [Source:HGNC Symbol;Acc:HGNC:5048]
ENSG00000071127	12273	12019	12242	12996	12526	12437	WDR1	4	10074339	10116949	-	7827	protein_coding	WD repeat domain 1 [Source:HGNC Symbol;Acc:HGNC:12754]
ENSG00000198959	13100	12744	11783	11636	12961	11360	TGM2	20	38127387	38166578	-	8036	protein_coding	transglutaminase 2 [Source:HGNC Symbol;Acc:HGNC:11778]
ENSG00000169715	11426	12531	12616	13356	11681	11866	MT1E	16	56625475	56627112	+	1052	protein_coding	metallothionein 1E [Source:HGNC Symbol;Acc:HGNC:7397]
ENSG00000163191	11753	13071	11486	12267	12178	12073	S100A11	1	152032506	152047907	-	680	protein_coding	S100 calcium binding protein A11 [Source:HGNC Symbol;Acc:HGNC:10488]
ENSG00000133112	11462	11978	11914	12354	12127	11933	TPT1	13	45333471	45341370	-	7269	protein_coding	tumor protein, translationally-controlled 1 [Source:HGNC Symbol;Acc:HGNC:12022]
ENSG00000174231	11514	12075	12304	12149	11600	12035	PRPF8	17	1650629	1684882	-	11355	protein_coding	pre-mRNA processing factor 8 [Source:HGNC Symbol;Acc:HGNC:17340]
ENSG00000137076	11999	12218	11960	11337	11939	11748	TLN1	9	35696948	35732395	-	10076	protein_coding	talin 1 [Source:HGNC Symbol;Acc:HGNC:11845]
ENSG00000142949	11620	11929	11930	12056	11774	11862	PTPRF	1	43525187	43623666	+	10712	protein_coding	protein tyrosine phosphatase, receptor type F [Source:HGNC Symbol;Acc:HGNC:9670]
ENSG00000137331	11693	12337	11458	11338	12174	11874	IER3	6	30743199	30744554	-	1356	protein_coding	immediate early response 3 [Source:HGNC Symbol;Acc:HGNC:5392]
ENSG00000102007	11991	11790	11682	12045	11897	11457	PLP2	X	49171926	49175239	+	1279	protein_coding	proteolipid protein 2 [Source:HGNC Symbol;Acc:HGNC:9087]
ENSG00000063177	12163	11840	11502	11879	11970	11301	RPL18	19	48615328	48619536	-	4209	protein_coding	ribosomal protein L18 [Source:HGNC Symbol;Acc:HGNC:10310]
ENSG00000135404	12498	12304	11193	11072	12346	10829	CD63	12	55725323	55729707	-	2633	protein_coding	CD63 molecule [Source:HGNC Symbol;Acc:HGNC:1692]
ENSG00000159840	12077	11468	11763	11763	11574	11464	ZYX	7	143381080	143391111	+	3482	protein_coding	zyxin [Source:HGNC Symbol;Acc:HGNC:13200]
ENSG00000204394	11691	11632	11784	11571	11747	11450	VARS	6	31777518	31795953	-	6081	protein_coding	valyl-tRNA synthetase [Source:HGNC Symbol;Acc:HGNC:12651]
ENSG00000108107	11885	11913	11472	11788	11682	11122	RPL28	19	55385345	55403250	+	6933	protein_coding	ribosomal protein L28 [Source:HGNC Symbol;Acc:HGNC:10330]
ENSG00000005022	11179	11185	11931	12156	11519	11536	SLC25A5	X	119468400	119471319	+	1500	protein_coding	solute carrier family 25 member 5 [Source:HGNC Symbol;Acc:HGNC:10991]
ENSG00000221983	11235	11614	10486	12388	12097	11633	UBA52	19	18571730	18577550	+	4306	protein_coding	ubiquitin A-52 residue ribosomal protein fusion product 1 [Source:HGNC Symbol;Acc:HGNC:12458]
ENSG00000101182	11261	11401	11555	11982	11385	11765	PSMA7	20	62136735	62143440	-	1750	protein_coding	proteasome subunit alpha 7 [Source:HGNC Symbol;Acc:HGNC:9536]
ENSG00000080824	9010	10094	12325	13437	9885	14248	HSP90AA1	14	102080738	102139699	-	5248	protein_coding	heat shock protein 90 alpha family class A member 1 [Source:HGNC Symbol;Acc:HGNC:5253]
ENSG00000175793	12506	12171	10632	10974	11937	10689	SFN	1	26863138	26864457	+	1320	protein_coding	stratifin [Source:HGNC Symbol;Acc:HGNC:10773]
ENSG00000197102	10535	11742	12011	11462	10696	11981	DYNC1H1	14	101964510	102056443	+	36852	protein_coding	dynein cytoplasmic 1 heavy chain 1 [Source:HGNC Symbol;Acc:HGNC:2961]
ENSG00000204469	11290	11284	11680	11507	11326	11129	PRRC2A	6	31620720	31637771	+	9115	protein_coding	proline rich coiled-coil 2A [Source:HGNC Symbol;Acc:HGNC:13918]
ENSG00000167460	10425	11154	11529	12044	11111	11873	TPM4	19	16067021	16103005	+	8632	protein_coding	tropomyosin 4 [Source:HGNC Symbol;Acc:HGNC:12013]
ENSG00000197879	11491	11501	11160	11256	11605	10971	MYO1C	17	1464186	1492812	-	8106	protein_coding	myosin IC [Source:HGNC Symbol;Acc:HGNC:7597]
ENSG00000161011	12548	13406	9898	9638	12556	9796	SQSTM1	5	179806398	179838078	+	7654	protein_coding	sequestosome 1 [Source:HGNC Symbol;Acc:HGNC:11280]
ENSG00000122566	9492	11239	11277	12217	10342	13035	HNRNPA2B1	7	26173057	26201529	-	9267	protein_coding	heterogeneous nuclear ribonucleoprotein A2/B1 [Source:HGNC Symbol;Acc:HGNC:5033]
ENSG00000166508	11456	10967	10933	11571	11295	11097	MCM7	7	100092728	100101940	-	4386	protein_coding	minichromosome maintenance complex component 7 [Source:HGNC Symbol;Acc:HGNC:6950]
ENSG00000142864	9468	10592	11751	12547	10021	12849	SERBP1	1	67407810	67430415	-	7676	protein_coding	SERPINE1 mRNA binding protein 1 [Source:HGNC Symbol;Acc:HGNC:17860]
ENSG00000197451	10405	10735	11158	11941	10279	11680	HNRNPAB	5	178204507	178211163	+	2144	protein_coding	heterogeneous nuclear ribonucleoprotein A/B [Source:HGNC Symbol;Acc:HGNC:5034]
ENSG00000185896	10716	11419	10715	11069	11366	10884	LAMP1	13	113297241	113323672	+	5739	protein_coding	lysosomal associated membrane protein 1 [Source:HGNC Symbol;Acc:HGNC:6499]
ENSG00000100403	10725	11197	10767	11224	11191	10981	ZC3H7B	22	41301522	41360147	+	10525	protein_coding	zinc finger CCCH-type containing 7B [Source:HGNC Symbol;Acc:HGNC:30869]
ENSG00000117115	11257	11096	10979	10977	11268	10500	PADI2	1	17066761	17119435	-	5984	protein_coding	peptidyl arginine deiminase 2 [Source:HGNC Symbol;Acc:HGNC:18341]
ENSG00000071082	10086	11143	10694	11382	10906	10900	RPL31	2	101001715	101024032	+	5791	protein_coding	ribosomal protein L31 [Source:HGNC Symbol;Acc:HGNC:10334]
ENSG00000086758	9857	10722	11621	11214	10170	11458	HUWE1	X	53532096	53686729	-	17380	protein_coding	HECT, UBA and WWE domain containing 1, E3 ubiquitin protein ligase [Source:HGNC Symbol;Acc:HGNC:30892]
ENSG00000103335	10585	10979	10856	10262	10951	10620	PIEZO1	16	88715338	88785220	-	11292	protein_coding	piezo type mechanosensitive ion channel component 1 [Source:HGNC Symbol;Acc:HGNC:28993]
ENSG00000118181	9815	11037	10582	11185	10539	11016	RPS25	11	119015712	119018691	-	1477	protein_coding	ribosomal protein S25 [Source:HGNC Symbol;Acc:HGNC:10413]
ENSG00000009307	9003	10403	11091	11584	9674	12345	CSDE1	1	114716913	114758676	-	5778	protein_coding	cold shock domain containing E1 [Source:HGNC Symbol;Acc:HGNC:29905]
ENSG00000184216	10801	10651	10640	10434	10632	10604	IRAK1	X	154010500	154019980	-	4001	protein_coding	interleukin 1 receptor associated kinase 1 [Source:HGNC Symbol;Acc:HGNC:6112]
ENSG00000134294	8249	11119	11294	10855	9179	13026	SLC38A2	12	46358189	46372867	-	6602	protein_coding	solute carrier family 38 member 2 [Source:HGNC Symbol;Acc:HGNC:13448]
ENSG00000101444	10444	10612	10776	10556	10695	10638	AHCY	20	34280268	34311802	-	3894	protein_coding	adenosylhomocysteinase [Source:HGNC Symbol;Acc:HGNC:343]
ENSG00000088247	10869	10257	10844	10719	10475	10472	KHSRP	19	6413348	6424794	-	4563	protein_coding	KH-type splicing regulatory protein [Source:HGNC Symbol;Acc:HGNC:6316]
ENSG00000057019	8831	10879	10811	11078	9551	12189	DCBLD2	3	98795941	98901689	-	11274	protein_coding	discoidin, CUB and LCCL domain containing 2 [Source:HGNC Symbol;Acc:HGNC:24627]
ENSG00000077942	10664	10595	10416	10546	10498	10508	FBLN1	22	45502238	45601135	+	7285	protein_coding	fibulin 1 [Source:HGNC Symbol;Acc:HGNC:3600]
ENSG00000064666	10968	10425	10261	10628	10675	10150	CNN2	19	1026581	1039068	+	3645	protein_coding	calponin 2 [Source:HGNC Symbol;Acc:HGNC:2156]
ENSG00000163399	10346	10310	10789	10640	10368	10642	ATP1A1	1	116372668	116410261	+	7261	protein_coding	ATPase Na+/K+ transporting subunit alpha 1 [Source:HGNC Symbol;Acc:HGNC:799]
ENSG00000155660	10054	10964	10068	10553	10678	10452	PDIA4	7	149003062	149028641	-	3277	protein_coding	protein disulfide isomerase family A member 4 [Source:HGNC Symbol;Acc:HGNC:30167]
ENSG00000119335	9185	9984	10684	11334	9787	11311	SET	9	128683424	128696400	+	4355	protein_coding	SET nuclear proto-oncogene [Source:HGNC Symbol;Acc:HGNC:10760]
ENSG00000114942	10169	10056	10598	10470	10602	10134	EEF1B2	2	206159585	206162928	+	1915	protein_coding	eukaryotic translation elongation factor 1 beta 2 [Source:HGNC Symbol;Acc:HGNC:3208]
ENSG00000084623	9767	10037	10403	10899	10124	10158	EIF3I	1	32221928	32231604	+	1725	protein_coding	eukaryotic translation initiation factor 3 subunit I [Source:HGNC Symbol;Acc:HGNC:3272]
ENSG00000132475	9483	10050	10429	11203	9689	10523	H3F3B	17	75776434	75785893	-	6134	protein_coding	H3 histone family member 3B [Source:HGNC Symbol;Acc:HGNC:4765]
ENSG00000089280	10027	10317	10249	10508	9926	10335	FUS	16	31180110	31194871	+	10283	protein_coding	FUS RNA binding protein [Source:HGNC Symbol;Acc:HGNC:4010]
ENSG00000162909	9465	10343	10149	10730	9972	10242	CAPN2	1	223701593	223776018	+	8792	protein_coding	calpain 2 [Source:HGNC Symbol;Acc:HGNC:1479]
ENSG00000145425	9423	10406	10158	10453	10012	10392	RPS3A	4	151099573	151104652	+	2341	protein_coding	ribosomal protein S3A [Source:HGNC Symbol;Acc:HGNC:10421]
ENSG00000144028	9422	10233	10411	10328	9984	10221	SNRNP200	2	96274336	96305515	-	10926	protein_coding	small nuclear ribonucleoprotein U5 subunit 200 [Source:HGNC Symbol;Acc:HGNC:30859]
ENSG00000177954	9845	10318	10090	10549	10209	9517	RPS27	1	153990755	153992155	+	1035	protein_coding	ribosomal protein S27 [Source:HGNC Symbol;Acc:HGNC:10416]
ENSG00000167978	9238	10084	10632	10005	9617	10603	SRRM2	16	2752329	2772538	+	13266	protein_coding	serine/arginine repetitive matrix 2 [Source:HGNC Symbol;Acc:HGNC:16639]
ENSG00000138326	9133	10031	9701	10869	9670	10312	RPS24	10	78033732	78056813	+	7857	protein_coding	ribosomal protein S24 [Source:HGNC Symbol;Acc:HGNC:10411]
ENSG00000182871	10344	10331	9704	9558	10223	9473	COL18A1	21	45405137	45513720	+	8525	protein_coding	collagen type XVIII alpha 1 chain [Source:HGNC Symbol;Acc:HGNC:2195]
ENSG00000159176	9714	9568	9973	10436	9844	9983	CSRP1	1	201483530	201509456	-	10318	protein_coding	cysteine and glycine rich protein 1 [Source:HGNC Symbol;Acc:HGNC:2469]
ENSG00000167986	9723	9872	9912	10103	9853	9996	DDB1	11	61299451	61342596	-	13950	protein_coding	damage specific DNA binding protein 1 [Source:HGNC Symbol;Acc:HGNC:2717]
ENSG00000113013	8256	9384	10466	10864	9147	11228	HSPA9	5	138553756	138575724	-	8254	protein_coding	heat shock protein family A (Hsp70) member 9 [Source:HGNC Symbol;Acc:HGNC:5244]
ENSG00000134871	10148	10503	9680	9655	9815	9524	COL4A2	13	110305812	110513209	+	19293	protein_coding	collagen type IV alpha 2 chain [Source:HGNC Symbol;Acc:HGNC:2203]
ENSG00000147065	9360	10043	9959	9880	9742	10090	MSN	X	65588377	65741931	+	5971	protein_coding	moesin [Source:HGNC Symbol;Acc:HGNC:7373]
ENSG00000110958	8550	9510	10333	10690	9239	10718	PTGES3	12	56663341	56688408	-	3399	protein_coding	prostaglandin E synthase 3 [Source:HGNC Symbol;Acc:HGNC:16049]
ENSG00000125730	10496	11381	8985	8826	10464	8765	C3	19	6677704	6730562	-	8328	protein_coding	complement C3 [Source:HGNC Symbol;Acc:HGNC:1318]
ENSG00000115484	9097	9342	9952	10407	9431	10485	CCT4	2	61868089	61888804	-	2830	protein_coding	chaperonin containing TCP1 subunit 4 [Source:HGNC Symbol;Acc:HGNC:1617]
ENSG00000184640	9959	9927	9699	9703	9680	9715	2022-09-09	17	77280569	77500596	+	12844	protein_coding	septin 9 [Source:HGNC Symbol;Acc:HGNC:7323]
ENSG00000233276	10133	10168	9311	9715	9881	9396	GPX1	3	49357171	49358600	-	1430	polymorphic_pseudogene	glutathione peroxidase 1 [Source:HGNC Symbol;Acc:HGNC:4553]
ENSG00000212907	9091	9711	9633	10036	9499	10608	MT-ND4L	MT	10470	10766	+	297	protein_coding	mitochondrially encoded NADH:ubiquinone oxidoreductase core subunit 4L [Source:HGNC Symbol;Acc:HGNC:7460]
ENSG00000108424	8608	9252	10094	10552	9128	10913	KPNB1	17	47649476	47685505	+	7678	protein_coding	karyopherin subunit beta 1 [Source:HGNC Symbol;Acc:HGNC:6400]
ENSG00000188976	9472	9185	10017	10246	9253	10154	NOC2L	1	944204	959309	-	5539	protein_coding	NOC2 like nucleolar associated transcriptional repressor [Source:HGNC Symbol;Acc:HGNC:24517]
ENSG00000131473	9068	9695	9947	10221	9287	9991	ACLY	17	41866908	41930542	-	5217	protein_coding	ATP citrate lyase [Source:HGNC Symbol;Acc:HGNC:115]
ENSG00000145741	8462	9468	9975	10507	9132	10429	BTF3	5	73498408	73505635	+	2467	protein_coding	basic transcription factor 3 [Source:HGNC Symbol;Acc:HGNC:1125]
ENSG00000085063	8874	9953	9681	10044	9337	9947	CD59	11	33703010	33736491	-	10358	protein_coding	CD59 molecule (CD59 blood group) [Source:HGNC Symbol;Acc:HGNC:1689]
ENSG00000135480	9972	10165	9297	9673	9477	9061	KRT7	12	52232520	52252186	+	4093	protein_coding	keratin 7 [Source:HGNC Symbol;Acc:HGNC:6445]
ENSG00000169908	8985	9144	9650	10147	9585	10028	TM4SF1	3	149369022	149377865	-	3668	protein_coding	transmembrane 4 L six family member 1 [Source:HGNC Symbol;Acc:HGNC:11853]
ENSG00000198668	8774	9313	9531	10431	8754	10285	CALM1	14	90396502	90408261	+	7705	protein_coding	calmodulin 1 [Source:HGNC Symbol;Acc:HGNC:1442]
ENSG00000168439	9115	9206	9629	10076	9221	9830	STIP1	11	64185272	64204543	+	4657	protein_coding	stress induced phosphoprotein 1 [Source:HGNC Symbol;Acc:HGNC:11387]
ENSG00000185215	10255	11341	8398	8521	9884	8350	TNFAIP2	14	103123442	103137439	+	5029	protein_coding	TNF alpha induced protein 2 [Source:HGNC Symbol;Acc:HGNC:11895]
ENSG00000130726	9435	9431	9662	9489	9169	9512	TRIM28	19	58544091	58550722	+	4034	protein_coding	tripartite motif containing 28 [Source:HGNC Symbol;Acc:HGNC:16384]
ENSG00000171858	9582	10283	9140	9584	9191	8731	RPS21	20	62387116	62388520	+	1023	protein_coding	ribosomal protein S21 [Source:HGNC Symbol;Acc:HGNC:10409]
ENSG00000130702	9821	10307	9124	8549	9787	8902	LAMA5	20	62307955	62367312	-	14291	protein_coding	laminin subunit alpha 5 [Source:HGNC Symbol;Acc:HGNC:6485]
ENSG00000198431	7971	9082	9880	10257	8790	10247	TXNRD1	12	104215779	104350305	+	6708	protein_coding	thioredoxin reductase 1 [Source:HGNC Symbol;Acc:HGNC:12437]
ENSG00000117399	9015	8980	9758	9936	9191	9344	CDC20	1	43358955	43363203	+	2038	protein_coding	cell division cycle 20 [Source:HGNC Symbol;Acc:HGNC:1723]
ENSG00000106153	9373	9512	9083	9532	9468	9111	CHCHD2	7	56101569	56106576	-	1132	protein_coding	coiled-coil-helix-coiled-coil-helix domain containing 2 [Source:HGNC Symbol;Acc:HGNC:21645]
ENSG00000132361	9219	9032	9673	9439	9322	9202	CLUH	17	2689386	2712663	-	6900	protein_coding	clustered mitochondria homolog [Source:HGNC Symbol;Acc:HGNC:29094]
ENSG00000089154	9153	9254	9328	9430	9181	9436	GCN1	12	120127203	120194710	-	9654	protein_coding	GCN1, eIF2 alpha kinase activator homolog [Source:HGNC Symbol;Acc:HGNC:4199]
ENSG00000146648	7684	9152	9966	9675	8465	10807	EGFR	7	55019021	55211628	+	12521	protein_coding	epidermal growth factor receptor [Source:HGNC Symbol;Acc:HGNC:3236]
ENSG00000196878	9442	9431	9036	9465	9555	8656	LAMB3	1	209614870	209652466	-	4688	protein_coding	laminin subunit beta 3 [Source:HGNC Symbol;Acc:HGNC:6490]
ENSG00000149136	8724	9030	9523	9513	8989	9555	SSRP1	11	57325985	57335877	-	6323	protein_coding	structure specific recognition protein 1 [Source:HGNC Symbol;Acc:HGNC:11327]
ENSG00000168003	9768	9470	9060	9008	9085	8781	SLC3A2	11	62856102	62888875	+	5178	protein_coding	solute carrier family 3 member 2 [Source:HGNC Symbol;Acc:HGNC:11026]
ENSG00000112081	7742	8905	9296	10102	8853	10255	SRSF3	6	36594353	36605600	+	7118	protein_coding	serine and arginine rich splicing factor 3 [Source:HGNC Symbol;Acc:HGNC:10785]
ENSG00000130255	9360	9098	9079	9366	9370	8843	RPL36	19	5674947	5691876	+	2272	protein_coding	ribosomal protein L36 [Source:HGNC Symbol;Acc:HGNC:13631]
ENSG00000183853	8525	9591	9254	8891	9414	9433	KIRREL1	1	157993273	158100262	+	7872	protein_coding	kirre like nephrin family adhesion molecule 1 [Source:HGNC Symbol;Acc:HGNC:15734]
ENSG00000177731	9009	9321	9062	9150	9148	9146	FLII	17	18244836	18258916	-	6465	protein_coding	FLII, actin remodeling protein [Source:HGNC Symbol;Acc:HGNC:3750]
ENSG00000173457	9306	9680	8944	8899	9221	8716	PPP1R14B	11	64244480	64246941	-	1655	protein_coding	protein phosphatase 1 regulatory inhibitor subunit 14B [Source:HGNC Symbol;Acc:HGNC:9057]
ENSG00000116560	7949	8704	9858	9758	8331	10143	SFPQ	1	35176378	35193148	-	7426	protein_coding	splicing factor proline and glutamine rich [Source:HGNC Symbol;Acc:HGNC:10774]
ENSG00000198840	8952	9767	8721	9151	9148	8920	MT-ND3	MT	10059	10404	+	346	protein_coding	mitochondrially encoded NADH:ubiquinone oxidoreductase core subunit 3 [Source:HGNC Symbol;Acc:HGNC:7458]
ENSG00000189403	7842	8901	9338	10110	8279	10177	HMGB1	13	30456704	30617597	-	7723	protein_coding	high mobility group box 1 [Source:HGNC Symbol;Acc:HGNC:4983]
ENSG00000099783	8138	9351	9103	9758	8576	9631	HNRNPM	19	8444767	8489114	+	5614	protein_coding	heterogeneous nuclear ribonucleoprotein M [Source:HGNC Symbol;Acc:HGNC:5046]
ENSG00000215301	7172	9049	9366	10011	8005	10936	DDX3X	X	41333284	41364472	+	15892	protein_coding	DEAD-box helicase 3 X-linked [Source:HGNC Symbol;Acc:HGNC:2745]
ENSG00000143933	7709	8937	9099	10111	8400	10087	CALM2	2	47160082	47176601	-	6466	protein_coding	calmodulin 2 [Source:HGNC Symbol;Acc:HGNC:1445]
ENSG00000108654	7965	8915	9039	9500	8765	9972	DDX5	17	64499616	64508199	-	7388	protein_coding	DEAD-box helicase 5 [Source:HGNC Symbol;Acc:HGNC:2746]
ENSG00000129250	8923	9310	9166	8615	9213	8921	KIF1C	17	4997948	5028401	+	8580	protein_coding	kinesin family member 1C [Source:HGNC Symbol;Acc:HGNC:6317]
ENSG00000198467	8972	8734	9148	9342	8963	8956	TPM2	9	35681992	35690121	-	3248	protein_coding	tropomyosin 2 [Source:HGNC Symbol;Acc:HGNC:12011]
ENSG00000130309	9262	9164	9071	8931	9082	8598	COLGALT1	19	17555594	17583162	+	4900	protein_coding	collagen beta(1-O)galactosyltransferase 1 [Source:HGNC Symbol;Acc:HGNC:26182]
ENSG00000008988	8839	9142	8914	9280	8822	8818	RPS20	8	56067295	56074581	-	3002	protein_coding	ribosomal protein S20 [Source:HGNC Symbol;Acc:HGNC:10405]
ENSG00000104904	8963	9146	8832	8858	9373	8635	OAZ1	19	2269509	2273490	+	3436	protein_coding	ornithine decarboxylase antizyme 1 [Source:HGNC Symbol;Acc:HGNC:8095]
ENSG00000172354	9335	9060	8755	8776	9262	8537	GNB2	7	100673531	100679174	+	2857	protein_coding	G protein subunit beta 2 [Source:HGNC Symbol;Acc:HGNC:4398]
ENSG00000155506	8380	8837	8976	9227	8678	9350	LARP1	5	154712902	154817607	+	8492	protein_coding	La ribonucleoprotein domain family member 1 [Source:HGNC Symbol;Acc:HGNC:29531]
ENSG00000113739	8513	8913	8770	8629	9288	9009	STC2	5	173314713	173329503	-	6128	protein_coding	stanniocalcin 2 [Source:HGNC Symbol;Acc:HGNC:11374]
ENSG00000146731	7501	8288	9439	9901	8063	9786	CCT6A	7	56051630	56063989	+	3901	protein_coding	chaperonin containing TCP1 subunit 6A [Source:HGNC Symbol;Acc:HGNC:1620]
ENSG00000175166	8503	8371	9170	9285	8632	8955	PSMD2	3	184298709	184309054	+	5453	protein_coding	proteasome 26S subunit, non-ATPase 2 [Source:HGNC Symbol;Acc:HGNC:9559]
ENSG00000131236	7860	8647	9099	9223	8406	9326	CAP1	1	40040233	40072649	+	3814	protein_coding	cyclase associated actin cytoskeleton regulatory protein 1 [Source:HGNC Symbol;Acc:HGNC:20040]
ENSG00000215021	8639	8321	8693	9214	8721	8885	PHB2	12	6965327	6970825	-	2499	protein_coding	prohibitin 2 [Source:HGNC Symbol;Acc:HGNC:30306]
ENSG00000197157	8593	8978	8737	8951	8680	8480	SND1	7	127652180	128092609	+	6500	protein_coding	staphylococcal nuclease and tudor domain containing 1 [Source:HGNC Symbol;Acc:HGNC:30646]
ENSG00000063244	8713	8651	8648	8703	8852	8755	U2AF2	19	55654146	55674715	+	4115	protein_coding	U2 small nuclear RNA auxiliary factor 2 [Source:HGNC Symbol;Acc:HGNC:23156]
ENSG00000166913	7949	8514	8639	8865	8727	9546	YWHAB	20	44885676	44908532	+	7933	protein_coding	tyrosine 3-monooxygenase/tryptophan 5-monooxygenase activation protein beta [Source:HGNC Symbol;Acc:HGNC:12849]
ENSG00000211459	8233	8475	8829	8743	8895	8937	MT-RNR1	MT	648	1601	+	954	Mt_rRNA	mitochondrially encoded 12S RNA [Source:HGNC Symbol;Acc:HGNC:7470]
ENSG00000105974	7246	8648	8914	9371	8109	9780	CAV1	7	116524785	116561184	+	4082	protein_coding	caveolin 1 [Source:HGNC Symbol;Acc:HGNC:1527]
ENSG00000143799	8117	8171	8985	9204	8245	9329	PARP1	1	226360691	226408079	-	7169	protein_coding	poly(ADP-ribose) polymerase 1 [Source:HGNC Symbol;Acc:HGNC:270]
ENSG00000198918	8154	9397	8206	8901	8844	8522	RPL39	X	119786504	119791643	-	2141	protein_coding	ribosomal protein L39 [Source:HGNC Symbol;Acc:HGNC:10350]
ENSG00000140416	8108	8939	8490	8862	8709	8894	TPM1	15	63042632	63071915	+	12876	protein_coding	tropomyosin 1 [Source:HGNC Symbol;Acc:HGNC:12010]
ENSG00000092820	8451	8462	8837	8811	8493	8878	EZR	6	158765741	158819412	-	3342	protein_coding	ezrin [Source:HGNC Symbol;Acc:HGNC:12691]
ENSG00000178952	8840	8187	8682	8685	8600	8524	TUFM	16	28842411	28846408	-	2271	protein_coding	Tu translation elongation factor, mitochondrial [Source:HGNC Symbol;Acc:HGNC:12420]
ENSG00000067057	8616	8608	8356	8679	8657	8553	PFKP	10	3066333	3137712	+	4836	protein_coding	phosphofructokinase, platelet [Source:HGNC Symbol;Acc:HGNC:8878]
ENSG00000149806	9113	8511	8507	8598	8495	8215	FAU	11	65120628	65122473	-	1846	protein_coding	FAU, ubiquitin like and ribosomal protein S30 fusion [Source:HGNC Symbol;Acc:HGNC:3597]
ENSG00000099817	8765	8721	8475	8662	8402	8399	POLR2E	19	1086579	1095380	-	4865	protein_coding	RNA polymerase II subunit E [Source:HGNC Symbol;Acc:HGNC:9192]
ENSG00000182899	8498	8740	8306	8935	8118	8375	RPL35A	3	197949980	197956610	+	3109	protein_coding	ribosomal protein L35a [Source:HGNC Symbol;Acc:HGNC:10345]
ENSG00000079246	7213	8258	8551	9325	7921	9406	XRCC5	2	216107464	216206303	+	5463	protein_coding	X-ray repair cross complementing 5 [Source:HGNC Symbol;Acc:HGNC:12833]
ENSG00000063046	7248	8362	8836	8912	7906	9291	EIF4B	12	53006158	53042209	+	6146	protein_coding	eukaryotic translation initiation factor 4B [Source:HGNC Symbol;Acc:HGNC:3285]
ENSG00000170315	8461	8455	8420	8745	8477	7896	UBB	17	16380798	16382745	+	1621	protein_coding	ubiquitin B [Source:HGNC Symbol;Acc:HGNC:12463]
ENSG00000035403	7657	8289	8559	9014	8114	8746	VCL	10	73995193	74121363	+	9992	protein_coding	vinculin [Source:HGNC Symbol;Acc:HGNC:12665]
ENSG00000126247	8546	8313	8387	8396	8619	7996	CAPNS1	19	36139575	36150353	+	3478	protein_coding	calpain small subunit 1 [Source:HGNC Symbol;Acc:HGNC:1481]
ENSG00000127481	7523	8311	8984	8387	8079	8626	UBR4	1	19074506	19210276	-	24675	protein_coding	ubiquitin protein ligase E3 component n-recognin 4 [Source:HGNC Symbol;Acc:HGNC:30313]
ENSG00000171863	7901	8297	8220	8797	8249	8443	RPS7	2	3575205	3580920	+	5584	protein_coding	ribosomal protein S7 [Source:HGNC Symbol;Acc:HGNC:10440]
ENSG00000115677	7858	8233	8291	8564	8215	8692	HDLBP	2	241227264	241317061	-	12182	protein_coding	high density lipoprotein binding protein [Source:HGNC Symbol;Acc:HGNC:4857]
ENSG00000084234	7898	8366	8246	8532	8167	8643	APLP2	11	130068147	130144811	+	7463	protein_coding	amyloid beta precursor like protein 2 [Source:HGNC Symbol;Acc:HGNC:598]
ENSG00000156482	7765	8043	8330	8765	8277	8586	RPL30	8	98024851	98046469	-	4027	protein_coding	ribosomal protein L30 [Source:HGNC Symbol;Acc:HGNC:10333]
ENSG00000104341	7576	8887	8139	8515	8341	8295	LAPTM4B	8	97775057	97853013	+	3197	protein_coding	lysosomal protein transmembrane 4 beta [Source:HGNC Symbol;Acc:HGNC:13646]
ENSG00000002834	8026	8424	8087	8413	8458	8184	LASP1	17	38869859	38921770	+	7061	protein_coding	LIM and SH3 protein 1 [Source:HGNC Symbol;Acc:HGNC:6513]
ENSG00000173812	8201	8088	8139	8605	8282	8185	EIF1	17	41688885	41692668	+	3623	protein_coding	eukaryotic translation initiation factor 1 [Source:HGNC Symbol;Acc:HGNC:3249]
ENSG00000138119	6961	8464	8358	8645	7568	9243	MYOF	10	93306429	93482317	-	8473	protein_coding	myoferlin [Source:HGNC Symbol;Acc:HGNC:3656]
ENSG00000106263	7830	8162	8352	8495	7903	8450	EIF3B	7	2354086	2380745	+	8998	protein_coding	eukaryotic translation initiation factor 3 subunit B [Source:HGNC Symbol;Acc:HGNC:3280]
ENSG00000130513	9222	9971	6691	6856	9318	7128	GDF15	19	18374731	18389176	+	2087	protein_coding	growth differentiation factor 15 [Source:HGNC Symbol;Acc:HGNC:30142]
ENSG00000108561	7528	7821	8555	8698	8033	8454	C1QBP	17	5432777	5448830	-	2335	protein_coding	complement C1q binding protein [Source:HGNC Symbol;Acc:HGNC:1243]
ENSG00000101150	8268	8326	8078	7940	8301	8166	TPD52L2	20	63865228	63891545	+	4694	protein_coding	tumor protein D52 like 2 [Source:HGNC Symbol;Acc:HGNC:12007]
ENSG00000058085	7348	7942	8426	8696	7890	8680	LAMC2	1	183186238	183244900	+	6543	protein_coding	laminin subunit gamma 2 [Source:HGNC Symbol;Acc:HGNC:6493]
ENSG00000047849	8117	8173	8194	8209	7995	8196	MAP4	3	47850690	48089272	-	14943	protein_coding	microtubule associated protein 4 [Source:HGNC Symbol;Acc:HGNC:6862]
ENSG00000044115	7686	8382	8019	8256	8162	8317	CTNNA1	5	138610967	138935034	+	8830	protein_coding	catenin alpha 1 [Source:HGNC Symbol;Acc:HGNC:2509]
ENSG00000164733	8454	8500	7781	7839	8397	7656	CTSB	8	11842524	11869448	-	7428	protein_coding	cathepsin B [Source:HGNC Symbol;Acc:HGNC:2527]
ENSG00000127603	7043	8283	8468	7989	7316	9471	MACF1	1	39081316	39487177	+	40739	protein_coding	microtubule-actin crosslinking factor 1 [Source:HGNC Symbol;Acc:HGNC:13664]
ENSG00000105401	7993	8017	7995	8017	8148	8293	CDC37	19	10391134	10420121	-	3041	protein_coding	cell division cycle 37 [Source:HGNC Symbol;Acc:HGNC:1735]
ENSG00000166226	7201	7443	8282	8982	7640	8769	CCT2	12	69585334	69601570	+	4322	protein_coding	chaperonin containing TCP1 subunit 2 [Source:HGNC Symbol;Acc:HGNC:1615]
ENSG00000175550	7999	7780	8093	8345	7949	7955	DRAP1	11	65919257	65921561	+	1737	protein_coding	DR1 associated protein 1 [Source:HGNC Symbol;Acc:HGNC:3019]
ENSG00000186468	7625	7928	8031	8469	7685	8352	RPS23	5	82273358	82278577	-	4204	protein_coding	ribosomal protein S23 [Source:HGNC Symbol;Acc:HGNC:10410]
ENSG00000090339	8177	8048	8134	8006	8043	7550	ICAM1	19	10270835	10286615	+	3706	protein_coding	intercellular adhesion molecule 1 [Source:HGNC Symbol;Acc:HGNC:5344]
ENSG00000170144	6792	8039	7783	8702	7295	9138	HNRNPA3	2	177212563	177223958	+	6033	protein_coding	heterogeneous nuclear ribonucleoprotein A3 [Source:HGNC Symbol;Acc:HGNC:24941]
ENSG00000165916	7962	7618	8080	8241	7863	7977	PSMC3	11	47418769	47426473	-	2276	protein_coding	proteasome 26S subunit, ATPase 3 [Source:HGNC Symbol;Acc:HGNC:9549]
ENSG00000106682	7880	7744	8048	8401	7847	7813	EIF4H	7	74174245	74197101	+	3191	protein_coding	eukaryotic translation initiation factor 4H [Source:HGNC Symbol;Acc:HGNC:12741]
ENSG00000006125	7129	7838	8136	8327	7671	8524	AP2B1	17	35578046	35726409	+	7587	protein_coding	adaptor related protein complex 2 subunit beta 1 [Source:HGNC Symbol;Acc:HGNC:563]
ENSG00000237550	7929	7906	7841	8124	8017	7768	RPL9P9	15	82372196	82372912	-	717	transcribed_processed_pseudogene	ribosomal protein L9 pseudogene 9 [Source:HGNC Symbol;Acc:HGNC:17251]
ENSG00000108828	8549	8995	7131	7187	8539	7180	VAT1	17	43014605	43025123	-	3501	protein_coding	vesicle amine transport 1 [Source:HGNC Symbol;Acc:HGNC:16919]
ENSG00000244038	7914	7862	7683	8080	7969	8047	DDOST	1	20651767	20661544	-	2721	protein_coding	dolichyl-diphosphooligosaccharide--protein glycosyltransferase non-catalytic subunit [Source:HGNC Symbol;Acc:HGNC:2728]
ENSG00000174437	7406	7970	7985	8099	7794	8128	ATP2A2	12	110280756	110351093	+	13745	protein_coding	ATPase sarcoplasmic/endoplasmic reticulum Ca2+ transporting 2 [Source:HGNC Symbol;Acc:HGNC:812]
ENSG00000163814	7569	8294	8054	7735	7795	7918	CDCP1	3	45082278	45146422	-	6507	protein_coding	CUB domain containing protein 1 [Source:HGNC Symbol;Acc:HGNC:24357]
ENSG00000139641	8063	8355	7717	7629	8089	7400	ESYT1	12	56118250	56144671	+	5493	protein_coding	extended synaptotagmin 1 [Source:HGNC Symbol;Acc:HGNC:29534]
ENSG00000058262	7696	7941	7984	7762	7863	7704	SEC61A1	3	128051641	128071683	+	4697	protein_coding	Sec61 translocon alpha 1 subunit [Source:HGNC Symbol;Acc:HGNC:18276]
ENSG00000183255	7185	7551	7879	8004	7808	7924	PTTG1IP	21	44849585	44873903	-	3537	protein_coding	PTTG1 interacting protein [Source:HGNC Symbol;Acc:HGNC:13524]
ENSG00000181222	7589	7764	8035	7690	7658	7592	POLR2A	17	7484366	7514616	+	8355	protein_coding	RNA polymerase II subunit A [Source:HGNC Symbol;Acc:HGNC:9187]
ENSG00000170515	7462	7284	8160	8091	7386	7797	PA2G4	12	56104319	56113907	+	3795	protein_coding	proliferation-associated 2G4 [Source:HGNC Symbol;Acc:HGNC:8550]
ENSG00000099901	7155	7280	7925	8077	7478	8261	RANBP1	22	20115938	20127357	+	4622	protein_coding	RAN binding protein 1 [Source:HGNC Symbol;Acc:HGNC:9847]
ENSG00000077150	7758	7595	7819	7580	7700	7712	NFKB2	10	102394110	102402529	+	4484	protein_coding	nuclear factor kappa B subunit 2 [Source:HGNC Symbol;Acc:HGNC:7795]
ENSG00000204592	7875	8130	7464	7177	8129	7229	HLA-E	6	30489467	30494205	+	2975	protein_coding	major histocompatibility complex, class I, E [Source:HGNC Symbol;Acc:HGNC:4962]
ENSG00000064932	7804	7822	7460	7349	7874	7625	SBNO2	19	1107636	1174283	-	6626	protein_coding	strawberry notch homolog 2 [Source:HGNC Symbol;Acc:HGNC:29158]
ENSG00000115091	6451	7370	7734	8554	7203	8559	ACTR3	2	113889960	113962596	+	12049	protein_coding	ARP3 actin related protein 3 homolog [Source:HGNC Symbol;Acc:HGNC:170]
ENSG00000138107	7496	7654	7603	7552	7876	7684	ACTR1A	10	102461881	102502711	-	4654	protein_coding	ARP1 actin related protein 1 homolog A [Source:HGNC Symbol;Acc:HGNC:167]
ENSG00000196205	7187	7263	7587	8007	7541	8080	EEF1A1P5	9	133019486	133020874	+	1389	processed_pseudogene	eukaryotic translation elongation factor 1 alpha 1 pseudogene 5 [Source:HGNC Symbol;Acc:HGNC:3200]
ENSG00000100297	7695	7484	7565	7672	7668	7562	MCM5	22	35400063	35425430	+	7338	protein_coding	minichromosome maintenance complex component 5 [Source:HGNC Symbol;Acc:HGNC:6948]
ENSG00000085733	7270	7843	7537	7648	7607	7720	CTTN	11	70398404	70436584	+	6949	protein_coding	cortactin [Source:HGNC Symbol;Acc:HGNC:3338]
ENSG00000049759	6549	7065	7982	8222	6931	8478	NEDD4L	18	58044367	58401540	+	17455	protein_coding	neural precursor cell expressed, developmentally down-regulated 4-like, E3 ubiquitin protein ligase [Source:HGNC Symbol;Acc:HGNC:7728]
ENSG00000148248	7469	7694	7459	7478	7808	7298	SURF4	9	133361449	133376166	-	3446	protein_coding	surfeit 4 [Source:HGNC Symbol;Acc:HGNC:11476]
ENSG00000162434	6540	7352	7639	8086	7061	8300	JAK1	1	64833229	64966504	-	6317	protein_coding	Janus kinase 1 [Source:HGNC Symbol;Acc:HGNC:6190]
ENSG00000089159	7094	7358	7586	7492	7719	7580	PXN	12	120210439	120265771	-	7460	protein_coding	paxillin [Source:HGNC Symbol;Acc:HGNC:9718]
ENSG00000164111	7226	7523	7448	7599	7516	7417	ANXA5	4	121667955	121697113	-	3034	protein_coding	annexin A5 [Source:HGNC Symbol;Acc:HGNC:543]
ENSG00000108106	7638	7097	7367	7538	7461	7616	UBE2S	19	55399745	55407777	-	2788	protein_coding	ubiquitin conjugating enzyme E2 S [Source:HGNC Symbol;Acc:HGNC:17895]
ENSG00000164032	6837	7313	7530	7826	7208	7928	H2AFZ	4	99948086	99950388	-	2303	protein_coding	H2A histone family member Z [Source:HGNC Symbol;Acc:HGNC:4741]
ENSG00000166986	7341	7521	7425	7390	7457	7320	MARS	12	57475445	57517569	+	7028	protein_coding	methionyl-tRNA synthetase [Source:HGNC Symbol;Acc:HGNC:6898]
ENSG00000026025	7140	7604	7323	7605	7382	7386	VIM	10	17228259	17237593	+	5158	protein_coding	vimentin [Source:HGNC Symbol;Acc:HGNC:12692]
ENSG00000128272	6834	7639	7678	7318	7255	7691	ATF4	22	39519695	39522685	+	2514	protein_coding	activating transcription factor 4 [Source:HGNC Symbol;Acc:HGNC:786]
ENSG00000038382	6623	7511	7739	7614	6938	7972	TRIO	5	14143702	14532128	+	17500	protein_coding	trio Rho guanine nucleotide exchange factor [Source:HGNC Symbol;Acc:HGNC:12303]
ENSG00000166197	6187	6946	7940	7918	6883	8359	NOLC1	10	102152176	102163871	+	3970	protein_coding	nucleolar and coiled-body phosphoprotein 1 [Source:HGNC Symbol;Acc:HGNC:15608]
ENSG00000065150	6046	6988	7842	8236	6575	8496	IPO5	13	97953658	98024297	+	9671	protein_coding	importin 5 [Source:HGNC Symbol;Acc:HGNC:6402]
ENSG00000189091	6986	7135	7512	7558	7347	7588	SF3B3	16	70523788	70577670	+	12419	protein_coding	splicing factor 3b subunit 3 [Source:HGNC Symbol;Acc:HGNC:10770]
ENSG00000049656	6879	7480	7422	7497	7363	7411	CLPTM1L	5	1317744	1345099	-	6557	protein_coding	CLPTM1 like [Source:HGNC Symbol;Acc:HGNC:24308]
ENSG00000169100	7498	7477	7166	7411	7341	7102	SLC25A6	X	1386152	1392724	-	2164	protein_coding	solute carrier family 25 member 6 [Source:HGNC Symbol;Acc:HGNC:10992]
ENSG00000204463	7568	7295	7292	7090	7607	7082	BAG6	6	31639028	31652705	-	5310	protein_coding	BCL2 associated athanogene 6 [Source:HGNC Symbol;Acc:HGNC:13919]
ENSG00000072274	5907	7186	7734	8038	6522	8395	TFRC	3	196027183	196082189	-	7887	protein_coding	transferrin receptor [Source:HGNC Symbol;Acc:HGNC:11763]
ENSG00000172809	6954	7627	7407	7708	7114	6944	RPL38	17	74203582	74210655	+	3829	protein_coding	ribosomal protein L38 [Source:HGNC Symbol;Acc:HGNC:10349]
ENSG00000118705	6175	7350	7634	7669	7042	7839	RPN2	20	37178410	37241623	+	2819	protein_coding	ribophorin II [Source:HGNC Symbol;Acc:HGNC:10382]
ENSG00000120438	6385	6666	7698	7967	6815	8045	TCP1	6	159778498	159789749	-	4929	protein_coding	t-complex 1 [Source:HGNC Symbol;Acc:HGNC:11655]
ENSG00000142634	7366	7441	7067	7223	7291	7098	EFHD2	1	15409895	15430343	+	2531	protein_coding	EF-hand domain family member D2 [Source:HGNC Symbol;Acc:HGNC:28670]
ENSG00000188643	7555	7474	6845	7011	7521	7053	S100A16	1	153606886	153613145	-	1701	protein_coding	S100 calcium binding protein A16 [Source:HGNC Symbol;Acc:HGNC:20441]
ENSG00000170525	6829	7483	7513	7202	7182	7230	PFKFB3	10	6144934	6254644	+	6114	protein_coding	6-phosphofructo-2-kinase/fructose-2,6-biphosphatase 3 [Source:HGNC Symbol;Acc:HGNC:8874]
ENSG00000087365	7331	7102	7095	7438	7098	7353	SF3B2	11	66050729	66069308	+	9795	protein_coding	splicing factor 3b subunit 2 [Source:HGNC Symbol;Acc:HGNC:10769]
ENSG00000168385	6278	7019	7386	7738	6545	8346	2022-09-02	2	241315100	241354027	+	7378	protein_coding	septin 2 [Source:HGNC Symbol;Acc:HGNC:7729]
ENSG00000101057	7271	7177	7091	7207	7533	7016	MYBL2	20	43667019	43716496	+	2777	protein_coding	MYB proto-oncogene like 2 [Source:HGNC Symbol;Acc:HGNC:7548]
ENSG00000110108	7077	7311	7380	7183	7166	7160	TMEM109	11	60913874	60923443	+	2421	protein_coding	transmembrane protein 109 [Source:HGNC Symbol;Acc:HGNC:28771]
ENSG00000197747	7264	7412	7165	7170	7338	6907	S100A10	1	151982915	151994390	-	1543	protein_coding	S100 calcium binding protein A10 [Source:HGNC Symbol;Acc:HGNC:10487]
ENSG00000153395	7043	7616	6894	6862	7450	7386	LPCAT1	5	1456480	1523977	-	6494	protein_coding	lysophosphatidylcholine acyltransferase 1 [Source:HGNC Symbol;Acc:HGNC:25718]
ENSG00000078808	7469	7303	7063	6934	7288	7117	SDF4	1	1216908	1232031	-	4709	protein_coding	stromal cell derived factor 4 [Source:HGNC Symbol;Acc:HGNC:24188]
ENSG00000196576	7523	7443	6780	7044	7372	6864	PLXNB2	22	50274979	50307627	-	7257	protein_coding	plexin B2 [Source:HGNC Symbol;Acc:HGNC:9104]
ENSG00000103044	7294	7546	6771	7093	7271	6950	HAS3	16	69105564	69118719	+	5289	protein_coding	hyaluronan synthase 3 [Source:HGNC Symbol;Acc:HGNC:4820]
ENSG00000206053	6957	7191	7246	7360	7056	7047	JPT2	16	1678256	1702280	+	4768	protein_coding	Jupiter microtubule associated homolog 2 [Source:HGNC Symbol;Acc:HGNC:14137]
ENSG00000126067	6521	7068	7406	7709	6610	7455	PSMB2	1	35599544	35641844	-	4843	protein_coding	proteasome subunit beta 2 [Source:HGNC Symbol;Acc:HGNC:9539]
ENSG00000096433	7419	7941	6592	6634	7433	6685	ITPR3	6	33620365	33696574	+	9870	protein_coding	inositol 1,4,5-trisphosphate receptor type 3 [Source:HGNC Symbol;Acc:HGNC:6182]
ENSG00000108344	7166	6909	7134	7285	6935	7130	PSMD3	17	39980797	39997960	+	4964	protein_coding	proteasome 26S subunit, non-ATPase 3 [Source:HGNC Symbol;Acc:HGNC:9560]
ENSG00000198242	6057	6593	7423	7691	6952	7705	RPL23A	17	28719393	28724359	+	2824	protein_coding	ribosomal protein L23a [Source:HGNC Symbol;Acc:HGNC:10317]
ENSG00000177697	7053	7289	7004	6972	7326	6756	CD151	11	832843	839831	+	3938	protein_coding	CD151 molecule (Raph blood group) [Source:HGNC Symbol;Acc:HGNC:1630]
ENSG00000171793	6459	6621	7271	7628	6969	7422	CTPS1	1	40979335	41012565	+	11517	protein_coding	CTP synthase 1 [Source:HGNC Symbol;Acc:HGNC:2519]
ENSG00000205542	6513	7749	6626	7078	7093	7215	TMSB4X	X	12975108	12977227	+	1705	protein_coding	thymosin beta 4 X-linked [Source:HGNC Symbol;Acc:HGNC:11881]
ENSG00000088325	6496	6792	7137	7618	6497	7417	TPX2	20	31739271	31801805	+	3605	protein_coding	TPX2, microtubule nucleation factor [Source:HGNC Symbol;Acc:HGNC:1249]
ENSG00000010278	6848	6881	6879	7048	6863	7226	CD9	12	6199715	6238271	+	4165	protein_coding	CD9 molecule [Source:HGNC Symbol;Acc:HGNC:1709]
ENSG00000010256	7222	7282	6757	6780	7102	6503	UQCRC1	3	48599002	48610976	-	3236	protein_coding	ubiquinol-cytochrome c reductase core protein 1 [Source:HGNC Symbol;Acc:HGNC:12585]
ENSG00000182944	6497	6960	6961	7408	6668	7148	EWSR1	22	29268009	29300525	+	10326	protein_coding	EWS RNA binding protein 1 [Source:HGNC Symbol;Acc:HGNC:3508]
ENSG00000065000	6876	7253	6885	6782	7112	6647	AP3D1	19	2100988	2164468	-	8613	protein_coding	adaptor related protein complex 3 subunit delta 1 [Source:HGNC Symbol;Acc:HGNC:568]
ENSG00000010292	6386	6870	7066	7102	6820	7195	NCAPD2	12	6493356	6531955	+	6487	protein_coding	non-SMC condensin I complex subunit D2 [Source:HGNC Symbol;Acc:HGNC:24305]
ENSG00000168066	6712	6705	7088	7175	6603	7133	SF1	11	64764606	64778786	-	5972	protein_coding	splicing factor 1 [Source:HGNC Symbol;Acc:HGNC:12950]
ENSG00000108829	6480	6669	6817	7286	6818	7190	LRRC59	17	50375059	50397553	-	4570	protein_coding	leucine rich repeat containing 59 [Source:HGNC Symbol;Acc:HGNC:28817]
ENSG00000115306	6423	7049	6857	7022	6593	7165	SPTBN1	2	54456285	54671445	+	18504	protein_coding	spectrin beta, non-erythrocytic 1 [Source:HGNC Symbol;Acc:HGNC:11275]
ENSG00000116871	6895	6831	6821	6834	6949	6715	MAP7D1	1	36155579	36180849	+	5271	protein_coding	MAP7 domain containing 1 [Source:HGNC Symbol;Acc:HGNC:25514]
ENSG00000128595	5873	6690	7064	7284	6431	7630	CALU	7	128739292	128771807	+	4537	protein_coding	calumenin [Source:HGNC Symbol;Acc:HGNC:1458]
ENSG00000126432	7299	7320	6390	6668	7019	6233	PRDX5	11	64318088	64321811	+	893	protein_coding	peroxiredoxin 5 [Source:HGNC Symbol;Acc:HGNC:9355]
ENSG00000100353	6820	6688	6752	7126	6785	6680	EIF3D	22	36510850	36529436	-	4070	protein_coding	eukaryotic translation initiation factor 3 subunit D [Source:HGNC Symbol;Acc:HGNC:3278]
ENSG00000163902	6747	6758	6886	6931	6866	6566	RPN1	3	128619970	128681075	-	3992	protein_coding	ribophorin I [Source:HGNC Symbol;Acc:HGNC:10381]
ENSG00000090621	6195	6327	7078	7355	6387	7349	PABPC4	1	39560816	39576790	-	6782	protein_coding	poly(A) binding protein cytoplasmic 4 [Source:HGNC Symbol;Acc:HGNC:8557]
ENSG00000131504	6766	6877	6825	6748	6667	6804	DIAPH1	5	141515016	141619055	-	7375	protein_coding	diaphanous related formin 1 [Source:HGNC Symbol;Acc:HGNC:2876]
ENSG00000130816	6143	6942	6960	6922	6634	7074	DNMT1	19	10133345	10231286	-	9796	protein_coding	DNA methyltransferase 1 [Source:HGNC Symbol;Acc:HGNC:2976]
ENSG00000161638	7022	6805	6724	6720	6782	6573	ITGA5	12	54395261	54419460	-	7577	protein_coding	integrin subunit alpha 5 [Source:HGNC Symbol;Acc:HGNC:6141]
ENSG00000105323	6584	6587	6880	7022	6704	6808	HNRNPUL1	19	41262496	41307598	+	6543	protein_coding	heterogeneous nuclear ribonucleoprotein U like 1 [Source:HGNC Symbol;Acc:HGNC:17011]
ENSG00000062485	6356	6607	6873	7126	6553	7030	CS	12	56271699	56300392	-	6402	protein_coding	citrate synthase [Source:HGNC Symbol;Acc:HGNC:2422]
ENSG00000171603	6749	6968	6683	6766	6845	6520	CLSTN1	1	9729026	9824526	-	5683	protein_coding	calsyntenin 1 [Source:HGNC Symbol;Acc:HGNC:17447]
ENSG00000166710	6042	7098	6681	7193	6685	6811	B2M	15	44711487	44718877	+	6079	protein_coding	beta-2-microglobulin [Source:HGNC Symbol;Acc:HGNC:914]
ENSG00000090273	6765	6604	6660	7193	6509	6777	NUDC	1	26900238	26946862	+	2856	protein_coding	nuclear distribution C, dynein complex regulator [Source:HGNC Symbol;Acc:HGNC:8045]
ENSG00000197694	6551	7112	6732	6656	6608	6818	SPTAN1	9	128552558	128633662	+	16236	protein_coding	spectrin alpha, non-erythrocytic 1 [Source:HGNC Symbol;Acc:HGNC:11273]
ENSG00000213741	7145	8052	6362	6889	6061	5946	RPS29	14	49570984	49599164	-	9845	protein_coding	ribosomal protein S29 [Source:HGNC Symbol;Acc:HGNC:10419]
ENSG00000175061	6551	6605	6783	7201	6720	6570	LRRC75A-AS1	17	16438822	16478678	+	3759	processed_transcript	LRRC75A antisense RNA 1 [Source:HGNC Symbol;Acc:HGNC:28619]
ENSG00000261236	6449	6493	6765	7054	6679	6975	BOP1	8	144262102	144291370	-	3716	protein_coding	block of proliferation 1 [Source:HGNC Symbol;Acc:HGNC:15519]
ENSG00000006327	6704	6799	6452	6835	7087	6537	TNFRSF12A	16	3018445	3022383	+	1848	protein_coding	TNF receptor superfamily member 12A [Source:HGNC Symbol;Acc:HGNC:18152]
ENSG00000072501	5751	6554	6806	7074	6558	7569	SMC1A	X	53374149	53422728	-	10484	protein_coding	structural maintenance of chromosomes 1A [Source:HGNC Symbol;Acc:HGNC:11111]
ENSG00000077549	6506	6726	6790	6901	6557	6772	CAPZB	1	19338776	19485539	-	3238	protein_coding	capping actin protein of muscle Z-line subunit beta [Source:HGNC Symbol;Acc:HGNC:1491]
ENSG00000149428	6814	7204	6578	6266	7028	6330	HYOU1	11	119044189	119057202	-	7694	protein_coding	hypoxia up-regulated 1 [Source:HGNC Symbol;Acc:HGNC:16931]
ENSG00000169045	5412	6760	6837	7214	5794	8130	HNRNPH1	5	179614178	179634784	-	9480	protein_coding	heterogeneous nuclear ribonucleoprotein H1 [Source:HGNC Symbol;Acc:HGNC:5041]
ENSG00000141522	7129	6587	6467	6828	6685	6385	ARHGDIA	17	81867721	81871406	-	2903	protein_coding	Rho GDP dissociation inhibitor alpha [Source:HGNC Symbol;Acc:HGNC:678]
ENSG00000141526	7147	6845	6391	6533	6758	6199	SLC16A3	17	82228397	82261129	+	8995	protein_coding	solute carrier family 16 member 3 [Source:HGNC Symbol;Acc:HGNC:10924]
ENSG00000114391	6174	6692	6629	7029	6566	6695	RPL24	3	101681091	101686782	-	2682	protein_coding	ribosomal protein L24 [Source:HGNC Symbol;Acc:HGNC:10325]
ENSG00000141367	5482	6670	7140	6906	5965	7589	CLTC	17	59619689	59696956	+	11836	protein_coding	clathrin heavy chain [Source:HGNC Symbol;Acc:HGNC:2092]
ENSG00000137409	6741	6620	6391	6736	6721	6498	MTCH1	6	36968141	36986298	-	3126	protein_coding	mitochondrial carrier 1 [Source:HGNC Symbol;Acc:HGNC:17586]
ENSG00000160710	6172	6639	6654	6816	6561	6826	ADAR	1	154582057	154628013	-	9691	protein_coding	adenosine deaminase, RNA specific [Source:HGNC Symbol;Acc:HGNC:225]
ENSG00000101152	6728	6851	6374	6543	6897	6167	DNAJC5	20	63895182	63936031	+	5287	protein_coding	DnaJ heat shock protein family (Hsp40) member C5 [Source:HGNC Symbol;Acc:HGNC:16235]
ENSG00000101361	6218	6164	6793	7161	6291	6930	NOP56	20	2652145	2658393	+	5398	protein_coding	NOP56 ribonucleoprotein [Source:HGNC Symbol;Acc:HGNC:15911]
ENSG00000110700	6320	6595	6506	6942	6476	6714	RPS13	11	17074389	17077787	-	2186	protein_coding	ribosomal protein S13 [Source:HGNC Symbol;Acc:HGNC:10386]
ENSG00000125970	6787	6945	6151	6777	6556	6310	RALY	20	33993646	34108308	+	7513	protein_coding	RALY heterogeneous nuclear ribonucleoprotein [Source:HGNC Symbol;Acc:HGNC:15921]
ENSG00000104635	6126	7107	6146	6646	6689	6755	SLC39A14	8	22367249	22434129	+	6942	protein_coding	solute carrier family 39 member 14 [Source:HGNC Symbol;Acc:HGNC:20858]
ENSG00000075618	6871	6881	6165	6540	6631	6374	FSCN1	7	5592823	5606655	+	3692	protein_coding	fascin actin-bundling protein 1 [Source:HGNC Symbol;Acc:HGNC:11148]
ENSG00000178035	6459	6471	6667	6637	6450	6764	IMPDH2	3	49024325	49029408	-	2773	protein_coding	inosine monophosphate dehydrogenase 2 [Source:HGNC Symbol;Acc:HGNC:6053]
ENSG00000169242	6777	7151	6180	6376	6582	6198	EFNA1	1	155127460	155134857	+	2539	protein_coding	ephrin A1 [Source:HGNC Symbol;Acc:HGNC:3221]
ENSG00000172531	6817	6696	6168	6664	6314	6561	PPP1CA	11	67398183	67421183	-	2711	protein_coding	protein phosphatase 1 catalytic subunit alpha [Source:HGNC Symbol;Acc:HGNC:9281]
ENSG00000159377	6552	6450	6557	6594	6487	6514	PSMB4	1	151399534	151401944	+	2158	protein_coding	proteasome subunit beta 4 [Source:HGNC Symbol;Acc:HGNC:9541]
ENSG00000125835	6667	6419	6488	6490	6422	6600	SNRPB	20	2461634	2470853	-	1278	protein_coding	small nuclear ribonucleoprotein polypeptides B and B1 [Source:HGNC Symbol;Acc:HGNC:11153]
ENSG00000187109	5005	6300	6856	7273	5544	7871	NAP1L1	12	76036587	76085033	-	17355	protein_coding	nucleosome assembly protein 1 like 1 [Source:HGNC Symbol;Acc:HGNC:7637]
ENSG00000182481	5382	6115	6622	7284	5907	7531	KPNA2	17	68035519	68046842	+	3140	protein_coding	karyopherin subunit alpha 2 [Source:HGNC Symbol;Acc:HGNC:6395]
ENSG00000037474	5525	6094	6979	6960	6011	7171	NSUN2	5	6599239	6633291	-	5506	protein_coding	NOP2/Sun RNA methyltransferase family member 2 [Source:HGNC Symbol;Acc:HGNC:25994]
ENSG00000148843	6078	6221	6615	6732	6292	6708	PDCD11	10	103396626	103446292	+	7670	protein_coding	programmed cell death 11 [Source:HGNC Symbol;Acc:HGNC:13408]
ENSG00000179091	6621	6242	6252	6603	6398	6509	CYC1	8	144095027	144097525	+	1975	protein_coding	cytochrome c1 [Source:HGNC Symbol;Acc:HGNC:2579]
ENSG00000100201	5503	6586	6685	6617	6092	7030	DDX17	22	38483440	38507660	-	9995	protein_coding	DEAD-box helicase 17 [Source:HGNC Symbol;Acc:HGNC:2740]
ENSG00000108883	6303	6283	6564	6570	6369	6340	EFTUD2	17	44849943	44899662	-	10375	protein_coding	elongation factor Tu GTP binding domain containing 2 [Source:HGNC Symbol;Acc:HGNC:30858]
ENSG00000135387	5254	6319	6616	6874	5882	7474	CAPRIN1	11	34051683	34101156	+	7689	protein_coding	cell cycle associated protein 1 [Source:HGNC Symbol;Acc:HGNC:6743]
ENSG00000138071	5420	6114	6561	7070	5706	7525	ACTR2	2	65227753	65271253	+	4347	protein_coding	ARP2 actin related protein 2 homolog [Source:HGNC Symbol;Acc:HGNC:169]
ENSG00000179051	6083	6327	6425	6657	6313	6577	RCC2	1	17406760	17439724	-	4126	protein_coding	regulator of chromosome condensation 2 [Source:HGNC Symbol;Acc:HGNC:30297]
ENSG00000198830	5808	6420	6425	6836	6134	6673	HMGN2	1	26472450	26475972	+	2509	protein_coding	high mobility group nucleosomal binding domain 2 [Source:HGNC Symbol;Acc:HGNC:4986]
ENSG00000105355	6647	6540	6118	6262	6430	6287	PLIN3	19	4838341	4867768	-	2813	protein_coding	perilipin 3 [Source:HGNC Symbol;Acc:HGNC:16893]
ENSG00000131143	6132	6740	6253	6552	6463	6075	COX4I1	16	85798633	85807044	+	4792	protein_coding	cytochrome c oxidase subunit 4I1 [Source:HGNC Symbol;Acc:HGNC:2265]
ENSG00000116688	6161	6192	6186	6593	6266	6697	MFN2	1	11980181	12013514	+	4973	protein_coding	mitofusin 2 [Source:HGNC Symbol;Acc:HGNC:16877]
ENSG00000122026	5644	6786	6465	6919	6345	5847	RPL21	13	27251309	27256691	+	2249	protein_coding	ribosomal protein L21 [Source:HGNC Symbol;Acc:HGNC:10313]
ENSG00000155366	6766	6435	6297	6050	6304	6135	RHOC	1	112701106	112707434	-	4028	protein_coding	ras homolog family member C [Source:HGNC Symbol;Acc:HGNC:669]
ENSG00000100906	6311	6621	6318	6140	6488	6083	NFKBIA	14	35401511	35404749	-	2373	protein_coding	NFKB inhibitor alpha [Source:HGNC Symbol;Acc:HGNC:7797]
ENSG00000082153	5415	6053	6410	7121	5655	7283	BZW1	2	200810594	200827338	+	8085	protein_coding	basic leucine zipper and W2 domains 1 [Source:HGNC Symbol;Acc:HGNC:18380]
ENSG00000163466	5934	6387	6340	6702	6007	6563	ARPC2	2	218217094	218254356	+	6562	protein_coding	actin related protein 2/3 complex subunit 2 [Source:HGNC Symbol;Acc:HGNC:705]
ENSG00000161013	6540	7037	5889	5909	6716	5778	MGAT4B	5	179797597	179806952	-	5495	protein_coding	alpha-1,3-mannosyl-glycoprotein 4-beta-N-acetylglucosaminyltransferase B [Source:HGNC Symbol;Acc:HGNC:7048]
ENSG00000006118	6540	6364	6197	6062	6548	6151	TMEM132A	11	60924463	60937159	+	7271	protein_coding	transmembrane protein 132A [Source:HGNC Symbol;Acc:HGNC:31092]
ENSG00000163453	6716	6705	5866	6083	6401	6065	IGFBP7	4	57030773	57110385	-	1930	protein_coding	insulin like growth factor binding protein 7 [Source:HGNC Symbol;Acc:HGNC:5476]
ENSG00000104852	6077	6393	6271	6365	6328	6299	SNRNP70	19	49085419	49108605	+	4684	protein_coding	small nuclear ribonucleoprotein U1 subunit 70 [Source:HGNC Symbol;Acc:HGNC:11150]
ENSG00000105220	6122	6160	6489	6457	6248	6253	GPI	19	34359480	34402413	+	10680	protein_coding	glucose-6-phosphate isomerase [Source:HGNC Symbol;Acc:HGNC:4458]
ENSG00000159842	6313	6784	5937	5967	6477	6158	ABR	17	1003518	1229738	-	12426	protein_coding	ABR, RhoGEF and GTPase activating protein [Source:HGNC Symbol;Acc:HGNC:81]
ENSG00000227097	6009	6467	6372	6662	6002	6087	RPS28P7	11	82689559	82689768	+	210	processed_pseudogene	ribosomal protein S28 pseudogene 7 [Source:HGNC Symbol;Acc:HGNC:35787]
ENSG00000105993	5487	6253	6424	6419	6087	6836	DNAJB6	7	157335381	157417439	+	14981	protein_coding	DnaJ heat shock protein family (Hsp40) member B6 [Source:HGNC Symbol;Acc:HGNC:14888]
ENSG00000103342	5117	6410	6491	6387	5770	7068	GSPT1	16	11868128	11916082	-	8018	protein_coding	G1 to S phase transition 1 [Source:HGNC Symbol;Acc:HGNC:4621]
ENSG00000131016	5279	6134	6234	6726	5466	7368	AKAP12	6	151239999	151358557	+	8741	protein_coding	A-kinase anchoring protein 12 [Source:HGNC Symbol;Acc:HGNC:370]
ENSG00000126457	6097	6184	6182	6486	6186	6017	PRMT1	19	49675786	49689029	+	4796	protein_coding	protein arginine methyltransferase 1 [Source:HGNC Symbol;Acc:HGNC:5187]
ENSG00000163682	5851	6263	6258	6316	6256	6029	RPL9	4	39452521	39458949	-	5022	protein_coding	ribosomal protein L9 [Source:HGNC Symbol;Acc:HGNC:10369]
ENSG00000131467	5734	5770	6327	6562	6148	6408	PSME3	17	42824385	42843758	+	5152	protein_coding	proteasome activator subunit 3 [Source:HGNC Symbol;Acc:HGNC:9570]
ENSG00000253729	5073	5981	6663	6514	5339	7216	PRKDC	8	47773108	47960183	-	15417	protein_coding	protein kinase, DNA-activated, catalytic subunit [Source:HGNC Symbol;Acc:HGNC:9413]
ENSG00000138668	5646	5996	6141	6646	5788	6484	HNRNPD	4	82352498	82374503	-	6981	protein_coding	heterogeneous nuclear ribonucleoprotein D [Source:HGNC Symbol;Acc:HGNC:5036]
ENSG00000130706	5933	6026	6152	6297	5897	6333	ADRM1	20	62302093	62308862	+	2142	protein_coding	adhesion regulating molecule 1 [Source:HGNC Symbol;Acc:HGNC:15759]
ENSG00000105568	6229	6277	6112	5962	6118	5880	PPP2R1A	19	52190039	52229533	+	7437	protein_coding	protein phosphatase 2 scaffold subunit Aalpha [Source:HGNC Symbol;Acc:HGNC:9302]
ENSG00000188486	6191	6293	6006	5843	6319	5910	H2AFX	11	119093854	119095467	-	1614	protein_coding	H2A histone family member X [Source:HGNC Symbol;Acc:HGNC:4739]
ENSG00000030582	6591	6692	5586	5629	6262	5773	GRN	17	44345086	44353102	+	3680	protein_coding	granulin precursor [Source:HGNC Symbol;Acc:HGNC:4601]
ENSG00000084207	6209	6371	5837	6143	6167	5780	GSTP1	11	67583595	67586656	+	1911	protein_coding	glutathione S-transferase pi 1 [Source:HGNC Symbol;Acc:HGNC:4638]
ENSG00000115758	5592	5503	6417	6622	5781	6412	ODC1	2	10439968	10448504	-	2968	protein_coding	ornithine decarboxylase 1 [Source:HGNC Symbol;Acc:HGNC:8109]
ENSG00000231925	6087	6420	5853	5888	6124	5891	TAPBP	6	33299694	33314387	-	5056	protein_coding	TAP binding protein [Source:HGNC Symbol;Acc:HGNC:11566]
ENSG00000089220	6097	5988	6038	6170	5970	5876	PEBP1	12	118135858	118145584	+	1780	protein_coding	phosphatidylethanolamine binding protein 1 [Source:HGNC Symbol;Acc:HGNC:8630]
ENSG00000107404	6006	6285	5880	5803	6194	5958	DVL1	1	1335276	1349350	-	3814	protein_coding	dishevelled segment polarity protein 1 [Source:HGNC Symbol;Acc:HGNC:3084]
ENSG00000113407	4854	5957	6090	6738	5253	7144	TARS	5	33440696	33469539	+	5718	protein_coding	threonyl-tRNA synthetase [Source:HGNC Symbol;Acc:HGNC:11572]
ENSG00000198695	6171	6382	6029	5905	5648	5819	MT-ND6	MT	14149	14673	-	525	protein_coding	mitochondrially encoded NADH:ubiquinone oxidoreductase core subunit 6 [Source:HGNC Symbol;Acc:HGNC:7462]
ENSG00000055070	5783	5675	6125	6087	6133	6110	SZRD1	1	16352575	16398145	+	4747	protein_coding	SUZ RNA binding domain containing 1 [Source:HGNC Symbol;Acc:HGNC:30232]
ENSG00000130402	6127	6109	5964	6198	5688	5803	ACTN4	19	38647649	38731583	+	6098	protein_coding	actinin alpha 4 [Source:HGNC Symbol;Acc:HGNC:166]
ENSG00000176014	5720	5948	5963	6049	6022	5988	TUBB6	18	12307669	12344320	+	4117	protein_coding	tubulin beta 6 class V [Source:HGNC Symbol;Acc:HGNC:20776]
ENSG00000114353	5935	6110	5873	5764	6104	5876	GNAI2	3	50226292	50259355	+	7650	protein_coding	G protein subunit alpha i2 [Source:HGNC Symbol;Acc:HGNC:4385]
ENSG00000160072	6121	5875	5897	5928	6123	5660	ATAD3B	1	1471769	1497848	+	7682	protein_coding	ATPase family, AAA domain containing 3B [Source:HGNC Symbol;Acc:HGNC:24007]
ENSG00000183684	5926	6055	5893	5938	5914	5764	ALYREF	17	81887844	81891586	-	1574	protein_coding	Aly/REF export factor [Source:HGNC Symbol;Acc:HGNC:19071]
ENSG00000131165	6088	6051	5776	5793	5906	5868	CHMP1A	16	89644431	89657845	-	3208	protein_coding	charged multivesicular body protein 1A [Source:HGNC Symbol;Acc:HGNC:8740]
ENSG00000124762	6483	6032	5523	5637	6210	5552	CDKN1A	6	36676460	36687339	+	3050	protein_coding	cyclin dependent kinase inhibitor 1A [Source:HGNC Symbol;Acc:HGNC:1784]
ENSG00000004455	5693	5714	5994	6196	5826	5976	AK2	1	33007940	33080996	-	5727	protein_coding	adenylate kinase 2 [Source:HGNC Symbol;Acc:HGNC:362]
ENSG00000150938	4925	5763	6224	6377	5406	6605	CRIM1	2	36355926	36551135	+	7122	protein_coding	cysteine rich transmembrane BMP regulator 1 [Source:HGNC Symbol;Acc:HGNC:2359]
ENSG00000090861	5701	6149	5890	5895	5760	5867	AARS	16	70252295	70289543	-	4498	protein_coding	alanyl-tRNA synthetase [Source:HGNC Symbol;Acc:HGNC:20]
ENSG00000166598	4998	5870	5891	6219	5280	6999	HSP90B1	12	103930107	103953645	+	4695	protein_coding	heat shock protein 90 beta family member 1 [Source:HGNC Symbol;Acc:HGNC:12028]
ENSG00000134057	5238	5430	6009	6497	5828	6244	CCNB1	5	69167010	69178245	+	2558	protein_coding	cyclin B1 [Source:HGNC Symbol;Acc:HGNC:1579]
ENSG00000134686	6006	5922	5783	5734	6063	5710	PHC2	1	33323623	33431052	-	4975	protein_coding	polyhomeotic homolog 2 [Source:HGNC Symbol;Acc:HGNC:3183]
ENSG00000112118	5284	5787	5998	6158	5873	6071	MCM3	6	52264009	52284881	-	3650	protein_coding	minichromosome maintenance complex component 3 [Source:HGNC Symbol;Acc:HGNC:6945]
ENSG00000189067	5614	6655	5583	5611	6019	5684	LITAF	16	11547722	11636381	-	5060	protein_coding	lipopolysaccharide induced TNF factor [Source:HGNC Symbol;Acc:HGNC:16841]
ENSG00000065427	5499	5644	6062	6263	5481	6153	KARS	16	75627474	75648643	-	4065	protein_coding	lysyl-tRNA synthetase [Source:HGNC Symbol;Acc:HGNC:6215]
ENSG00000107223	6021	6201	5564	5709	6009	5557	EDF1	9	136862119	136866286	-	1200	protein_coding	endothelial differentiation related factor 1 [Source:HGNC Symbol;Acc:HGNC:3164]
ENSG00000167900	5981	5770	5737	5814	5902	5838	TK1	17	78174075	78187233	-	1861	protein_coding	thymidine kinase 1 [Source:HGNC Symbol;Acc:HGNC:11830]
ENSG00000174243	5821	5652	6037	5901	5699	5820	DDX23	12	48829764	48852842	-	5419	protein_coding	DEAD-box helicase 23 [Source:HGNC Symbol;Acc:HGNC:17347]
ENSG00000117632	5075	5836	6045	6032	5557	6373	STMN1	1	25884181	25906991	-	6261	protein_coding	stathmin 1 [Source:HGNC Symbol;Acc:HGNC:6510]
ENSG00000143621	5428	5710	6006	6230	5690	5828	ILF2	1	153661788	153671048	-	2281	protein_coding	interleukin enhancer binding factor 2 [Source:HGNC Symbol;Acc:HGNC:6037]
ENSG00000152291	5054	5826	5972	6134	5692	6187	TGOLN2	2	85318020	85328425	-	7081	protein_coding	trans-golgi network protein 2 [Source:HGNC Symbol;Acc:HGNC:15450]
ENSG00000070814	5675	5418	6136	6183	5611	5826	TCOF1	5	150357629	150400308	+	11439	protein_coding	treacle ribosome biogenesis factor 1 [Source:HGNC Symbol;Acc:HGNC:11654]
ENSG00000172534	5640	5830	5926	5895	5640	5845	HCFC1	X	153947553	153971807	-	9004	protein_coding	host cell factor C1 [Source:HGNC Symbol;Acc:HGNC:4839]
ENSG00000169813	5475	5779	5799	5866	5764	5988	HNRNPF	10	43385617	43409166	-	3253	protein_coding	heterogeneous nuclear ribonucleoprotein F [Source:HGNC Symbol;Acc:HGNC:5039]
ENSG00000126012	5902	5825	5831	5653	5663	5685	KDM5C	X	53191321	53225422	-	8727	protein_coding	lysine demethylase 5C [Source:HGNC Symbol;Acc:HGNC:11114]
ENSG00000105701	6126	5897	5471	5498	6092	5456	FKBP8	19	18531751	18544077	-	2902	protein_coding	FK506 binding protein 8 [Source:HGNC Symbol;Acc:HGNC:3724]
ENSG00000167548	5465	5879	6133	5587	5562	5876	KMT2D	12	49018975	49059774	-	20485	protein_coding	lysine methyltransferase 2D [Source:HGNC Symbol;Acc:HGNC:7133]
ENSG00000136238	5507	6011	5868	5871	5263	5915	RAC1	7	6374523	6403977	+	3114	protein_coding	Rac family small GTPase 1 [Source:HGNC Symbol;Acc:HGNC:9801]
ENSG00000100243	5741	5984	5700	5616	5900	5492	CYB5R3	22	42617840	42649568	-	5973	protein_coding	cytochrome b5 reductase 3 [Source:HGNC Symbol;Acc:HGNC:2873]
ENSG00000100029	5684	5512	6111	5825	5581	5678	PES1	22	30576625	30607083	-	4557	protein_coding	pescadillo ribosomal biogenesis factor 1 [Source:HGNC Symbol;Acc:HGNC:8848]
ENSG00000122729	5391	6028	5433	5738	5787	5974	ACO1	9	32384603	32454769	+	7555	protein_coding	aconitase 1 [Source:HGNC Symbol;Acc:HGNC:117]
ENSG00000184840	5608	5767	5662	5680	5920	5534	TMED9	5	177592158	177596124	+	2440	protein_coding	transmembrane p24 trafficking protein 9 [Source:HGNC Symbol;Acc:HGNC:24878]
ENSG00000196498	5899	5822	5866	5454	5604	5522	NCOR2	12	124324415	124567589	-	13975	protein_coding	nuclear receptor corepressor 2 [Source:HGNC Symbol;Acc:HGNC:7673]
ENSG00000111371	4616	5517	6049	6048	4999	6936	SLC38A1	12	46183063	46270017	-	10015	protein_coding	solute carrier family 38 member 1 [Source:HGNC Symbol;Acc:HGNC:13447]
ENSG00000122705	5818	5910	5473	5590	5969	5318	CLTA	9	36190856	36304781	+	2515	protein_coding	clathrin light chain A [Source:HGNC Symbol;Acc:HGNC:2090]
ENSG00000196531	4771	5517	5739	6360	5139	6521	NACA	12	56712428	56731628	-	10008	protein_coding	nascent polypeptide associated complex subunit alpha [Source:HGNC Symbol;Acc:HGNC:7629]
ENSG00000135829	4673	5610	5801	6220	5265	6422	DHX9	1	182839369	182887751	+	5645	protein_coding	DExH-box helicase 9 [Source:HGNC Symbol;Acc:HGNC:2750]
ENSG00000104964	6003	5923	5357	5137	6106	5405	AES	19	3052910	3063107	-	5298	protein_coding	amino-terminal enhancer of split [Source:HGNC Symbol;Acc:HGNC:307]
ENSG00000165527	5115	5922	5810	5827	5426	5749	ARF6	14	49893092	49897054	+	3865	protein_coding	ADP ribosylation factor 6 [Source:HGNC Symbol;Acc:HGNC:659]
ENSG00000180198	5126	5125	6060	6162	5580	5793	RCC1	1	28505943	28539300	+	3888	protein_coding	regulator of chromosome condensation 1 [Source:HGNC Symbol;Acc:HGNC:1913]
ENSG00000189159	5599	5572	5431	5889	5638	5703	JPT1	17	75135248	75168281	-	3414	protein_coding	Jupiter microtubule associated homolog 1 [Source:HGNC Symbol;Acc:HGNC:14569]
ENSG00000132382	5432	5184	5985	5723	5611	5785	MYBBP1A	17	4538897	4555631	-	6203	protein_coding	MYB binding protein 1a [Source:HGNC Symbol;Acc:HGNC:7546]
ENSG00000198952	5501	5591	5796	5593	5607	5605	SMG5	1	156249224	156282825	-	5304	protein_coding	SMG5, nonsense mediated mRNA decay factor [Source:HGNC Symbol;Acc:HGNC:24644]
ENSG00000113657	5253	5644	5636	5804	5618	5697	DPYSL3	5	147390811	147510056	-	7164	protein_coding	dihydropyrimidinase like 3 [Source:HGNC Symbol;Acc:HGNC:3015]
ENSG00000116288	5442	5403	5753	5877	5334	5821	PARK7	1	7954291	7985505	+	2397	protein_coding	Parkinsonism associated deglycase [Source:HGNC Symbol;Acc:HGNC:16369]
ENSG00000134954	4950	5312	5817	6012	5132	6384	ETS1	11	128458761	128587558	-	7149	protein_coding	ETS proto-oncogene 1, transcription factor [Source:HGNC Symbol;Acc:HGNC:3488]
ENSG00000125817	5904	5958	5161	5489	5810	5249	CENPB	20	3783851	3786690	-	2840	protein_coding	centromere protein B [Source:HGNC Symbol;Acc:HGNC:1852]
ENSG00000167004	5310	5778	5520	5705	5612	5614	PDIA3	15	43746392	43773279	+	4240	protein_coding	protein disulfide isomerase family A member 3 [Source:HGNC Symbol;Acc:HGNC:4606]
ENSG00000073578	5531	5641	5700	5545	5569	5550	SDHA	5	218241	256700	+	8383	protein_coding	succinate dehydrogenase complex flavoprotein subunit A [Source:HGNC Symbol;Acc:HGNC:10680]
ENSG00000125868	5018	5595	5749	5932	5275	5958	DSTN	20	17569863	17609919	+	3851	protein_coding	destrin, actin depolymerizing factor [Source:HGNC Symbol;Acc:HGNC:15750]
ENSG00000182199	5750	5438	5449	5507	5893	5484	SHMT2	12	57229327	57234935	+	4838	protein_coding	serine hydroxymethyltransferase 2 [Source:HGNC Symbol;Acc:HGNC:10852]
ENSG00000125912	5596	5771	5654	5575	5542	5338	NCLN	19	3185563	3209575	+	4175	protein_coding	nicalin [Source:HGNC Symbol;Acc:HGNC:26923]
ENSG00000134684	5501	5416	5565	5657	5524	5737	YARS	1	32775237	32818153	-	8212	protein_coding	tyrosyl-tRNA synthetase [Source:HGNC Symbol;Acc:HGNC:12840]
ENSG00000100804	5550	5418	5583	5662	5584	5594	PSMB5	14	23016543	23035230	-	1765	protein_coding	proteasome subunit beta 5 [Source:HGNC Symbol;Acc:HGNC:9542]
ENSG00000177700	5321	5503	5557	5834	5564	5546	POLR2L	11	837356	842545	-	1142	protein_coding	RNA polymerase II subunit L [Source:HGNC Symbol;Acc:HGNC:9199]
ENSG00000185825	5575	5618	5533	5758	5507	5206	BCAP31	X	153700492	153724746	-	3533	protein_coding	B cell receptor associated protein 31 [Source:HGNC Symbol;Acc:HGNC:16695]
ENSG00000110107	5616	5326	5583	5635	5497	5437	PRPF19	11	60890730	60906588	-	2739	protein_coding	pre-mRNA processing factor 19 [Source:HGNC Symbol;Acc:HGNC:17896]
ENSG00000100994	5561	5665	5571	5379	5542	5373	PYGB	20	25248069	25298014	+	4474	protein_coding	glycogen phosphorylase B [Source:HGNC Symbol;Acc:HGNC:9723]
ENSG00000086061	4504	5436	5753	6175	4996	6225	DNAJA1	9	33025211	33039907	+	2730	protein_coding	DnaJ heat shock protein family (Hsp40) member A1 [Source:HGNC Symbol;Acc:HGNC:5229]
ENSG00000139514	5340	5437	5685	5748	5422	5422	SLC7A1	13	29509410	29595688	-	7692	protein_coding	solute carrier family 7 member 1 [Source:HGNC Symbol;Acc:HGNC:11057]
ENSG00000101367	4874	5275	5676	5978	5185	6018	MAPRE1	20	32819893	32850405	+	2623	protein_coding	microtubule associated protein RP/EB family member 1 [Source:HGNC Symbol;Acc:HGNC:6890]
ENSG00000115756	5749	6020	5158	4992	5805	5263	HPCAL1	2	10302889	10427617	+	6237	protein_coding	hippocalcin like 1 [Source:HGNC Symbol;Acc:HGNC:5145]
ENSG00000088833	5333	5527	5675	5388	5433	5555	NSFL1C	20	1442162	1473842	-	6531	protein_coding	NSFL1 cofactor [Source:HGNC Symbol;Acc:HGNC:15912]
ENSG00000108639	5574	5424	5451	5598	5438	5418	SYNGR2	17	78168558	78173527	+	4074	protein_coding	synaptogyrin 2 [Source:HGNC Symbol;Acc:HGNC:11499]
ENSG00000101224	5609	5976	5192	5248	5670	5196	CDC25B	20	3786772	3806121	+	4314	protein_coding	cell division cycle 25B [Source:HGNC Symbol;Acc:HGNC:1726]
ENSG00000064601	5556	5723	5118	5421	5747	5296	CTSA	20	45890144	45898820	+	5856	protein_coding	cathepsin A [Source:HGNC Symbol;Acc:HGNC:9251]
ENSG00000113645	5384	5565	5256	5606	5508	5497	WWC1	5	168291651	168472303	+	10076	protein_coding	WW and C2 domain containing 1 [Source:HGNC Symbol;Acc:HGNC:29435]
ENSG00000182934	5285	5230	5518	5776	5328	5642	SRPRA	11	126262919	126269144	-	4167	protein_coding	SRP receptor subunit alpha [Source:HGNC Symbol;Acc:HGNC:11307]
ENSG00000179950	5464	5364	5355	5611	5469	5378	PUF60	8	143816344	143829859	-	5424	protein_coding	poly(U) binding splicing factor 60 [Source:HGNC Symbol;Acc:HGNC:17042]
ENSG00000156261	4406	5283	5609	6158	4896	6275	CCT8	21	29055805	29073797	-	3341	protein_coding	chaperonin containing TCP1 subunit 8 [Source:HGNC Symbol;Acc:HGNC:1623]
ENSG00000134013	5643	5842	5238	4951	5539	5293	LOXL2	8	23297189	23425328	-	5707	protein_coding	lysyl oxidase like 2 [Source:HGNC Symbol;Acc:HGNC:6666]
ENSG00000175756	5504	5623	5263	5420	5472	5214	AURKAIP1	1	1373730	1375495	-	1669	protein_coding	aurora kinase A interacting protein 1 [Source:HGNC Symbol;Acc:HGNC:24114]
ENSG00000121774	5048	5475	5624	5407	5142	5799	KHDRBS1	1	32013829	32060850	+	3588	protein_coding	KH RNA binding domain containing, signal transduction associated 1 [Source:HGNC Symbol;Acc:HGNC:18116]
ENSG00000031698	5214	5579	5324	5385	5419	5555	SARS	1	109213918	109238169	+	3836	protein_coding	seryl-tRNA synthetase [Source:HGNC Symbol;Acc:HGNC:10537]
ENSG00000125753	5475	5521	5166	5428	5664	5187	VASP	19	45506579	45526983	+	3601	protein_coding	vasodilator stimulated phosphoprotein [Source:HGNC Symbol;Acc:HGNC:12652]
ENSG00000104824	5229	5549	5347	5436	5399	5416	HNRNPL	19	38836388	38852347	-	6821	protein_coding	heterogeneous nuclear ribonucleoprotein L [Source:HGNC Symbol;Acc:HGNC:5045]
ENSG00000102225	5301	5564	5324	5441	5342	5324	CDK16	X	47217860	47229997	+	6524	protein_coding	cyclin dependent kinase 16 [Source:HGNC Symbol;Acc:HGNC:8749]
ENSG00000125991	5284	5463	5435	5315	5402	5298	ERGIC3	20	35542021	35557634	+	6012	protein_coding	ERGIC and golgi 3 [Source:HGNC Symbol;Acc:HGNC:15927]
ENSG00000188612	4632	5086	5601	5845	5350	5641	SUMO2	17	75165586	75182983	-	3372	protein_coding	small ubiquitin-like modifier 2 [Source:HGNC Symbol;Acc:HGNC:11125]
ENSG00000102265	5305	5456	5527	5308	5275	5246	TIMP1	X	47582313	47586789	+	1541	protein_coding	TIMP metallopeptidase inhibitor 1 [Source:HGNC Symbol;Acc:HGNC:11820]
ENSG00000136938	5089	5194	5403	5590	5248	5533	ANP32B	9	97983361	98015943	+	1850	protein_coding	acidic nuclear phosphoprotein 32 family member B [Source:HGNC Symbol;Acc:HGNC:16677]
ENSG00000124422	5352	5301	5342	5361	5340	5303	USP22	17	20999593	21043760	-	6808	protein_coding	ubiquitin specific peptidase 22 [Source:HGNC Symbol;Acc:HGNC:12621]
ENSG00000116649	5236	5048	5536	5704	5219	5250	SRM	1	11054584	11060024	-	1898	protein_coding	spermidine synthase [Source:HGNC Symbol;Acc:HGNC:11296]
ENSG00000109332	4643	5365	5507	5729	4849	5888	UBE2D3	4	102794383	102868896	-	10069	protein_coding	ubiquitin conjugating enzyme E2 D3 [Source:HGNC Symbol;Acc:HGNC:12476]
ENSG00000161203	5324	5315	5207	5516	5277	5295	AP2M1	3	184174689	184184091	+	4756	protein_coding	adaptor related protein complex 2 subunit mu 1 [Source:HGNC Symbol;Acc:HGNC:564]
ENSG00000162302	5475	5260	5185	5462	5276	5237	RPS6KA4	11	64359148	64372215	+	3807	protein_coding	ribosomal protein S6 kinase A4 [Source:HGNC Symbol;Acc:HGNC:10433]
ENSG00000100300	5531	5642	5142	5026	5437	5042	TSPO	22	43151514	43163242	+	1455	protein_coding	translocator protein [Source:HGNC Symbol;Acc:HGNC:1158]
ENSG00000100813	4798	5072	5635	5560	5178	5537	ACIN1	14	23058564	23095614	-	9110	protein_coding	apoptotic chromatin condensation inducer 1 [Source:HGNC Symbol;Acc:HGNC:17066]
ENSG00000213585	4810	5083	5349	5635	5273	5613	VDAC1	5	133971915	134005133	-	3163	protein_coding	voltage dependent anion channel 1 [Source:HGNC Symbol;Acc:HGNC:12669]
ENSG00000007202	4980	5431	5433	5238	5282	5386	KIAA0100	17	28614440	28645454	-	9235	protein_coding	KIAA0100 [Source:HGNC Symbol;Acc:HGNC:28960]
ENSG00000159131	4823	5346	5317	5403	5286	5545	GART	21	33503931	33543491	-	7751	protein_coding	phosphoribosylglycinamide formyltransferase, phosphoribosylglycinamide synthetase, phosphoribosylaminoimidazole synthetase [Source:HGNC Symbol;Acc:HGNC:4163]
ENSG00000071564	5315	5611	5165	5069	5340	5206	TCF3	19	1609290	1652605	-	6080	protein_coding	transcription factor 3 [Source:HGNC Symbol;Acc:HGNC:11633]
ENSG00000076067	4605	5120	5719	5302	5182	5737	RBMS2	12	56521929	56596196	+	8808	protein_coding	RNA binding motif single stranded interacting protein 2 [Source:HGNC Symbol;Acc:HGNC:9909]
ENSG00000105825	4970	4978	5269	5764	5238	5369	TFPI2	7	93885396	93890991	-	2682	protein_coding	tissue factor pathway inhibitor 2 [Source:HGNC Symbol;Acc:HGNC:11761]
ENSG00000105887	4273	5060	5561	5847	5003	5836	MTPN	7	135926761	135977353	-	3775	protein_coding	myotrophin [Source:HGNC Symbol;Acc:HGNC:15667]
ENSG00000133275	5481	5494	5198	4956	5409	5032	CSNK1G2	19	1941149	1981338	+	3804	protein_coding	casein kinase 1 gamma 2 [Source:HGNC Symbol;Acc:HGNC:2455]
ENSG00000177733	5114	5309	5052	5452	5191	5371	HNRNPA0	5	137745651	137754376	-	8726	protein_coding	heterogeneous nuclear ribonucleoprotein A0 [Source:HGNC Symbol;Acc:HGNC:5030]
ENSG00000053372	4993	4682	5434	5633	5248	5452	MRTO4	1	19251539	19260128	+	2822	protein_coding	MRT4 homolog, ribosome maturation factor [Source:HGNC Symbol;Acc:HGNC:18477]
ENSG00000205937	4985	5143	5312	5387	5258	5304	RNPS1	16	2253116	2268412	-	8582	protein_coding	RNA binding protein with serine rich domain 1 [Source:HGNC Symbol;Acc:HGNC:10080]
ENSG00000197785	5448	5081	5169	5286	4955	5397	ATAD3A	1	1512151	1534687	+	3069	protein_coding	ATPase family, AAA domain containing 3A [Source:HGNC Symbol;Acc:HGNC:25567]
ENSG00000100280	5054	5385	5181	5144	5259	5290	AP1B1	22	29327680	29423179	-	6721	protein_coding	adaptor related protein complex 1 subunit beta 1 [Source:HGNC Symbol;Acc:HGNC:554]
ENSG00000095319	5032	5343	5240	5279	5055	5258	NUP188	9	128947699	129007096	+	8041	protein_coding	nucleoporin 188 [Source:HGNC Symbol;Acc:HGNC:17859]
ENSG00000162366	5523	5493	4834	5117	5235	4848	PDZK1IP1	1	47183593	47191044	-	1438	protein_coding	PDZK1 interacting protein 1 [Source:HGNC Symbol;Acc:HGNC:16887]
ENSG00000169714	4577	4886	5179	5677	5027	5650	CNBP	3	129169484	129183922	-	1927	protein_coding	CCHC-type zinc finger nucleic acid binding protein [Source:HGNC Symbol;Acc:HGNC:13164]
ENSG00000135446	5258	5039	5108	5185	5422	4977	CDK4	12	57747727	57756013	-	3168	protein_coding	cyclin dependent kinase 4 [Source:HGNC Symbol;Acc:HGNC:1773]
ENSG00000153827	4209	5026	5503	5594	4643	6005	TRIP12	2	229763838	229923239	-	12594	protein_coding	thyroid hormone receptor interactor 12 [Source:HGNC Symbol;Acc:HGNC:12306]
ENSG00000133030	4964	5134	5292	5134	4908	5462	MPRIP	17	17042545	17217679	+	18153	protein_coding	myosin phosphatase Rho interacting protein [Source:HGNC Symbol;Acc:HGNC:30321]
ENSG00000111786	5157	5184	5007	5291	4985	5157	SRSF9	12	120461668	120469793	-	3744	protein_coding	serine and arginine rich splicing factor 9 [Source:HGNC Symbol;Acc:HGNC:10791]
ENSG00000173402	4931	5234	5165	5073	5111	5058	DAG1	3	49468703	49535618	+	6923	protein_coding	dystroglycan 1 [Source:HGNC Symbol;Acc:HGNC:2666]
ENSG00000179222	5230	5329	4848	5140	5104	4891	MAGED1	X	51803007	51902357	+	6016	protein_coding	MAGE family member D1 [Source:HGNC Symbol;Acc:HGNC:6813]
ENSG00000169504	4215	5163	5225	5473	4630	5803	CLIC4	1	24745357	24844324	+	4495	protein_coding	chloride intracellular channel 4 [Source:HGNC Symbol;Acc:HGNC:13518]
ENSG00000136930	5055	5056	5157	5155	5122	4909	PSMB7	9	124353466	124415444	-	1787	protein_coding	proteasome subunit beta 7 [Source:HGNC Symbol;Acc:HGNC:9544]
ENSG00000158195	4838	5064	5168	5202	4868	5240	WASF2	1	27404226	27490158	-	5676	protein_coding	WAS protein family member 2 [Source:HGNC Symbol;Acc:HGNC:12733]
ENSG00000167642	5057	5245	4930	4927	5265	4922	SPINT2	19	38244035	38292614	+	5199	protein_coding	serine peptidase inhibitor, Kunitz type 2 [Source:HGNC Symbol;Acc:HGNC:11247]
ENSG00000197081	5065	5402	4920	4757	5340	4832	IGF2R	6	159969099	160113507	+	17843	protein_coding	insulin like growth factor 2 receptor [Source:HGNC Symbol;Acc:HGNC:5467]
ENSG00000116221	4903	4914	5220	5296	5010	4930	MRPL37	1	54184041	54225464	+	2549	protein_coding	mitochondrial ribosomal protein L37 [Source:HGNC Symbol;Acc:HGNC:14034]
ENSG00000087087	4944	5063	5121	5095	4969	5052	SRRT	7	100875111	100888664	+	4850	protein_coding	serrate, RNA effector molecule [Source:HGNC Symbol;Acc:HGNC:24101]
ENSG00000165271	4819	4652	5398	5221	4869	5283	NOL6	9	33461441	33473930	-	5906	protein_coding	nucleolar protein 6 [Source:HGNC Symbol;Acc:HGNC:19910]
ENSG00000169180	4568	5066	5223	5372	4692	5206	XPO6	16	28097979	28211920	-	7065	protein_coding	exportin 6 [Source:HGNC Symbol;Acc:HGNC:19733]
ENSG00000160014	4978	5133	4886	5131	5019	4880	CALM3	19	46601074	46610793	+	3667	protein_coding	calmodulin 3 [Source:HGNC Symbol;Acc:HGNC:1449]
ENSG00000204843	5074	4989	4971	5138	4887	4951	DCTN1	2	74361154	74392087	-	10439	protein_coding	dynactin subunit 1 [Source:HGNC Symbol;Acc:HGNC:2711]
ENSG00000204256	4794	4968	5193	5279	4878	4888	BRD2	6	32968660	32981505	+	7337	protein_coding	bromodomain containing 2 [Source:HGNC Symbol;Acc:HGNC:1103]
ENSG00000159140	4143	5108	5469	5218	4471	5567	SON	21	33542618	33577481	+	13172	protein_coding	SON DNA binding protein [Source:HGNC Symbol;Acc:HGNC:11183]
ENSG00000075785	4796	5188	4908	4995	5134	4899	RAB7A	3	128726122	128814796	+	2717	protein_coding	RAB7A, member RAS oncogene family [Source:HGNC Symbol;Acc:HGNC:9788]
ENSG00000119383	5092	4880	4937	4916	5199	4855	PTPA	9	129110950	129148946	+	5624	protein_coding	protein phosphatase 2 phosphatase activator [Source:HGNC Symbol;Acc:HGNC:9308]
ENSG00000134308	4446	4871	5140	5274	4683	5412	YWHAQ	2	9583972	9631014	-	2713	protein_coding	tyrosine 3-monooxygenase/tryptophan 5-monooxygenase activation protein theta [Source:HGNC Symbol;Acc:HGNC:12854]
ENSG00000130175	5095	4936	5076	4892	4946	4868	PRKCSH	19	11435288	11450968	+	5166	protein_coding	protein kinase C substrate 80K-H [Source:HGNC Symbol;Acc:HGNC:9411]
ENSG00000143384	4521	4968	5061	5311	4742	5187	MCL1	1	150574551	150579738	-	4371	protein_coding	MCL1, BCL2 family apoptosis regulator [Source:HGNC Symbol;Acc:HGNC:6943]
ENSG00000106244	4888	4858	5023	5013	4944	5056	PDAP1	7	99392048	99408829	-	2854	protein_coding	PDGFA associated protein 1 [Source:HGNC Symbol;Acc:HGNC:14634]
ENSG00000276043	4349	4933	5081	5128	4869	5343	UHRF1	19	4903080	4962154	+	5145	protein_coding	ubiquitin like with PHD and ring finger domains 1 [Source:HGNC Symbol;Acc:HGNC:12556]
ENSG00000168488	4814	4942	5027	4885	5028	5004	ATXN2L	16	28823035	28837237	+	6508	protein_coding	ataxin 2 like [Source:HGNC Symbol;Acc:HGNC:31326]
ENSG00000179010	4598	4917	5127	5137	4709	5161	MRFAP1	4	6640091	6642745	+	2655	protein_coding	Morf4 family associated protein 1 [Source:HGNC Symbol;Acc:HGNC:24549]
ENSG00000130520	5158	5080	4536	5006	4984	4824	LSM4	19	18306230	18323274	-	3029	protein_coding	LSM4 homolog, U6 small nuclear RNA and mRNA degradation associated [Source:HGNC Symbol;Acc:HGNC:17259]
ENSG00000175203	4875	5045	4880	4822	5212	4747	DCTN2	12	57530102	57547331	-	4217	protein_coding	dynactin subunit 2 [Source:HGNC Symbol;Acc:HGNC:2712]
ENSG00000136810	4545	4862	4977	5233	4935	4996	TXN	9	110243811	110256640	-	1142	protein_coding	thioredoxin [Source:HGNC Symbol;Acc:HGNC:12435]
ENSG00000165678	4477	4709	5046	5238	4801	5115	GHITM	10	84139440	84153245	+	2128	protein_coding	growth hormone inducible transmembrane protein [Source:HGNC Symbol;Acc:HGNC:17281]
ENSG00000142945	4579	4735	5113	5217	4530	5187	KIF2C	1	44739818	44767767	+	3646	protein_coding	kinesin family member 2C [Source:HGNC Symbol;Acc:HGNC:6393]
ENSG00000133816	4607	4765	4910	5146	4821	5101	MICAL2	11	12094008	12359144	+	20191	protein_coding	microtubule associated monooxygenase, calponin and LIM domain containing 2 [Source:HGNC Symbol;Acc:HGNC:24693]
ENSG00000277791	4800	4871	4964	5116	4731	4861	PSMB3	17	38752736	38764231	+	1179	protein_coding	proteasome subunit beta 3 [Source:HGNC Symbol;Acc:HGNC:9540]
ENSG00000014216	5221	5240	4540	4673	4986	4625	CAPN1	11	65180566	65212006	+	7553	protein_coding	calpain 1 [Source:HGNC Symbol;Acc:HGNC:1476]
ENSG00000154518	4809	4953	4664	4981	4854	4900	ATP5MC3	2	175176258	175184607	-	6780	protein_coding	ATP synthase membrane subunit c locus 3 [Source:HGNC Symbol;Acc:HGNC:843]
ENSG00000182446	4761	4901	4865	4786	4855	4991	NPLOC4	17	81556887	81648465	-	9574	protein_coding	NPL4 homolog, ubiquitin recognition factor [Source:HGNC Symbol;Acc:HGNC:18261]
ENSG00000134287	4596	5036	4815	4801	5023	4870	ARF3	12	48935723	48957551	-	5002	protein_coding	ADP ribosylation factor 3 [Source:HGNC Symbol;Acc:HGNC:654]
ENSG00000135677	4549	5280	4775	4834	4970	4725	GNS	12	64713445	64759447	-	6284	protein_coding	glucosamine (N-acetyl)-6-sulfatase [Source:HGNC Symbol;Acc:HGNC:4422]
ENSG00000165732	3983	4309	5224	5307	4267	6037	DDX21	10	68956128	68985073	+	5020	protein_coding	DExD-box helicase 21 [Source:HGNC Symbol;Acc:HGNC:2744]
ENSG00000134250	4280	5051	5091	5022	4622	5034	NOTCH2	1	119911553	120069626	-	16807	protein_coding	notch 2 [Source:HGNC Symbol;Acc:HGNC:7882]
ENSG00000173660	4475	4832	5024	5147	4644	4893	UQCRH	1	46303631	46316776	+	1408	protein_coding	ubiquinol-cytochrome c reductase hinge protein [Source:HGNC Symbol;Acc:HGNC:12590]
ENSG00000134910	4557	4901	4805	4907	4808	5022	STT3A	11	125591712	125625215	+	7393	protein_coding	STT3A, catalytic subunit of the oligosaccharyltransferase complex [Source:HGNC Symbol;Acc:HGNC:6172]
ENSG00000110880	4248	4539	5134	5205	4699	5170	CORO1C	12	108645109	108731596	-	6532	protein_coding	coronin 1C [Source:HGNC Symbol;Acc:HGNC:2254]
ENSG00000186174	4929	4975	4758	4650	4922	4756	BCL9L	11	118893875	118925608	-	10470	protein_coding	B cell CLL/lymphoma 9 like [Source:HGNC Symbol;Acc:HGNC:23688]
ENSG00000148834	4983	4948	4458	5009	4953	4620	GSTO1	10	104235356	104267459	+	1691	protein_coding	glutathione S-transferase omega 1 [Source:HGNC Symbol;Acc:HGNC:13312]
ENSG00000072506	4865	4864	4835	4783	4829	4769	HSD17B10	X	53431258	53434373	-	1115	protein_coding	hydroxysteroid 17-beta dehydrogenase 10 [Source:HGNC Symbol;Acc:HGNC:4800]
ENSG00000130204	4788	4536	5143	4924	4743	4739	TOMM40	19	44890569	44903689	+	3610	protein_coding	translocase of outer mitochondrial membrane 40 [Source:HGNC Symbol;Acc:HGNC:18001]
ENSG00000152558	3745	4540	5019	5546	4002	6009	TMEM123	11	102396332	102470384	-	4647	protein_coding	transmembrane protein 123 [Source:HGNC Symbol;Acc:HGNC:30138]
ENSG00000133313	4839	4782	4840	4850	4823	4724	CNDP2	18	74495816	74523454	+	11848	protein_coding	carnosine dipeptidase 2 [Source:HGNC Symbol;Acc:HGNC:24437]
ENSG00000116478	4502	4789	4822	5045	4680	5002	HDAC1	1	32292086	32333635	+	3963	protein_coding	histone deacetylase 1 [Source:HGNC Symbol;Acc:HGNC:4852]
ENSG00000147274	4116	4412	5074	5374	4399	5441	RBMX	X	136848004	136880764	-	5882	protein_coding	RNA binding motif protein X-linked [Source:HGNC Symbol;Acc:HGNC:9910]
ENSG00000204580	5137	5611	4220	4337	4972	4538	DDR1	6	30876421	30900156	+	9122	protein_coding	discoidin domain receptor tyrosine kinase 1 [Source:HGNC Symbol;Acc:HGNC:2730]
ENSG00000104738	4435	4604	5034	5178	4491	4985	MCM4	8	47960185	47978160	+	6973	protein_coding	minichromosome maintenance complex component 4 [Source:HGNC Symbol;Acc:HGNC:6947]
ENSG00000145907	4173	4551	5036	5322	4254	5363	G3BP1	5	151771045	151812785	+	12406	protein_coding	G3BP stress granule assembly factor 1 [Source:HGNC Symbol;Acc:HGNC:30292]
ENSG00000013306	4863	4805	4696	4784	4868	4650	SLC25A39	17	44319625	44324870	-	3526	protein_coding	solute carrier family 25 member 39 [Source:HGNC Symbol;Acc:HGNC:24279]
ENSG00000117410	4826	4742	4733	4761	4979	4585	ATP6V0B	1	43974487	43978295	+	3535	protein_coding	ATPase H+ transporting V0 subunit b [Source:HGNC Symbol;Acc:HGNC:861]
ENSG00000143774	5084	4898	4556	4798	4797	4431	GUK1	1	228139962	228148984	+	4725	protein_coding	guanylate kinase 1 [Source:HGNC Symbol;Acc:HGNC:4693]
ENSG00000130723	4589	4925	4747	4702	4786	4776	PRRC2B	9	131373636	131500197	+	12390	protein_coding	proline rich coiled-coil 2B [Source:HGNC Symbol;Acc:HGNC:28121]
ENSG00000082781	4707	4933	4817	4671	4718	4662	ITGB5	3	124761948	124901418	-	6447	protein_coding	integrin subunit beta 5 [Source:HGNC Symbol;Acc:HGNC:6160]
ENSG00000023191	4845	4718	4557	4882	4861	4639	RNH1	11	494512	507300	-	7374	protein_coding	ribonuclease/angiogenin inhibitor 1 [Source:HGNC Symbol;Acc:HGNC:10074]
ENSG00000123064	4670	4729	4829	4890	4842	4483	DDX54	12	113157174	113185479	-	5064	protein_coding	DEAD-box helicase 54 [Source:HGNC Symbol;Acc:HGNC:20084]
ENSG00000125166	4429	4671	4968	4851	4621	4885	GOT2	16	58707131	58734357	-	3766	protein_coding	glutamic-oxaloacetic transaminase 2 [Source:HGNC Symbol;Acc:HGNC:4433]
ENSG00000196642	4912	4561	4696	4827	4839	4582	RABL6	9	136807943	136841187	+	10178	protein_coding	RAB, member RAS oncogene family like 6 [Source:HGNC Symbol;Acc:HGNC:24703]
ENSG00000130811	4829	4938	4578	4746	4784	4542	EIF3G	19	10115017	10119918	-	3486	protein_coding	eukaryotic translation initiation factor 3 subunit G [Source:HGNC Symbol;Acc:HGNC:3274]
ENSG00000198561	4411	4817	4712	4848	4612	4999	CTNND1	11	57753243	57819546	+	8798	protein_coding	catenin delta 1 [Source:HGNC Symbol;Acc:HGNC:2515]
ENSG00000146223	4356	4551	4868	5150	4469	5000	RPL7L1	6	42879618	42889925	+	7809	protein_coding	ribosomal protein L7 like 1 [Source:HGNC Symbol;Acc:HGNC:21370]
ENSG00000141756	4670	4716	4599	4817	4766	4768	FKBP10	17	41812680	41823217	+	4273	protein_coding	FK506 binding protein 10 [Source:HGNC Symbol;Acc:HGNC:18169]
ENSG00000101161	4722	4739	4639	4877	4658	4683	PRPF6	20	63981135	64033100	+	3044	protein_coding	pre-mRNA processing factor 6 [Source:HGNC Symbol;Acc:HGNC:15860]
ENSG00000109475	4545	4767	4662	5040	4613	4687	RPL34	4	108620566	108630412	+	3393	protein_coding	ribosomal protein L34 [Source:HGNC Symbol;Acc:HGNC:10340]
ENSG00000071626	4701	4779	4720	4627	4651	4807	DAZAP1	19	1407569	1435687	+	9201	protein_coding	DAZ associated protein 1 [Source:HGNC Symbol;Acc:HGNC:2683]
ENSG00000169230	4862	4712	4517	4858	4726	4577	PRELID1	5	177303774	177306959	+	1875	protein_coding	PRELI domain containing 1 [Source:HGNC Symbol;Acc:HGNC:30255]
ENSG00000116489	3548	4521	5242	5132	4076	5670	CAPZA1	1	112619173	112671619	+	4130	protein_coding	capping actin protein of muscle Z-line subunit alpha 1 [Source:HGNC Symbol;Acc:HGNC:1488]
ENSG00000181019	4530	4966	4585	4913	4564	4594	NQO1	16	69706996	69726951	-	3254	protein_coding	NAD(P)H quinone dehydrogenase 1 [Source:HGNC Symbol;Acc:HGNC:2874]
ENSG00000283041	4792	4630	4727	4826	4589	4574	AC008038.1	7	133034607	133035920	-	1314	processed_pseudogene	eukaryotic translation elongation factor 1 gamma (
ENSG00000101294	4908	5006	4650	4390	4690	4455	HM13	20	31514410	31577923	+	10805	protein_coding	histocompatibility minor 13 [Source:HGNC Symbol;Acc:HGNC:16435]
ENSG00000167522	4453	4726	4747	4625	4585	4917	ANKRD11	16	89267619	89490561	-	19538	protein_coding	ankyrin repeat domain 11 [Source:HGNC Symbol;Acc:HGNC:21316]
ENSG00000125733	4621	4693	4817	4659	4692	4514	TRIP10	19	6737925	6751526	+	3982	protein_coding	thyroid hormone receptor interactor 10 [Source:HGNC Symbol;Acc:HGNC:12304]
ENSG00000130826	4129	4404	5003	5022	4246	5164	DKC1	X	154762742	154777689	+	4203	protein_coding	dyskerin pseudouridine synthase 1 [Source:HGNC Symbol;Acc:HGNC:2890]
ENSG00000166949	4428	4914	4612	4595	4691	4712	SMAD3	15	67063763	67195195	+	9113	protein_coding	SMAD family member 3 [Source:HGNC Symbol;Acc:HGNC:6769]
ENSG00000076706	4925	4990	4354	4463	4779	4236	MCAM	11	119308529	119321521	-	7422	protein_coding	melanoma cell adhesion molecule [Source:HGNC Symbol;Acc:HGNC:6934]
ENSG00000122218	4014	4768	4693	4876	4528	4850	COPA	1	160288686	160343400	-	7723	protein_coding	coatomer protein complex subunit alpha [Source:HGNC Symbol;Acc:HGNC:2230]
ENSG00000137936	4216	4706	4714	4644	4567	4839	BCAR3	1	93561786	93847150	-	6866	protein_coding	BCAR3, NSP family adaptor protein [Source:HGNC Symbol;Acc:HGNC:973]
ENSG00000131446	4600	4695	4478	4462	4649	4790	MGAT1	5	180784782	180815652	-	11576	protein_coding	mannosyl (alpha-1,3-)-glycoprotein beta-1,2-N-acetylglucosaminyltransferase [Source:HGNC Symbol;Acc:HGNC:7044]
ENSG00000110917	4298	4711	4538	4697	4718	4682	MLEC	12	120686869	120701864	+	6723	protein_coding	malectin [Source:HGNC Symbol;Acc:HGNC:28973]
ENSG00000164054	4734	4563	4475	4651	4668	4498	SHISA5	3	48467798	48504826	-	4664	protein_coding	shisa family member 5 [Source:HGNC Symbol;Acc:HGNC:30376]
ENSG00000106628	4795	4583	4580	4714	4489	4428	POLD2	7	44114681	44124358	-	3695	protein_coding	DNA polymerase delta 2, accessory subunit [Source:HGNC Symbol;Acc:HGNC:9176]
ENSG00000233927	4637	4806	4340	4668	4732	4397	RPS28	19	8321158	8323340	+	2119	protein_coding	ribosomal protein S28 [Source:HGNC Symbol;Acc:HGNC:10418]
ENSG00000120705	4021	4350	4721	5028	4163	5275	ETF1	5	138506095	138543300	-	4601	protein_coding	eukaryotic translation termination factor 1 [Source:HGNC Symbol;Acc:HGNC:3477]
ENSG00000100664	3760	4206	4738	5132	4223	5464	EIF5	14	103333544	103345025	+	8505	protein_coding	eukaryotic translation initiation factor 5 [Source:HGNC Symbol;Acc:HGNC:3299]
ENSG00000100823	4443	4394	4544	4837	4590	4713	APEX1	14	20455191	20457772	+	1886	protein_coding	apurinic/apyrimidinic endodeoxyribonuclease 1 [Source:HGNC Symbol;Acc:HGNC:587]
ENSG00000117395	4010	4298	4848	4948	4279	5031	EBNA1BP2	1	43164175	43270936	-	3561	protein_coding	EBNA1 binding protein 2 [Source:HGNC Symbol;Acc:HGNC:15531]
ENSG00000079805	4662	4554	4441	4528	4582	4548	DNM2	19	10718079	10833488	+	13443	protein_coding	dynamin 2 [Source:HGNC Symbol;Acc:HGNC:2974]
ENSG00000009335	3939	4547	4772	4790	4535	4705	UBE3C	7	157138913	157269372	+	9220	protein_coding	ubiquitin protein ligase E3C [Source:HGNC Symbol;Acc:HGNC:16803]
ENSG00000082641	4510	4684	4531	4486	4660	4381	NFE2L1	17	48048329	48061487	+	5825	protein_coding	nuclear factor, erythroid 2 like 1 [Source:HGNC Symbol;Acc:HGNC:7781]
ENSG00000072778	4447	4562	4604	4529	4621	4472	ACADVL	17	7217125	7225273	+	4865	protein_coding	acyl-CoA dehydrogenase very long chain [Source:HGNC Symbol;Acc:HGNC:92]
ENSG00000159335	4993	4882	4162	4371	4535	4277	PTMS	12	6765516	6770952	+	1475	protein_coding	parathymosin [Source:HGNC Symbol;Acc:HGNC:9629]
ENSG00000132182	4551	4747	4496	4388	4527	4475	NUP210	3	13316235	13420309	-	8182	protein_coding	nucleoporin 210 [Source:HGNC Symbol;Acc:HGNC:30052]
ENSG00000069275	3929	4441	4617	4889	4145	5132	NUCKS1	1	205712819	205750276	-	6546	protein_coding	nuclear casein kinase and cyclin dependent kinase substrate 1 [Source:HGNC Symbol;Acc:HGNC:29923]
ENSG00000105976	3738	4405	4867	4742	4033	5349	MET	7	116672390	116798386	+	7039	protein_coding	MET proto-oncogene, receptor tyrosine kinase [Source:HGNC Symbol;Acc:HGNC:7029]
ENSG00000116237	4553	4448	4470	4685	4412	4531	ICMT	1	6221193	6235972	-	4910	protein_coding	isoprenylcysteine carboxyl methyltransferase [Source:HGNC Symbol;Acc:HGNC:5350]
ENSG00000115241	4350	4345	4670	4552	4607	4568	PPM1G	2	27381194	27409687	-	4092	protein_coding	protein phosphatase, Mg2+/Mn2+ dependent 1G [Source:HGNC Symbol;Acc:HGNC:9278]
ENSG00000119900	3944	4299	4622	4838	4111	5249	OGFRL1	6	71288803	71308950	+	9075	protein_coding	opioid growth factor receptor like 1 [Source:HGNC Symbol;Acc:HGNC:21378]
ENSG00000145623	3892	4773	4543	4676	4303	4864	OSMR	5	38845858	38945596	+	7174	protein_coding	oncostatin M receptor [Source:HGNC Symbol;Acc:HGNC:8507]
ENSG00000175334	4464	4439	4567	4778	4212	4586	BANF1	11	66002079	66004149	+	1645	protein_coding	barrier to autointegration factor 1 [Source:HGNC Symbol;Acc:HGNC:17397]
ENSG00000099995	4272	4460	4836	4626	4377	4466	SF3A1	22	30331988	30356947	-	6329	protein_coding	splicing factor 3a subunit 1 [Source:HGNC Symbol;Acc:HGNC:10765]
ENSG00000068323	4432	4442	4454	4516	4773	4392	TFE3	X	49028726	49043486	-	4283	protein_coding	transcription factor binding to IGHM enhancer 3 [Source:HGNC Symbol;Acc:HGNC:11752]
ENSG00000174903	4464	4476	4538	4446	4562	4505	RAB1B	11	66268533	66277492	+	2007	protein_coding	RAB1B, member RAS oncogene family [Source:HGNC Symbol;Acc:HGNC:18370]
ENSG00000119318	3872	4480	4647	4918	4055	4993	RAD23B	9	107283137	107332194	+	4615	protein_coding	RAD23 homolog B, nucleotide excision repair protein [Source:HGNC Symbol;Acc:HGNC:9813]
ENSG00000149547	4318	4379	4619	4696	4413	4509	EI24	11	125569216	125584687	+	3558	protein_coding	EI24, autophagy associated transmembrane protein [Source:HGNC Symbol;Acc:HGNC:13276]
ENSG00000126391	4469	4759	4403	4372	4518	4379	FRMD8	11	65386599	65413525	+	4091	protein_coding	FERM domain containing 8 [Source:HGNC Symbol;Acc:HGNC:25462]
ENSG00000134440	3766	4389	4603	4931	4087	5109	NARS	18	57600656	57622213	-	4089	protein_coding	asparaginyl-tRNA synthetase [Source:HGNC Symbol;Acc:HGNC:7643]
ENSG00000099341	4353	4592	4437	4612	4481	4364	PSMD8	19	38374536	38383824	+	3105	protein_coding	proteasome 26S subunit, non-ATPase 8 [Source:HGNC Symbol;Acc:HGNC:9566]
ENSG00000142230	4391	4464	4487	4519	4449	4506	SAE1	19	47113274	47210636	+	3396	protein_coding	SUMO1 activating enzyme subunit 1 [Source:HGNC Symbol;Acc:HGNC:30660]
ENSG00000143420	4269	4412	4509	4587	4394	4604	ENSA	1	150600851	150629612	-	5493	protein_coding	endosulfine alpha [Source:HGNC Symbol;Acc:HGNC:3360]
ENSG00000107862	4142	4338	4824	4631	4344	4488	GBF1	10	102245532	102382899	+	6641	protein_coding	golgi brefeldin A resistant guanine nucleotide exchange factor 1 [Source:HGNC Symbol;Acc:HGNC:4181]
ENSG00000171456	4014	4633	4653	4453	4293	4678	ASXL1	20	32358330	32439319	+	13676	protein_coding	ASXL transcriptional regulator 1 [Source:HGNC Symbol;Acc:HGNC:18318]
ENSG00000164062	4778	4418	4346	4302	4609	4259	APEH	3	49674002	49683963	+	4669	protein_coding	acylaminoacyl-peptide hydrolase [Source:HGNC Symbol;Acc:HGNC:586]
ENSG00000143569	4158	4414	4439	4690	4274	4642	UBAP2L	1	154220179	154271510	+	7503	protein_coding	ubiquitin associated protein 2 like [Source:HGNC Symbol;Acc:HGNC:29877]
ENSG00000139645	4149	4653	4443	4405	4544	4411	ANKRD52	12	56237807	56258391	-	8820	protein_coding	ankyrin repeat domain 52 [Source:HGNC Symbol;Acc:HGNC:26614]
ENSG00000135862	4180	4297	4527	4432	4436	4578	LAMC1	1	183023460	183145592	+	8406	protein_coding	laminin subunit gamma 1 [Source:HGNC Symbol;Acc:HGNC:6492]
ENSG00000132646	3891	4432	4525	4777	4181	4644	PCNA	20	5114953	5126626	-	1471	protein_coding	proliferating cell nuclear antigen [Source:HGNC Symbol;Acc:HGNC:8729]
ENSG00000109079	4218	4342	4406	4367	4550	4551	TNFAIP1	17	28335602	28347009	+	3889	protein_coding	TNF alpha induced protein 1 [Source:HGNC Symbol;Acc:HGNC:11894]
ENSG00000183963	4352	4214	4504	4490	4365	4455	SMTN	22	31064105	31104757	+	10242	protein_coding	smoothelin [Source:HGNC Symbol;Acc:HGNC:11126]
ENSG00000106665	4623	4880	3991	4227	4590	4041	CLIP2	7	74289475	74405943	+	7315	protein_coding	CAP-Gly domain containing linker protein 2 [Source:HGNC Symbol;Acc:HGNC:2586]
ENSG00000159202	4353	4568	4395	4204	4455	4371	UBE2Z	17	48908369	48929056	+	5753	protein_coding	ubiquitin conjugating enzyme E2 Z [Source:HGNC Symbol;Acc:HGNC:25847]
ENSG00000131238	3981	4445	4560	4632	4265	4417	PPT1	1	40071461	40097727	-	5088	protein_coding	palmitoyl-protein thioesterase 1 [Source:HGNC Symbol;Acc:HGNC:9325]
ENSG00000089693	4387	4442	4273	4414	4504	4250	MLF2	12	6747996	6767475	-	3781	protein_coding	myeloid leukemia factor 2 [Source:HGNC Symbol;Acc:HGNC:7126]
ENSG00000125844	4338	4506	4398	4257	4473	4273	RRBP1	20	17613678	17682295	-	6980	protein_coding	ribosome binding protein 1 [Source:HGNC Symbol;Acc:HGNC:10448]
ENSG00000177084	4269	4436	4536	4315	4273	4375	POLE	12	132623753	132687365	-	16609	protein_coding	DNA polymerase epsilon, catalytic subunit [Source:HGNC Symbol;Acc:HGNC:9177]
ENSG00000198931	4592	4302	4308	4414	4340	4214	APRT	16	88809339	88811944	-	1803	protein_coding	adenine phosphoribosyltransferase [Source:HGNC Symbol;Acc:HGNC:626]
ENSG00000166851	4267	4011	4400	4621	4391	4466	PLK1	16	23677656	23690367	+	4760	protein_coding	polo like kinase 1 [Source:HGNC Symbol;Acc:HGNC:9077]
ENSG00000108671	3977	4158	4603	4661	4175	4554	PSMD11	17	32444261	32483318	+	7200	protein_coding	proteasome 26S subunit, non-ATPase 11 [Source:HGNC Symbol;Acc:HGNC:9556]
ENSG00000005007	4487	4429	4439	4159	4320	4284	UPF1	19	18831938	18868236	+	8600	protein_coding	UPF1, RNA helicase and ATPase [Source:HGNC Symbol;Acc:HGNC:9962]
ENSG00000182087	4341	4504	4289	4195	4454	4274	TMEM259	19	1009648	1021179	-	4031	protein_coding	transmembrane protein 259 [Source:HGNC Symbol;Acc:HGNC:17039]
ENSG00000004478	4213	4123	4553	4421	4262	4470	FKBP4	12	2794953	2805423	+	5180	protein_coding	FK506 binding protein 4 [Source:HGNC Symbol;Acc:HGNC:3720]
ENSG00000068654	4122	4258	4398	4490	4297	4471	POLR1A	2	86020216	86106155	-	13519	protein_coding	RNA polymerase I subunit A [Source:HGNC Symbol;Acc:HGNC:17264]
ENSG00000135506	4392	4511	4119	4441	4252	4284	OS9	12	57693955	57721557	+	5169	protein_coding	OS9, endoplasmic reticulum lectin [Source:HGNC Symbol;Acc:HGNC:16994]
ENSG00000084652	4146	4199	4506	4372	4435	4289	TXLNA	1	32179686	32198285	+	5103	protein_coding	taxilin alpha [Source:HGNC Symbol;Acc:HGNC:30685]
ENSG00000077235	4143	4301	4387	4476	4343	4269	GTF3C1	16	27459555	27549913	-	11562	protein_coding	general transcription factor IIIC subunit 1 [Source:HGNC Symbol;Acc:HGNC:4664]
ENSG00000117592	4121	4137	4515	4419	4411	4309	PRDX6	1	173477266	173488807	+	2367	protein_coding	peroxiredoxin 6 [Source:HGNC Symbol;Acc:HGNC:16753]
ENSG00000135916	4463	4513	4149	4143	4479	4123	ITM2C	2	230864639	230879248	+	2611	protein_coding	integral membrane protein 2C [Source:HGNC Symbol;Acc:HGNC:6175]
ENSG00000183283	3856	4394	4412	4291	4167	4651	DAZAP2	12	51238292	51271362	+	5731	protein_coding	DAZ associated protein 2 [Source:HGNC Symbol;Acc:HGNC:2684]
ENSG00000168906	3790	4089	4389	4627	4204	4630	MAT2A	2	85539165	85545280	+	4487	protein_coding	methionine adenosyltransferase 2A [Source:HGNC Symbol;Acc:HGNC:6904]
ENSG00000100983	4272	4296	4230	4191	4486	4254	GSS	20	34928433	34956027	-	6174	protein_coding	glutathione synthetase [Source:HGNC Symbol;Acc:HGNC:4624]
ENSG00000134070	4197	4632	4150	4105	4371	4209	IRAK2	3	10164865	10243743	+	3483	protein_coding	interleukin 1 receptor associated kinase 2 [Source:HGNC Symbol;Acc:HGNC:6113]
ENSG00000082898	3404	4182	4589	4520	3730	5190	XPO1	2	61477849	61538626	-	11708	protein_coding	exportin 1 [Source:HGNC Symbol;Acc:HGNC:12825]
ENSG00000185627	4096	4172	4291	4419	4236	4394	PSMD13	11	236546	252984	+	4767	protein_coding	proteasome 26S subunit, non-ATPase 13 [Source:HGNC Symbol;Acc:HGNC:9558]
ENSG00000168610	4063	4313	4284	4289	4207	4442	STAT3	17	42313324	42388568	-	8812	protein_coding	signal transducer and activator of transcription 3 [Source:HGNC Symbol;Acc:HGNC:11364]
ENSG00000006744	3977	4157	4406	4502	4207	4340	ELAC2	17	12992391	13018187	-	6345	protein_coding	elaC ribonuclease Z 2 [Source:HGNC Symbol;Acc:HGNC:14198]
ENSG00000054118	3891	4054	4309	4802	3949	4583	THRAP3	1	36224416	36305357	+	4736	protein_coding	thyroid hormone receptor associated protein 3 [Source:HGNC Symbol;Acc:HGNC:22964]
ENSG00000172725	4469	4594	3979	3829	4536	4107	CORO1B	11	67435510	67443821	-	5327	protein_coding	coronin 1B [Source:HGNC Symbol;Acc:HGNC:2253]
ENSG00000197324	4536	4626	3981	4024	4424	3904	LRP10	14	22871613	22881580	+	7112	protein_coding	LDL receptor related protein 10 [Source:HGNC Symbol;Acc:HGNC:14553]
ENSG00000060138	4084	4209	4343	4288	4245	4305	YBX3	12	10699089	10723312	-	8610	protein_coding	Y-box binding protein 3 [Source:HGNC Symbol;Acc:HGNC:2428]
ENSG00000106636	4280	4358	4145	4127	4323	4231	YKT6	7	44200968	44214294	+	3707	protein_coding	YKT6 v-SNARE homolog [Source:HGNC Symbol;Acc:HGNC:16959]
ENSG00000123562	4003	4149	4187	4296	4332	4448	MORF4L2	X	103675496	103688158	-	2648	protein_coding	mortality factor 4 like 2 [Source:HGNC Symbol;Acc:HGNC:16849]
ENSG00000198176	3829	4354	4432	4506	4002	4249	TFDP1	13	113584721	113641470	+	3741	protein_coding	transcription factor Dp-1 [Source:HGNC Symbol;Acc:HGNC:11749]
ENSG00000117362	4266	4203	4125	4307	4374	4030	APH1A	1	150265399	150269580	-	3473	protein_coding	aph-1 homolog A, gamma-secretase subunit [Source:HGNC Symbol;Acc:HGNC:29509]
ENSG00000172893	4086	4391	4304	4035	4243	4200	DHCR7	11	71428193	71452868	-	4160	protein_coding	7-dehydrocholesterol reductase [Source:HGNC Symbol;Acc:HGNC:2860]
ENSG00000169223	4353	4254	4028	4037	4347	4196	LMAN2	5	177331562	177351852	-	2357	protein_coding	lectin, mannose binding 2 [Source:HGNC Symbol;Acc:HGNC:16986]
ENSG00000052749	4282	3974	4466	4285	4004	4184	RRP12	10	97356358	97426076	-	8529	protein_coding	ribosomal RNA processing 12 homolog [Source:HGNC Symbol;Acc:HGNC:29100]
ENSG00000136448	3898	4304	4249	4298	4100	4305	NMT1	17	45051610	45109016	+	6669	protein_coding	N-myristoyltransferase 1 [Source:HGNC Symbol;Acc:HGNC:7857]
ENSG00000161091	4388	4644	3947	3965	4255	3892	MFSD12	19	3538261	3574290	-	5277	protein_coding	major facilitator superfamily domain containing 12 [Source:HGNC Symbol;Acc:HGNC:28299]
ENSG00000140931	4317	4645	3669	4064	4431	3930	CMTM3	16	66603874	66613892	+	3163	protein_coding	CKLF like MARVEL transmembrane domain containing 3 [Source:HGNC Symbol;Acc:HGNC:19174]
ENSG00000099624	4487	4372	3966	4168	4197	3827	ATP5F1D	19	1241746	1244826	+	2250	protein_coding	ATP synthase F1 subunit delta [Source:HGNC Symbol;Acc:HGNC:837]
ENSG00000070614	4097	4313	4119	4065	4207	4207	NDST1	5	150485818	150558211	+	9529	protein_coding	N-deacetylase and N-sulfotransferase 1 [Source:HGNC Symbol;Acc:HGNC:7680]
ENSG00000085998	4134	4011	4193	4259	4225	4183	POMGNT1	1	46188682	46220305	-	6198	protein_coding	protein O-linked mannose N-acetylglucosaminyltransferase 1 (beta 1,2-) [Source:HGNC Symbol;Acc:HGNC:19139]
ENSG00000008018	3963	4027	4285	4549	4014	4165	PSMB1	6	170535117	170553341	-	2256	protein_coding	proteasome subunit beta 1 [Source:HGNC Symbol;Acc:HGNC:9537]
ENSG00000149948	3818	4275	4194	4252	3935	4518	HMGA2	12	65824131	65966295	+	15403	protein_coding	high mobility group AT-hook 2 [Source:HGNC Symbol;Acc:HGNC:5009]
ENSG00000160209	4135	4400	3926	4061	4356	4083	PDXK	21	43719094	43762307	+	11912	protein_coding	pyridoxal kinase [Source:HGNC Symbol;Acc:HGNC:8819]
ENSG00000013364	4510	4229	3915	4129	4326	3850	MVP	16	29820394	29848039	+	6141	protein_coding	major vault protein [Source:HGNC Symbol;Acc:HGNC:7531]
ENSG00000095139	3557	4067	4519	4397	3877	4530	ARCN1	11	118572390	118603033	+	4177	protein_coding	archain 1 [Source:HGNC Symbol;Acc:HGNC:649]
ENSG00000105971	3564	4169	4380	4222	4046	4563	CAV2	7	116287380	116508541	+	6926	protein_coding	caveolin 2 [Source:HGNC Symbol;Acc:HGNC:1528]
ENSG00000113648	3969	4238	4181	4238	4215	4098	H2AFY	5	135333900	135399914	-	17730	protein_coding	H2A histone family member Y [Source:HGNC Symbol;Acc:HGNC:4740]
ENSG00000120802	3620	4089	4161	4560	3892	4599	TMPO	12	98515512	98550379	+	8593	protein_coding	thymopoietin [Source:HGNC Symbol;Acc:HGNC:11875]
ENSG00000128050	3560	3995	4369	4677	3661	4656	PAICS	4	56435741	56464579	+	7517	protein_coding	phosphoribosylaminoimidazole carboxylase and phosphoribosylaminoimidazolesuccinocarboxamide synthase [Source:HGNC Symbol;Acc:HGNC:8587]
ENSG00000189060	4464	4594	3773	3953	4282	3850	H1F0	22	37805093	37807436	+	2344	protein_coding	H1 histone family member 0 [Source:HGNC Symbol;Acc:HGNC:4714]
ENSG00000050820	4208	4167	4240	4120	4220	3922	BCAR1	16	75228187	75268053	-	9178	protein_coding	BCAR1, Cas family scaffold protein [Source:HGNC Symbol;Acc:HGNC:971]
ENSG00000164091	3867	4276	4116	4244	4098	4250	WDR82	3	52254421	52288020	-	5726	protein_coding	WD repeat domain 82 [Source:HGNC Symbol;Acc:HGNC:28826]
[truncated: 25,420 more rows]
