# Supplementary material for: Small extracellular vesicles-transported lncRNA TDRKH-AS1 derived from AOPPs-treated trophoblasts initiates endothelial cells pyroptosis through PDIA4/DDIT4 axis in preeclampsia
Source: J Transl Med. 2023 Jul 24;21:496. doi: 10.1186/s12967-023-04346-6 (PMC10364420; doi:10.1186/s12967-023-04346-6)
Supplement: Supplementary file 6 — Additional file 6: Table S5. Enriched KEGG pathways of DEGs induced by overexpression TDRKH-AS1 in HUVECs. [file 12967_2023_4346_MOESM6_ESM.xlsx]

## Sheet: KEGG
Table S5: Enriched KEGG pathways of DEGs induced by overexpression TDRKH-AS1 in HUVECs.
ID	Description	GeneRatio	BgRatio	pvalue	p.adjust	qvalue	geneID	Count
hsa04141	Protein processing in endoplasmic reticulum	50/940	171/8142	1.95747e-10	5.58257e-08	4.11347e-08	HSP90AA1/HSPH1/FBXO2/CKAP4/CAPN1/EIF2S1/SSR3/HYOU1/UBXN6/DDIT3/LMAN1/WFS1/DNAJA1/HERPUD1/DNAJB2/HSPA5/SSR1/DNAJC5/RAD23B/UBXN4/SEC63/SSR4/NFE2L2/UBQLN1/EIF2AK2/CANX/UBE2D3/LMAN2/HSP90B1/STUB1/BAX/EIF2AK4/PLAA/HSPA1B/BAG2/UBXN1/STT3B/RNF5/DNAJC10/SAR1B/HSP90AB1/SEC62/SYVN1/MOGS/MAN1A2/YOD1/SEC31A/P4HB/SEC23A/PDIA4	50
hsa03013	Nucleocytoplasmic transport	37/940	108/8142	3.48911e-10	5.58257e-08	4.11347e-08	EEF1A2/IPO7/IPO5/NUP133/KPNA2/TNPO1/NDC1/CSE1L/PNN/NCBP1/XPO1/NUP153/KPNB1/RANBP2/NMD3/TMEM33/IPO8/NUP107/AHCTF1/SEH1L/THOC2/NUP58/XPOT/KPNA3/XPO4/NUP205/XPO7/NUP88/IPO11/NUP155/NUP160/NUP35/THOC1/KPNA1/NUP50/NUP210/NUP98	37
hsa04144	Endocytosis	58/940	251/8142	1.11759e-07	1.19209e-05	8.78384e-06	CAPZA1/NEDD4L/SRC/KIF5B/SMURF2/HLA-E/ACTR2/TFRC/EHD2/HLA-A/IGF2R/PSD4/WASHC4/ITCH/CHMP6/EGFR/CLTA/HLA-B/SNX5/ARF5/ACTR3/PSD3/CLTC/PIP5KL1/PLD2/ZFYVE16/ARAP1/CHMP2A/CAPZA2/CAV1/PDCD6IP/ASAP1/ACAP2/GRK6/RAB11B/PML/ARFGEF1/VPS28/SH3GLB2/PIP5K1C/NEDD4/RAB11FIP5/VTA1/WASL/RABEP1/HLA-C/HSPA1B/RAB11FIP4/RAB31/PRKCZ/USP8/PARD6B/RAB11FIP3/AGAP3/GRK2/AP2A1/PIP5K1A/CHMP1A	58
hsa04218	Cellular senescence	40/940	156/8142	6.53146e-07	5.22517e-05	3.85012e-05	SQSTM1/ITPR3/MAP2K2/MAPK11/CDK6/NBN/CAPN1/HLA-E/RRAS/HLA-A/CDKN1A/ETS1/ATR/CXCL8/PPP1CC/AKT1/HLA-B/RB1/NFATC1/CALM2/CHEK1/E2F1/CCND3/MAPKAPK2/RBL1/NRAS/VDAC3/MAPK12/HLA-C/CCNE2/MRE11/PTEN/ZFP36L1/ITPR2/HIPK3/RBBP4/FBXW11/TGFB1/CALM1/ATM	40
hsa05165	Human papillomavirus infection	67/940	331/8142	2.16662e-06	0.000138663	0.000102173	ITGA6/WNT7B/THBS1/ISG15/MAP2K2/HES4/OASL/DVL2/LAMA5/CDK6/COL6A2/ITGA3/HLA-E/HLA-A/PPP2R1B/FAS/CDKN1A/TCIRG1/ATR/EGFR/ATP6AP1/AKT1/HLA-B/HES6/ITGB1/TADA3/RB1/WNT9A/VEGFA/HDAC2/RPS6KB1/SOS1/GNAS/COL4A2/DVL1/E2F1/EIF2AK2/CHUK/CCND3/IFNAR1/JAK1/LAMB2/PRKACA/RBL1/TCF7/WNT5B/DLG1/PPP2R5B/LLGL2/NRAS/ATP6V0D1/STAT2/BAX/HLA-C/TRADD/NOTCH1/CCNE2/BAD/PRKCZ/PTEN/NFX1/PARD6B/LAMB3/RBPJ/APC2/PPP2R1A/ATM	67
hsa04110	Cell cycle	33/940	126/8142	3.76342e-06	0.000200716	0.000147896	SFN/CDC25B/CDK6/PRKDC/CDKN1A/CCNH/STAG2/RAD21/ATR/TTK/SKP2/BUB1B/BUB1/ANAPC1/RB1/ORC3/CDC27/HDAC2/ORC4/CHEK1/E2F1/CCND3/RBL1/CDC7/STAG1/SMC3/ANAPC11/YWHAZ/CCNE2/YWHAQ/TGFB1/ATM/SMC1A	33
hsa05167	Kaposi sarcoma-associated herpesvirus infection	41/940	194/8142	7.61817e-05	0.00348259	0.00256612	C3/ITPR3/MAP2K2/MAPK11/SRC/CDK6/HLA-E/HLA-A/GNG12/FAS/CYCS/CDKN1A/CXCL8/IL6ST/PDGFB/AKT1/HLA-B/PLCG1/RB1/NFATC1/VEGFA/CALM2/E2F1/EIF2AK2/CHUK/CXCL2/IFNAR1/JAK1/MAPKAPK2/GNB2/UBC/TCF7/NRAS/NFKBIA/STAT2/MAPK12/BAX/HLA-C/TRADD/ITPR2/CALM1	41
hsa05205	Proteoglycans in cancer	42/940	205/8142	0.000130861	0.0044367	0.00326915	WNT7B/THBS1/ITPR3/MAP2K2/PLAU/MAPK11/SRC/CD63/RRAS/ERBB2/PPP1R12C/PPP1R12A/ERBB3/PTPN11/MET/FAS/CDKN1A/PPP1CC/SHH/EGFR/AKT1/PLCG1/GPC1/ITGB1/RDX/WNT9A/VEGFA/IQGAP1/RPS6KB1/CAV1/SOS1/EIF4B/VAV2/SDC1/PRKACA/WNT5B/NRAS/MAPK12/ROCK1/ITPR2/ELK1/TGFB1	42
hsa05163	Human cytomegalovirus infection	45/940	225/8142	0.000137684	0.0044367	0.00326915	ITPR3/MAP2K2/MAPK11/SRC/CDK6/PLCB3/HLA-E/HLA-A/GNG12/FAS/CYCS/CDKN1A/CXCL8/EGFR/AKT1/HLA-B/TAPBP/RB1/NFATC1/VEGFA/CALM2/RPS6KB1/SOS1/GNAS/E2F1/PLCB4/CHUK/JAK1/GNB2/PRKACA/TAP2/NRAS/NFKBIA/GNA13/MAPK12/BAX/HLA-C/TRADD/GNAI3/ADCY6/ROCK1/GNAI2/ITPR2/ELK1/CALM1	45
hsa05170	Human immunodeficiency virus 1 infection	43/940	212/8142	0.000138647	0.0044367	0.00326915	ITPR3/MAP2K2/MAPK11/HLA-E/HLA-A/GNG12/FAS/CYCS/ATR/AP1G1/AKT1/HLA-B/PLCG1/TAPBP/DCAF1/NFATC1/PAK2/CALM2/RPS6KB1/CHEK1/CUL5/CHUK/GNB2/CUL4B/TAP2/NRAS/NFKBIA/MAPK12/BAX/HLA-C/APOBEC3G/TRADD/GNAI3/BAD/GNAI2/LIMK1/AP1S1/ITPR2/MAP3K7/FBXW11/AP1M1/CALM1/ATM	43
hsa01521	EGFR tyrosine kinase inhibitor resistance	21/940	79/8142	0.000171081	0.0048229	0.00355371	MAP2K2/SRC/ERBB2/ERBB3/MET/NF1/PDGFB/EGFR/AKT1/PLCG1/VEGFA/RPS6KB1/SOS1/NRG1/EIF4E/JAK1/SHC1/NRAS/BAX/BAD/PTEN	21
hsa04142	Lysosome	30/940	132/8142	0.000180859	0.0048229	0.00355371	CTSD/PSAP/CD63/IGF2R/CTSZ/CTSB/TCIRG1/NPC2/AP1G1/SGSH/CTSA/LITAF/CLTA/ATP6AP1/NEU1/ABCA2/CLTC/CD164/PLA2G15/CTNS/NAGPA/GALNS/AP3D1/ATP6V0D1/MAN2B1/NCOA7/AP1S1/LAMP1/DMXL2/AP1M1	30
hsa05166	Human T-cell leukemia virus 1 infection	44/940	222/8142	0.00020162	0.00496296	0.00365691	MAP2K2/HLA-E/CD40/XPO1/HLA-A/TSPO/CDKN1A/ETS1/ATR/BUB1B/AKT1/HLA-B/ANAPC1/RB1/NFATC1/CDC27/ELK4/TCF3/CHEK1/E2F1/EGR1/CHUK/CCND3/VAC14/JAK1/PRKACA/CANX/DLG1/NRAS/NFKBIA/MAP3K14/VDAC3/BAX/HLA-C/ANAPC11/ADCY6/CCNE2/PTEN/CRTC3/ELK1/TGFB1/TLN1/SLC2A1/ATM	44
hsa04120	Ubiquitin mediated proteolysis	31/940	142/8142	0.000305758	0.00698875	0.0051496	BIRC3/FBXO2/UBA6/NEDD4L/SMURF2/TRIP12/HERC4/SKP2/ITCH/UBE4A/BIRC2/ANAPC1/CDC27/CUL5/CDC34/UBR5/PML/UBE2K/UBC/UBE2D3/CUL4B/NEDD4/BIRC6/CUL2/STUB1/ANAPC11/HERC3/SYVN1/UBE2L6/FBXW11/UBE2Z	31
hsa05225	Hepatocellular carcinoma	35/940	168/8142	0.000333937	0.00709912	0.00523093	HMOX1/WNT7B/MAP2K2/DVL2/CDK6/PBRM1/MET/CDKN1A/TXNRD1/EGFR/AKT1/PLCG1/RB1/WNT9A/RPS6KB1/SOS1/NFE2L2/DVL1/E2F1/LRP5/GSTP1/SHC1/TCF7/WNT5B/NRAS/BAX/ACTL6A/FRAT2/PHF10/BAD/PTEN/GSTO1/ELK1/APC2/TGFB1	35
hsa04510	Focal adhesion	40/940	201/8142	0.000354956	0.00709912	0.00523093	ITGA6/THBS1/BIRC3/LAMA5/SRC/COL6A2/ITGA3/VEGFB/MYL9/ERBB2/PPP1R12C/PPP1R12A/MET/PDGFB/PPP1CC/EGFR/AKT1/BIRC2/ITGB1/PAK2/PARVB/VEGFA/RAPGEF1/CAV1/SOS1/COL4A2/VAV2/CCND3/LAMB2/SHC1/VASP/PIP5K1C/RAP1B/ROCK1/BAD/PTEN/LAMB3/PIP5K1A/ELK1/TLN1	40
hsa05169	Epstein-Barr virus infection	40/940	202/8142	0.000394727	0.00743016	0.00547485	ISG15/PSMD12/MAPK11/CDK6/HLA-E/USP7/CD40/HLA-A/FAS/CYCS/CDKN1A/SKP2/PSMD1/MAVS/AKT1/HLA-B/TAPBP/RB1/PSMC6/HDAC2/E2F1/EIF2AK2/CHUK/CCND3/IFNAR1/JAK1/PSMC2/PSMD6/NEDD4/TAP2/NFKBIA/MAP3K14/STAT2/MAPK12/BAX/HLA-C/TRADD/CCNE2/MAP3K7/RBPJ	40
hsa04115	p53 signaling pathway	19/940	73/8142	0.000460778	0.00819162	0.00603593	THBS1/SFN/CDK6/FAS/CYCS/CDKN1A/ATR/CD82/CHEK1/CCND3/RRM2B/BAX/TP73/CCNE2/SESN2/AIFM2/RRM2/PTEN/ATM	19
hsa05203	Viral carcinogenesis	40/940	204/8142	0.000486388	0.0081918	0.00603606	C3/GSN/HDAC5/SRC/CDK6/HLA-E/USP7/HLA-A/CDKN1A/DDX3X/SKP2/IL6ST/HLA-B/RB1/HDAC2/CHEK1/HNRNPK/EIF2AK2/CCND3/VAC14/JAK1/MAPKAPK2/PRKACA/RBL1/DLG1/NRAS/NFKBIA/ATP6V0D1/VDAC3/BAX/HLA-C/YWHAZ/REL/TRADD/CCNE2/BAD/YWHAQ/GTF2H1/SP100/RBPJ	40
hsa05222	Small cell lung cancer	22/940	92/8142	0.000611574	0.00938581	0.00691586	ITGA6/BIRC3/LAMA5/CDK6/ITGA3/RXRA/CYCS/CDKN1A/SKP2/AKT1/BIRC2/ITGB1/RB1/COL4A2/E2F1/CHUK/LAMB2/NFKBIA/BAX/CCNE2/PTEN/LAMB3	22
hsa01522	Endocrine resistance	23/940	98/8142	0.000615944	0.00938581	0.00691586	MAP2K2/MAPK11/SRC/ERBB2/NCOR1/CDKN1A/EGFR/AKT1/MED1/RB1/RPS6KB1/SOS1/GNAS/E2F1/PRKACA/SHC1/NRAS/MAPK12/BAX/ADCY6/NOTCH1/BAD/CARM1	23
hsa05160	Hepatitis C	32/940	157/8142	0.00087762	0.0123141	0.00907352	MAP2K2/CDK6/EIF2S1/RXRA/PPP2R1B/FAS/CYCS/CDKN1A/EIF3E/EGFR/MAVS/AKT1/RB1/SOS1/E2F1/EIF2AK2/CHUK/CD81/IFNAR1/JAK1/NRAS/NFKBIA/STAT2/BAX/EIF2AK4/OCLN/YWHAZ/TRADD/BAD/CLDN1/YWHAQ/PPP2R1A	32
hsa04015	Rap1 signaling pathway	40/940	210/8142	0.000885074	0.0123141	0.00907352	THBS1/MAP2K2/MAPK11/SRC/PLCB3/RRAS/VEGFB/ID1/EFNA1/MET/DOCK4/PDGFB/ENAH/EGFR/AKT1/PLCG1/ITGB1/VEGFA/CALM2/RAPGEF1/GNAS/VAV2/PLCB4/INSR/RAP1GAP/VASP/RAP1B/SIPA1/RAPGEF3/NRAS/PRKD3/MAPK12/GNAI3/ADCY6/PRKCZ/GNAI2/PARD6B/RGS14/TLN1/CALM1	40
hsa05223	Non-small cell lung cancer	18/940	72/8142	0.0010772	0.0143627	0.010583	MAP2K2/CDK6/KIF5B/RXRA/ERBB2/EML4/MET/CDKN1A/EGFR/AKT1/PLCG1/RB1/SOS1/E2F1/NRAS/BAX/STK4/BAD	18
hsa03008	Ribosome biogenesis in eukaryotes	24/940	109/8142	0.00124503	0.0154224	0.0113639	HEATR1/WDR43/WDR36/GNL2/NOP58/DKC1/XPO1/MDN1/NMD3/GNL3/WDR75/SBDS/AK6/UTP15/RIOK2/UTP6/GAR1/GTPBP4/BMS1/XRN1/RPP25/XRN2/WDR3/MPHOSPH10	24
hsa00562	Inositol phosphate metabolism	18/940	73/8142	0.00127894	0.0154224	0.0113639	PLCB3/ISYNA1/IMPA2/INPPL1/MTMR14/SACM1L/PLCG1/PIP5KL1/MTMR2/CDIPT/PLCD3/PLCB4/IMPA1/ITPKB/PIP5K1C/ITPKC/PTEN/PIP5K1A	18
hsa05215	Prostate cancer	22/940	97/8142	0.00130127	0.0154224	0.0113639	HSP90AA1/MAP2K2/PLAU/ERBB2/CDKN1A/PDGFB/EGFR/AKT1/RB1/SOS1/E2F1/CHUK/GSTP1/TCF7/HSP90B1/NRAS/NFKBIA/ETV5/CCNE2/BAD/HSP90AB1/PTEN	22
hsa05132	Salmonella infection	45/940	249/8142	0.00136718	0.0156249	0.0115131	AHNAK2/HSP90AA1/MAP2K2/BIRC3/MAPK11/KIF5B/VPS18/RRAS/ACTR2/MYL9/PKN1/CSE1L/TUBA1A/CYCS/EXOC5/CXCL8/RHOB/AKT1/BIRC2/PLEKHM2/ACTR3/NCKAP1/AHNAK/RILP/KPNA3/DYNC1LI1/KLC3/CHUK/TUBB2A/ARL8A/TCF7/HSP90B1/WASL/NFKBIA/MAPK12/BAX/PLEKHM1/TRADD/MYO6/DYNLT3/DCTN2/KPNA1/HSP90AB1/MAP3K7/S100A10	45
hsa05161	Hepatitis B	32/940	162/8142	0.00151685	0.0164246	0.0121024	MAP2K2/MAPK11/SRC/FAS/CYCS/CDKN1A/DDX3X/CXCL8/ATP6AP1/MAVS/AKT1/STAT6/RB1/NFATC1/SOS1/E2F1/CHUK/IFNAR1/JAK1/NRAS/NFKBIA/STAT2/VDAC3/MAPK12/BAX/YWHAZ/CCNE2/BAD/YWHAQ/MAP3K7/ELK1/TGFB1	32
hsa05014	Amyotrophic lateral sclerosis	61/940	364/8142	0.00153981	0.0164246	0.0121024	SQSTM1/ITPR3/NDUFS8/PSMD12/MAPK11/NUP133/KIF5B/EIF2S1/NDC1/NCBP1/DDIT3/NUP153/TUBA1A/CYCS/PSMD1/RANBP2/PSMA4/PINK1/NUP107/UQCRC1/HSPA5/SEH1L/ANXA11/ATP5PB/NUP58/GPX1/PSMC6/UQCRC2/ATP5F1D/NRG1/NUP205/NUP88/HNRNPA2B1/UBQLN1/KLC3/NUP155/SETX/TUBB2A/NUP160/SRSF3/NDUFB7/PSMC2/PSMD6/NDUFA3/NUP35/WIPI2/COX8A/MAPK12/BAX/HNRNPA1/DCTN2/BAD/ULK1/NUP50/CHCHD10/COX7A2L/NUP210/HNRNPA3/NUP98/COX5B/PSMA5	61
hsa03250	Viral life cycle - HIV-1	16/940	63/8142	0.00167742	0.016902	0.0124541	XPO1/NUP153/FEZ1/RANBP2/CHMP6/CPSF6/FURIN/CCNT2/PDCD6IP/ELL2/CCNT1/AFF4/APOBEC3G/NELFB/NELFE/PSIP1	16
hsa05219	Bladder cancer	12/940	41/8142	0.00170353	0.016902	0.0124541	THBS1/MAP2K2/TYMP/SRC/ERBB2/CDKN1A/CXCL8/EGFR/RB1/VEGFA/E2F1/NRAS	12
hsa05211	Renal cell carcinoma	17/940	69/8142	0.00174302	0.016902	0.0124541	MAP2K2/PTPN11/MET/CDKN1A/ETS1/PDGFB/AKT1/PAK2/VEGFA/RAPGEF1/SOS1/RAP1B/NRAS/CUL2/BAD/TGFB1/SLC2A1	17
hsa04390	Hippo signaling pathway	31/940	157/8142	0.00179586	0.0169022	0.0124543	WNT7B/BIRC3/TEAD1/DVL2/ID1/PPP2R1B/PPP1CC/FRMD6/BIRC2/WNT9A/DVL1/TEAD2/CCND3/TCF7/WNT5B/DLG1/LLGL2/YWHAZ/TP73/CSNK1D/STK3/WWTR1/PRKCZ/MOB1B/LATS1/YWHAQ/PARD6B/FBXW11/APC2/TGFB1/PPP2R1A	31
hsa05120	Epithelial cell signaling in Helicobacter pylori infection	17/940	70/8142	0.00206031	0.0188371	0.01388	MAPK11/SRC/PTPN11/MET/TCIRG1/TJP1/CXCL8/EGFR/ATP6AP1/PLCG1/CHUK/CXCL2/NFKBIA/ATP6V0D1/MAP3K14/MAPK12/ADAM10	17
hsa00520	Amino sugar and nucleotide sugar metabolism	13/940	49/8142	0.00293847	0.0261198	0.0192461	UAP1L1/UAP1/AMDHD2/HKDC1/GMPPA/CYB5R4/PGM2/GNPNAT1/PMM1/PGM3/CYB5R3/GNPDA1/GALK1	13
hsa04070	Phosphatidylinositol signaling system	21/940	97/8142	0.00303793	0.026274	0.0193598	ITPR3/PLCB3/IMPA2/INPPL1/PIP4P1/MTMR14/SACM1L/PLCG1/MTMR2/CDIPT/PLCD3/CALM2/PLCB4/IMPA1/ITPKB/PIP5K1C/ITPKC/PTEN/ITPR2/PIP5K1A/CALM1	21
hsa03018	RNA degradation	18/940	79/8142	0.00328477	0.0276612	0.020382	HSPD1/PFKL/PNPT1/HSPA9/EXOSC9/DIS3/MTREX/CNOT1/ENO2/ZCCHC7/PABPC4/PABPC1/CNOT6/XRN1/TTC37/DCP2/LSM4/XRN2	18
hsa04621	NOD-like receptor signaling pathway	34/940	184/8142	0.00349435	0.0286716	0.0211264	HSP90AA1/ITPR3/BIRC3/CYBA/MAPK11/PLCB3/PKN1/RBCK1/CTSB/CXCL8/TRPV2/ERBIN/MAVS/BIRC2/SUGT1/DNM1L/PLCB4/PKN2/CHUK/GABARAPL1/CXCL2/IFNAR1/JAK1/NFKBIA/STAT2/VDAC3/MAPK12/ATG5/TRIP6/NLRX1/HSP90AB1/DHX33/ITPR2/MAP3K7	34
hsa05131	Shigellosis	43/940	247/8142	0.00359142	0.0287314	0.0211705	SQSTM1/C3/ITPR3/MAPK11/SRC/PLCB3/CAPN1/ACTR2/MYL9/RBCK1/HKDC1/CYCS/CXCL8/EGFR/AKT1/TNIP1/PLCG1/CBX3/ITGB1/ACTR3/PLCD3/RPS6KB1/MALT1/PLCB4/GSK3A/CHUK/UBC/UBE2D3/WIPI2/WASL/NFKBIA/CAST/MAPK12/BAX/ATG5/TRADD/ROCK1/ITPR2/MAP3K7/FBXW11/FNBP1L/TLN1/ATM	43
hsa04912	GnRH signaling pathway	20/940	93/8142	0.0040889	0.0319134	0.0235151	ITPR3/MAP2K2/MMP14/MAPK11/SRC/PLCB3/EGFR/PLD2/CALM2/SOS1/GNAS/PLCB4/EGR1/PRKACA/NRAS/MAPK12/ADCY6/ITPR2/ELK1/CALM1	20
hsa04010	MAPK signaling pathway	49/940	294/8142	0.00480801	0.0359924	0.0265207	JUND/MAPK8IP2/MAP2K2/MKNK2/MAPK11/CDC25B/RRAS/VEGFB/ERBB2/DDIT3/HSPB1/EFNA1/GNG12/ERBB3/MET/FAS/NF1/PDGFB/EGFR/AKT1/MAP3K6/NFATC1/PAK2/VEGFA/ELK4/MAPK8IP1/SOS1/CHUK/MAP4K3/INSR/MAPKAPK2/PRKACA/RAP1B/TAOK3/NRAS/MAP3K14/MAPK12/HSPA1B/STK4/TRADD/TAOK2/STK3/MAPKAPK3/CACNB3/MAP3K20/RPS6KA1/MAP3K7/ELK1/TGFB1	49
hsa04540	Gap junction	19/940	88/8142	0.00483647	0.0359924	0.0265207	ITPR3/MAP2K2/SRC/PLCB3/TUBA1A/TJP1/PDGFB/EGFR/SOS1/GNAS/PLCB4/TUBB2A/PRKACA/NRAS/GNAI3/ADCY6/CSNK1D/GNAI2/ITPR2	19
hsa05220	Chronic myeloid leukemia	17/940	76/8142	0.00514496	0.0374179	0.0275711	MAP2K2/CDK6/PTPN11/CDKN1A/AKT1/RB1/HDAC2/SOS1/E2F1/CHUK/SHC1/NRAS/NFKBIA/BAX/BCR/BAD/TGFB1	17
hsa04140	Autophagy - animal	27/940	141/8142	0.0053266	0.0378781	0.0279101	SQSTM1/DDIT4/MAP2K2/CTSD/RRAS/EIF2S1/CTSB/HMGB1/STK11/PRKAA1/MTMR14/AKT1/RPS6KB1/VAMP8/GABARAPL1/PRKACA/NRAS/WIPI2/ATG4B/ATG5/EIF2AK4/TP53INP2/BAD/ULK1/PTEN/LAMP1/MAP3K7	27
hsa04926	Relaxin signaling pathway	25/940	129/8142	0.00612223	0.0417027	0.0307283	MAP2K2/MAPK11/SRC/PLCB3/VEGFB/EDN1/GNG12/EGFR/AKT1/VEGFA/SOS1/GNAS/COL4A2/PLCB4/GNB2/PRKACA/SHC1/NRAS/NFKBIA/MAPK12/GNAI3/ADCY6/PRKCZ/GNAI2/TGFB1	25
hsa04150	mTOR signaling pathway	29/940	156/8142	0.00612508	0.0417027	0.0307283	DDIT4/WNT7B/MAP2K2/DVL2/STK11/SKP2/PRKAA1/AKT1/SEH1L/WNT9A/RPS6KB1/SOS1/DVL1/EIF4E/EIF4B/LRP5/CHUK/INSR/CLIP1/RICTOR/WNT5B/LAMTOR1/NRAS/LAMTOR5/SESN2/ULK1/PTEN/SLC3A2/RPS6KA1	29
hsa04210	Apoptosis	26/940	136/8142	0.00631274	0.0420849	0.0310099	ITPR3/MAP2K2/BIRC3/CTSD/CAPN1/EIF2S1/DDIT3/CTSZ/FAS/CTSB/TUBA1A/CYCS/AKT1/BIRC2/LMNA/ENDOG/CHUK/PTPN13/NRAS/NFKBIA/MAP3K14/BAX/TRADD/BAD/ITPR2/ATM	26
hsa04611	Platelet activation	24/940	124/8142	0.00726337	0.0474343	0.0349516	ITPR3/MAPK11/SRC/PLCB3/PPP1R12A/ORAI1/PPP1CC/AKT1/ITGB1/GNAS/VAMP8/PLCB4/PRKACA/VASP/RAP1B/GNA13/MAPK12/GNAI3/ADCY6/ROCK1/PRKCZ/GNAI2/ITPR2/TLN1	24
hsa04068	FoxO signaling pathway	25/940	131/8142	0.00748413	0.0478985	0.0352936	MAP2K2/MAPK11/PLK2/USP7/CDKN1A/STK11/SKP2/PRKAA1/EGFR/AKT1/PCK2/HOMER3/SOS1/CHUK/GABARAPL1/INSR/SETD7/PLK4/NRAS/MAPK12/STK4/SOD2/PTEN/TGFB1/ATM	25
