# Supplementary material for: Small extracellular vesicles-transported lncRNA TDRKH-AS1 derived from AOPPs-treated trophoblasts initiates endothelial cells pyroptosis through PDIA4/DDIT4 axis in preeclampsia
Source: J Transl Med. 2023 Jul 24;21:496. doi: 10.1186/s12967-023-04346-6 (PMC10364420; doi:10.1186/s12967-023-04346-6)
Supplement: Supplementary file 7 — Additional file 7: Table S6. Inflammatory and pyroptosis associated genes collected from Gene Ontology (GO), MSigDB and genecards databases. [file 12967_2023_4346_MOESM7_ESM.xlsx]

## Sheet: Inflammatory
Table S6: Inflammatory and pyroptosis associated genes collected from Gene Ontology (GO), MSigDB and genecards databases.
Gene Symbol	Source
ARPC1B	MSigDB
RASGRP1	MSigDB
GPHN	MSigDB
CDKN1B	MSigDB
SEMA4D	MSigDB
IVNS1ABP	MSigDB
MASP2	MSigDB
COL7A1	MSigDB
CARMIL2	MSigDB
CTLA4	MSigDB
ELANE	MSigDB
UNC13D	MSigDB
F13A1	MSigDB
F13B	MSigDB
CARD8	MSigDB
FCHO1	MSigDB
TNPO3	MSigDB
SLC37A4	MSigDB
PHGDH	MSigDB
OPLAH	MSigDB
IL37	MSigDB
GLRA1	MSigDB
GLRB	MSigDB
GPR35	MSigDB
HLA-B	MSigDB
HLA-DRB1	MSigDB
HPS1	MSigDB
XIAP	MSigDB
IARS1	MSigDB
GPIHBP1	MSigDB
IRGM	MSigDB
IGHM	MSigDB
FAS	MSigDB
FASLG	MSigDB
IL6	MSigDB
IL10RA	MSigDB
IL10RB	MSigDB
IL12A	MSigDB
IL12RB1	MSigDB
IRF5	MSigDB
ACADVL	MSigDB
JAK1	MSigDB
LAMA3	MSigDB
LAMB3	MSigDB
LAMC2	MSigDB
LMX1B	MSigDB
SMAD3	MSigDB
MEFV	MSigDB
MEN1	MSigDB
CIITA	MSigDB
MMP1	MSigDB
MST1	MSigDB
MYH11	MSigDB
NCF4	MSigDB
FOXP3	MSigDB
RTEL1	MSigDB
PGM3	MSigDB
ABCB1	MSigDB
PIK3CD	MSigDB
PLCG2	MSigDB
ATP7A	MSigDB
POLA1	MSigDB
POU2AF1	MSigDB
PRF1	MSigDB
FERMT1	MSigDB
INAVA	MSigDB
PRKCD	MSigDB
PSPH	MSigDB
COG6	MSigDB
NLRC4	MSigDB
IL21	MSigDB
RET	MSigDB
RFX5	MSigDB
RFXAP	MSigDB
BACH2	MSigDB
TRAPPC11	MSigDB
RPL11	MSigDB
NOD2	MSigDB
SKIV2L	MSigDB
SLC9A3	MSigDB
SPIB	MSigDB
STAT1	MSigDB
STXBP1	MSigDB
STXBP2	MSigDB
SYK	MSigDB
MAP3K7	MSigDB
TCF4	MSigDB
TGFB1	MSigDB
TGFB2	MSigDB
TGFB3	MSigDB
TGFBR1	MSigDB
TGFBR2	MSigDB
TNFAIP3	MSigDB
WAS	MSigDB
WIPF1	MSigDB
ZAP70	MSigDB
MMEL1	MSigDB
CYBC1	MSigDB
SLC2A10	MSigDB
CASP10	MSigDB
ATAD1	MSigDB
FCN3	MSigDB
RFXANK	MSigDB
STX11	MSigDB
RIPK1	MSigDB
BCL10	MSigDB
PSTPIP1	MSigDB
SLC6A5	MSigDB
ADAMTS2	MSigDB
TTC37	MSigDB
ADAMTSL2	MSigDB
LRBA	MSigDB
TNFSF15	MSigDB
ARPC1B	MSigDB
RASGRP1	MSigDB
SEMA4D	MSigDB
IVNS1ABP	MSigDB
MASP2	MSigDB
CARMIL2	MSigDB
ELANE	MSigDB
UNC13D	MSigDB
F13A1	MSigDB
F13B	MSigDB
CARD8	MSigDB
FCHO1	MSigDB
SLC37A4	MSigDB
OPLAH	MSigDB
IL37	MSigDB
GPR35	MSigDB
HLA-B	MSigDB
HLA-DRB1	MSigDB
HPS1	MSigDB
XIAP	MSigDB
GPIHBP1	MSigDB
IRGM	MSigDB
FAS	MSigDB
FASLG	MSigDB
IL6	MSigDB
IL10RA	MSigDB
IL10RB	MSigDB
ACADVL	MSigDB
JAK1	MSigDB
MEFV	MSigDB
CIITA	MSigDB
MST1	MSigDB
MYH11	MSigDB
NCF4	MSigDB
FOXP3	MSigDB
RTEL1	MSigDB
ABCB1	MSigDB
PIK3CD	MSigDB
PLCG2	MSigDB
POLA1	MSigDB
PRF1	MSigDB
FERMT1	MSigDB
INAVA	MSigDB
PRKCD	MSigDB
COG6	MSigDB
NLRC4	MSigDB
IL21	MSigDB
RET	MSigDB
RFX5	MSigDB
RFXAP	MSigDB
BACH2	MSigDB
NOD2	MSigDB
SKIV2L	MSigDB
SLC9A3	MSigDB
STAT1	MSigDB
STXBP2	MSigDB
SYK	MSigDB
MAP3K7	MSigDB
TCF4	MSigDB
TGFB1	MSigDB
TNFAIP3	MSigDB
WAS	MSigDB
WIPF1	MSigDB
ZAP70	MSigDB
CYBC1	MSigDB
CASP10	MSigDB
FCN3	MSigDB
RFXANK	MSigDB
STX11	MSigDB
RIPK1	MSigDB
BCL10	MSigDB
PSTPIP1	MSigDB
TTC37	MSigDB
LRBA	MSigDB
IL12A-AS1	MSigDB
NLRP3	MSigDB
CCR1	MSigDB
IL23R	MSigDB
HLA-B	MSigDB
UBAC2	MSigDB
FAS	MSigDB
IL10	MSigDB
IL12A	MSigDB
MEFV	MSigDB
ERAP1	MSigDB
POLG	MSigDB
NOD2	MSigDB
STAT4	MSigDB
TK2	MSigDB
TLR4	MSigDB
C4A	MSigDB
KLRC4	MSigDB
MIR718	MSigDB
APOE	MSigDB
IRAK1	MSigDB
NFKB2	MSigDB
RELA	MSigDB
SPI1	MSigDB
TLR2	MSigDB
TLR4	MSigDB
TRAF6	MSigDB
CTSL	Gene Ontology
STAT3	Gene Ontology
ALOX5AP	Gene Ontology
FOXP1	Gene Ontology
PPARD	Gene Ontology
TNFAIP8L2	Gene Ontology
ITCH	Gene Ontology
NKIRAS2	Gene Ontology
TMSB4X	Gene Ontology
NDUFC2	Gene Ontology
RELA	Gene Ontology
PSMA1	Gene Ontology
RASGRP1	Gene Ontology
TPST1	Gene Ontology
IL18RAP	Gene Ontology
BDKRB2	Gene Ontology
SBNO2	Gene Ontology
SNX4	Gene Ontology
PBXIP1	Gene Ontology
NLRP2B	Gene Ontology
NLRP5	Gene Ontology
NLRP12	Gene Ontology
NLRP11	Gene Ontology
GIT1	Gene Ontology
ZBP1	Gene Ontology
VNN1	Gene Ontology
C3AR1	Gene Ontology
NFKBIA	Gene Ontology
PNMA1	Gene Ontology
CCL3	Gene Ontology
CXCL8	Gene Ontology
CD40	Gene Ontology
C2CD4A	Gene Ontology
DEFB114	Gene Ontology
ZC3H12A	Gene Ontology
IRF3	Gene Ontology
ITIH4	Gene Ontology
H2BC1	Gene Ontology
TAC1	Gene Ontology
ZNF580	Gene Ontology
PSEN1	Gene Ontology
DAGLB	Gene Ontology
CHST4	Gene Ontology
IL6	Gene Ontology
AZU1	Gene Ontology
PYCARD	Gene Ontology
CDO1	Gene Ontology
TLR5	Gene Ontology
TLR2	Gene Ontology
EZH2	Gene Ontology
CIITA	Gene Ontology
MEFV	Gene Ontology
FFAR2	Gene Ontology
URS0000204428_9606	Gene Ontology
URS000039ED8D_9606	Gene Ontology
URS00003768C5_9606	Gene Ontology
URS000038727B_9606	Gene Ontology
URS00005B3525_9606	Gene Ontology
URS0000CCE0E6_9606	Gene Ontology
URS00004AFF8D_9606	Gene Ontology
URS00003D1AE3_9606	Gene Ontology
URS000052F380_9606	Gene Ontology
URS00000451A1_9606	Gene Ontology
URS00002C6949_9606	Gene Ontology
URS00003776C9_9606	Gene Ontology
URS00001EB9FC_9606	Gene Ontology
NOX1	Gene Ontology
CD36	Gene Ontology
CCL3L1	Gene Ontology
SMO	Gene Ontology
MYD88	Gene Ontology
FOS	Gene Ontology
TIRAP	Gene Ontology
S100A9	Gene Ontology
POLB	Gene Ontology
SELE	Gene Ontology
PER1	Gene Ontology
BIRC2	Gene Ontology
BIRC3	Gene Ontology
OGG1	Gene Ontology
IL18R1	Gene Ontology
CLOCK	Gene Ontology
C1QTNF12	Gene Ontology
MAS1	Gene Ontology
PTGER1	Gene Ontology
JAM3	Gene Ontology
CNR2	Gene Ontology
CHID1	Gene Ontology
IL36G	Gene Ontology
IL36B	Gene Ontology
IL37	Gene Ontology
GPRC5B	Gene Ontology
TREM2	Gene Ontology
FGR	Gene Ontology
RHBDF2	Gene Ontology
PIK3AP1	Gene Ontology
PLA2G10	Gene Ontology
NAPEPLD	Gene Ontology
ELF3	Gene Ontology
NLRX1	Gene Ontology
ARG2	Gene Ontology
SPINK7	Gene Ontology
MMP9	Gene Ontology
PTPRC	Gene Ontology
IGHG1	Gene Ontology
CHIA	Gene Ontology
TICAM1	Gene Ontology
IL17D	Gene Ontology
MVK	Gene Ontology
CAMK1D	Gene Ontology
IL17RA	Gene Ontology
CCRL2	Gene Ontology
PDE2A	Gene Ontology
ODAM	Gene Ontology
GPER1	Gene Ontology
S1PR3	Gene Ontology
HMGB2	Gene Ontology
STAP1	Gene Ontology
HGF	Gene Ontology
FOLR2	Gene Ontology
IL22	Gene Ontology
MAPK13	Gene Ontology
NR1H4	Gene Ontology
MAPK7	Gene Ontology
PTGER4	Gene Ontology
FASLG	Gene Ontology
AP3B1	Gene Ontology
PTGS1	Gene Ontology
PLEKHO2	Gene Ontology
P2RX1	Gene Ontology
CD200R1	Gene Ontology
VAMP8	Gene Ontology
LOXL3	Gene Ontology
TOLLIP	Gene Ontology
FFAR4	Gene Ontology
ETS1	Gene Ontology
KARS1	Gene Ontology
IDO1	Gene Ontology
TNIP1	Gene Ontology
NR1H3	Gene Ontology
NLRP2	Gene Ontology
XCR1	Gene Ontology
GPR4	Gene Ontology
BRD4	Gene Ontology
MIF	Gene Ontology
TFRC	Gene Ontology
CXCL10	Gene Ontology
PPBP	Gene Ontology
CD40LG	Gene Ontology
ORM1	Gene Ontology
FN1	Gene Ontology
C1QA	Gene Ontology
APCS	Gene Ontology
CRP	Gene Ontology
GPR33	Gene Ontology
HMGB1	Gene Ontology
IL4R	Gene Ontology
CRHBP	Gene Ontology
PLSCR1	Gene Ontology
VPS35	Gene Ontology
PLA2G7	Gene Ontology
CAMK2N1	Gene Ontology
IL20	Gene Ontology
CCL16	Gene Ontology
HDAC4	Gene Ontology
TLR3	Gene Ontology
CCL25	Gene Ontology
PLA2G3	Gene Ontology
IL13	Gene Ontology
ATM	Gene Ontology
TLR7	Gene Ontology
CD68	Gene Ontology
SPHK1	Gene Ontology
CHUK	Gene Ontology
SRC	Gene Ontology
ORM2	Gene Ontology
IL1RL1	Gene Ontology
SYT11	Gene Ontology
IL10RB	Gene Ontology
APOA2	Gene Ontology
LGALS1	Gene Ontology
APOE	Gene Ontology
APOA1	Gene Ontology
FEM1A	Gene Ontology
CXCL1	Gene Ontology
UNC13D	Gene Ontology
FPR3	Gene Ontology
CSF1	Gene Ontology
HMOX1	Gene Ontology
FANCA	Gene Ontology
NMI	Gene Ontology
CXCL3	Gene Ontology
CXCL2	Gene Ontology
EDNRB	Gene Ontology
NLRC3	Gene Ontology
PTGDR	Gene Ontology
C9J4A7	Gene Ontology
NFKB1	Gene Ontology
CMA1	Gene Ontology
CREB3L3	Gene Ontology
GPS2	Gene Ontology
SPATA2	Gene Ontology
CCL22	Gene Ontology
CMKLR1	Gene Ontology
KLRG1	Gene Ontology
LTB4R	Gene Ontology
CCL19	Gene Ontology
BLNK	Gene Ontology
IKBKG	Gene Ontology
FYN	Gene Ontology
MDK	Gene Ontology
CASP12	Gene Ontology
CXCR6	Gene Ontology
LGALS9	Gene Ontology
NPY	Gene Ontology
CCL24	Gene Ontology
SNAP23	Gene Ontology
WNT5A	Gene Ontology
CD200	Gene Ontology
PYDC2	Gene Ontology
NOD2	Gene Ontology
ALOX15	Gene Ontology
PLGRKT	Gene Ontology
CUL3	Gene Ontology
DNASE1L3	Gene Ontology
TRIM55	Gene Ontology
CX3CL1	Gene Ontology
HLA-DRB1	Gene Ontology
NOTCH1	Gene Ontology
PTX3	Gene Ontology
FURIN	Gene Ontology
CXCL11	Gene Ontology
ALOX5	Gene Ontology
ACE2	Gene Ontology
GGT5	Gene Ontology
GGT2P	Gene Ontology
DNASE1	Gene Ontology
CHI3L1	Gene Ontology
TNC	Gene Ontology
OLR1	Gene Ontology
SHPK	Gene Ontology
NRROS	Gene Ontology
REG3G	Gene Ontology
PIK3CD	Gene Ontology
STAT5B	Gene Ontology
ATRN	Gene Ontology
CCR6	Gene Ontology
CCR5	Gene Ontology
CYBB	Gene Ontology
CCR4	Gene Ontology
CCR3	Gene Ontology
CCL11	Gene Ontology
HCAR2	Gene Ontology
ADAMTS12	Gene Ontology
GPX4	Gene Ontology
SERPINF1	Gene Ontology
NINJ1	Gene Ontology
IL20RB	Gene Ontology
PDCD4	Gene Ontology
CASP5	Gene Ontology
DUSP10	Gene Ontology
SCN9A	Gene Ontology
SYK	Gene Ontology
LY96	Gene Ontology
VAMP7	Gene Ontology
CXCL17	Gene Ontology
MBL2	Gene Ontology
ITGAM	Gene Ontology
NPY5R	Gene Ontology
PYDC5	Gene Ontology
GPR68	Gene Ontology
FPR1	Gene Ontology
IL15	Gene Ontology
XCL1	Gene Ontology
NLRP6	Gene Ontology
IL1F10	Gene Ontology
NLRP7	Gene Ontology
RARRES2	Gene Ontology
HAVCR2	Gene Ontology
RAC1	Gene Ontology
MMP3	Gene Ontology
IFNA2	Gene Ontology
CNTF	Gene Ontology
PRKD1	Gene Ontology
GRN	Gene Ontology
AGER	Gene Ontology
SCUBE1	Gene Ontology
RIPK1	Gene Ontology
SCNN1B	Gene Ontology
FANCD2	Gene Ontology
ADAM8	Gene Ontology
SIRPA	Gene Ontology
ADCY1	Gene Ontology
NCF1	Gene Ontology
TLR10	Gene Ontology
PLA2G2A	Gene Ontology
ISL1	Gene Ontology
NLRP8	Gene Ontology
NLRP10	Gene Ontology
NLRP13	Gene Ontology
NLRP14	Gene Ontology
IL21	Gene Ontology
MT-RNR2	Gene Ontology
TRPV4	Gene Ontology
LYZ	Gene Ontology
LEP	Gene Ontology
CD163	Gene Ontology
SMPDL3B	Gene Ontology
IL1RL2	Gene Ontology
LACC1	Gene Ontology
SIGLEC1	Gene Ontology
PLD3	Gene Ontology
CCL20	Gene Ontology
TAC4	Gene Ontology
MGST2	Gene Ontology
PTGFR	Gene Ontology
PTGIR	Gene Ontology
A2M	Gene Ontology
NFKBIB	Gene Ontology
TRADD	Gene Ontology
RB1	Gene Ontology
F11R	Gene Ontology
CD47	Gene Ontology
PRDX2	Gene Ontology
ITGAL	Gene Ontology
ACVR1	Gene Ontology
NFE2L2	Gene Ontology
PRKCQ	Gene Ontology
GPR32P1	Gene Ontology
NOTCH2	Gene Ontology
MTOR	Gene Ontology
TNIP2	Gene Ontology
IL33	Gene Ontology
SPP1	Gene Ontology
NR1D2	Gene Ontology
CEBPB	Gene Ontology
APPL1	Gene Ontology
UGT1A1	Gene Ontology
IL10	Gene Ontology
CLU	Gene Ontology
CD5L	Gene Ontology
AHSG	Gene Ontology
GPR32	Gene Ontology
RBPJ	Gene Ontology
HYAL3	Gene Ontology
CCL26	Gene Ontology
CARD9	Gene Ontology
PLAA	Gene Ontology
DAB2IP	Gene Ontology
C5AR2	Gene Ontology
ACKR1	Gene Ontology
CAMK4	Gene Ontology
IL17A	Gene Ontology
IL23R	Gene Ontology
CSF1R	Gene Ontology
REG3A	Gene Ontology
PGLYRP1	Gene Ontology
NDST1	Gene Ontology
F8	Gene Ontology
EXT1	Gene Ontology
SOD1	Gene Ontology
RPS19	Gene Ontology
MCPH1	Gene Ontology
TRAF3IP2	Gene Ontology
NAIP	Gene Ontology
FUT4	Gene Ontology
SLC11A1	Gene Ontology
MFHAS1	Gene Ontology
CHST2	Gene Ontology
CX3CR1	Gene Ontology
SNCA	Gene Ontology
CCL4L1	Gene Ontology
MAPT	Gene Ontology
IL17B	Gene Ontology
BMP6	Gene Ontology
TBK1	Gene Ontology
NFKBID	Gene Ontology
ITGA2	Gene Ontology
IL36A	Gene Ontology
RICTOR	Gene Ontology
CCR7	Gene Ontology
CCR1	Gene Ontology
LILRB4	Gene Ontology
STK39	Gene Ontology
PRCP	Gene Ontology
MAPK14	Gene Ontology
ESR1	Gene Ontology
SIGIRR	Gene Ontology
LAT	Gene Ontology
PSTPIP1	Gene Ontology
TLR6	Gene Ontology
RPS6KA4	Gene Ontology
MACIR	Gene Ontology
LIAS	Gene Ontology
ZMPSTE24	Gene Ontology
IL17RE	Gene Ontology
NFATC4	Gene Ontology
C4B	Gene Ontology
C4A	Gene Ontology
IRGM	Gene Ontology
RABGEF1	Gene Ontology
GPX1	Gene Ontology
SHARPIN	Gene Ontology
ABCF1	Gene Ontology
REL	Gene Ontology
MAPKAPK2	Gene Ontology
SEMA7A	Gene Ontology
IL31RA	Gene Ontology
PLD4	Gene Ontology
IL27	Gene Ontology
APPL2	Gene Ontology
SOCS5	Gene Ontology
GPSM3	Gene Ontology
NFAM1	Gene Ontology
RPS6KA5	Gene Ontology
CD28	Gene Ontology
FASN	Gene Ontology
KIT	Gene Ontology
PF4V1	Gene Ontology
BTK	Gene Ontology
SAA2	Gene Ontology
SAA1	Gene Ontology
MYLK3	Gene Ontology
IL17C	Gene Ontology
NR1D1	Gene Ontology
IL1RAP	Gene Ontology
ADORA2B	Gene Ontology
ADORA2A	Gene Ontology
IL23A	Gene Ontology
CEBPA	Gene Ontology
LTB4R2	Gene Ontology
MMP25	Gene Ontology
PLA2G4B	Gene Ontology
IL17RC	Gene Ontology
EIF2AK1	Gene Ontology
TREM1	Gene Ontology
HRH4	Gene Ontology
NLRP4	Gene Ontology
LRRC19	Gene Ontology
CCN4	Gene Ontology
DROSHA	Gene Ontology
TFR2	Gene Ontology
PLA2G4C	Gene Ontology
RELB	Gene Ontology
CASP1	Gene Ontology
IL12B	Gene Ontology
LETMD1	Gene Ontology
MMP26	Gene Ontology
NUPR1	Gene Ontology
IL34	Gene Ontology
CERS6	Gene Ontology
AREL1	Gene Ontology
ACE	Gene Ontology
PGLYRP2	Gene Ontology
IL17F	Gene Ontology
ACER3	Gene Ontology
WDR83	Gene Ontology
DHX9	Gene Ontology
KPNA6	Gene Ontology
TSPAN2	Gene Ontology
GSTP1	Gene Ontology
NLRP3	Gene Ontology
XIAP	Gene Ontology
HSPG2	Gene Ontology
GGT1	Gene Ontology
TNFRSF1A	Gene Ontology
HAMP	Gene Ontology
TLR9	Gene Ontology
APOL2	Gene Ontology
SELENOS	Gene Ontology
APOL3	Gene Ontology
THBS1	Gene Ontology
TREX1	Gene Ontology
BMP2	Gene Ontology
CYP26B1	Gene Ontology
PLCG1	Gene Ontology
BPGM	Gene Ontology
IGFBP4	Gene Ontology
CELA1	Gene Ontology
TNFSF18	Gene Ontology
CYLD	Gene Ontology
EPHB2	Gene Ontology
ADA	Gene Ontology
RIPK2	Gene Ontology
CXCR3	Gene Ontology
TMIGD3	Gene Ontology
ADORA3	Gene Ontology
CASP4	Gene Ontology
GAL	Gene Ontology
TUSC2	Gene Ontology
WNK4	Gene Ontology
FUT7	Gene Ontology
PTPN2	Gene Ontology
CXCL13	Gene Ontology
CHST1	Gene Ontology
TYROBP	Gene Ontology
TYRO3	Gene Ontology
F12	Gene Ontology
HDAC9	Gene Ontology
LRFN5	Gene Ontology
TNFAIP6	Gene Ontology
HK1	Gene Ontology
MS4A2	Gene Ontology
LYN	Gene Ontology
YES1	Gene Ontology
IL5RA	Gene Ontology
VCAM1	Gene Ontology
UMOD	Gene Ontology
MMP8	Gene Ontology
SERPINE1	Gene Ontology
LGALS2	Gene Ontology
LY75	Gene Ontology
CTNNBIP1	Gene Ontology
IL1R2	Gene Ontology
HPR	Gene Ontology
HP	Gene Ontology
F2	Gene Ontology
IFI16	Gene Ontology
HIF1A	Gene Ontology
PTGIS	Gene Ontology
CCL14	Gene Ontology
NKG7	Gene Ontology
ECM1	Gene Ontology
CALCRL	Gene Ontology
DHRS7B	Gene Ontology
KLF4	Gene Ontology
CXCL5	Gene Ontology
CCL1	Gene Ontology
PARP4	Gene Ontology
EPHA2	Gene Ontology
TNIP3	Gene Ontology
AGTR1	Gene Ontology
ASS1	Gene Ontology
SCYL1	Gene Ontology
FCGR1A	Gene Ontology
AOC3	Gene Ontology
TNFRSF1B	Gene Ontology
MEP1B	Gene Ontology
JUN	Gene Ontology
ZFP36	Gene Ontology
SCYL3	Gene Ontology
TLR1	Gene Ontology
LTA	Gene Ontology
TNF	Gene Ontology
CCR2	Gene Ontology
ANO6	Gene Ontology
TRPV1	Gene Ontology
TGFB1	Gene Ontology
LDLR	Gene Ontology
PRKCD	Gene Ontology
KL	Gene Ontology
GHSR	Gene Ontology
P2RX7	Gene Ontology
LIPA	Gene Ontology
CELF1	Gene Ontology
AOAH	Gene Ontology
ADIPOQ	Gene Ontology
TTBK1	Gene Ontology
PSMB4	Gene Ontology
LBP	Gene Ontology
CXCL6	Gene Ontology
SETD6	Gene Ontology
NLRP9	Gene Ontology
ABHD12	Gene Ontology
SCGB1A1	Gene Ontology
BAP1	Gene Ontology
CCL17	Gene Ontology
PROK2	Gene Ontology
NT5E	Gene Ontology
CD200R1L	Gene Ontology
TNFAIP3	Gene Ontology
CNR1	Gene Ontology
UFL1	Gene Ontology
CCN3	Gene Ontology
PLCG2	Gene Ontology
PIK3CG	Gene Ontology
KNG1	Gene Ontology
TIMP1	Gene Ontology
C5	Gene Ontology
C3	Gene Ontology
MCOLN2	Gene Ontology
AGT	Gene Ontology
SERPINA3	Gene Ontology
SERPINA1	Gene Ontology
OSMR	Gene Ontology
PRKCZ	Gene Ontology
IFNGR2	Gene Ontology
MGLL	Gene Ontology
AKT1	Gene Ontology
TRIL	Gene Ontology
BCR	Gene Ontology
CST7	Gene Ontology
PTGER2	Gene Ontology
PTGER3	Gene Ontology
SMAD1	Gene Ontology
NFKBIZ	Gene Ontology
CXCL9	Gene Ontology
CUEDC2	Gene Ontology
TAFA3	Gene Ontology
AFAP1L2	Gene Ontology
ABCC1	Gene Ontology
TICAM2	Gene Ontology
LY86	Gene Ontology
AKNA	Gene Ontology
SELP	Gene Ontology
ITGB6	Gene Ontology
CCL7	Gene Ontology
CCL8	Gene Ontology
BST1	Gene Ontology
INS	Gene Ontology
TNFRSF4	Gene Ontology
LRRK2	Gene Ontology
ADCY7	Gene Ontology
TLR8	Gene Ontology
LPL	Gene Ontology
CYP19A1	Gene Ontology
CRH	Gene Ontology
CTSC	Gene Ontology
ADGRE5	Gene Ontology
CDH5	Gene Ontology
ZP3	Gene Ontology
TBXA2R	Gene Ontology
C5AR1	Gene Ontology
CALCA	Gene Ontology
CCL13	Gene Ontology
BCL6B	Gene Ontology
THEMIS2	Gene Ontology
FCGR2B	Gene Ontology
CD180	Gene Ontology
PARK7	Gene Ontology
ZYX	Gene Ontology
PTN	Gene Ontology
IL1RN	Gene Ontology
IL2RA	Gene Ontology
EPO	Gene Ontology
IL1B	Gene Ontology
IL1A	Gene Ontology
IFNG	Gene Ontology
FOXP3	Gene Ontology
IFI35	Gene Ontology
ELANE	Gene Ontology
CARD8	Gene Ontology
UCN	Gene Ontology
F2RL1	Gene Ontology
CCL21	Gene Ontology
ACKR2	Gene Ontology
CCL4	Gene Ontology
CD14	Gene Ontology
TLR4	Gene Ontology
IL1R1	Gene Ontology
S100A12	Gene Ontology
CDK19	Gene Ontology
CD81	Gene Ontology
PLA2G2E	Gene Ontology
STING1	Gene Ontology
PPARA	Gene Ontology
HNRNPA0	Gene Ontology
IL6R	Gene Ontology
SCG2	Gene Ontology
GPR31	Gene Ontology
MKRN2	Gene Ontology
WFDC1	Gene Ontology
IL16	Gene Ontology
DAGLA	Gene Ontology
OTULIN	Gene Ontology
ADGRE2	Gene Ontology
RHBDD3	Gene Ontology
TNFRSF11A	Gene Ontology
ITGB1	Gene Ontology
IRAK2	Gene Ontology
GHRL	Gene Ontology
CYSLTR1	Gene Ontology
SLAMF8	Gene Ontology
NOD1	Gene Ontology
IL25	Gene Ontology
CCL15	Gene Ontology
GSDMD	Gene Ontology
ADORA1	Gene Ontology
CARD18	Gene Ontology
AXL	Gene Ontology
ABCD2	Gene Ontology
PPARG	Gene Ontology
IL36RN	Gene Ontology
XCL2	Gene Ontology
SMAD3	Gene Ontology
asc-casp1-nlrp1_human	Gene Ontology
abeta-40-42_human	Gene Ontology
casp1_human-1	Gene Ontology
intg_am_b2_human	Gene Ontology
galectin-1_human	Gene Ontology
abeta-40-oligomer_human	Gene Ontology
abeta-42-oligomer_human	Gene Ontology
abeta-40-42-oligomer_human	Gene Ontology
hpse_human-1	Gene Ontology
KDM6B	Gene Ontology
BMPR1B	Gene Ontology
FABP4	Gene Ontology
CD96	Gene Ontology
SAA4	Gene Ontology
HYAL2	Gene Ontology
NCR3	Gene Ontology
IKBKB	Gene Ontology
CSRP3	Gene Ontology
AIF1L	Gene Ontology
MAP2K3	Gene Ontology
PF4	Gene Ontology
IL6ST	Gene Ontology
HDAC5	Gene Ontology
C2CD4B	Gene Ontology
ADCY8	Gene Ontology
AIM2	Gene Ontology
CD44	Gene Ontology
FFAR3	Gene Ontology
CCL5	Gene Ontology
CCL2	Gene Ontology
PJA2	Gene Ontology
GATA3	Gene Ontology
SOCS3	Gene Ontology
KRT1	Gene Ontology
AGTR2	Gene Ontology
LILRA5	Gene Ontology
CYBA	Gene Ontology
SLAMF1	Gene Ontology
KRT16	Gene Ontology
PLP1	Gene Ontology
STAB1	Gene Ontology
JAK2	Gene Ontology
NOX4	Gene Ontology
IL5	Gene Ontology
IL4	Gene Ontology
PBK	Gene Ontology
S100A8	Gene Ontology
ITGB2	Gene Ontology
NLRC4	Gene Ontology
USP18	Gene Ontology
KLKB1	Gene Ontology
APP	Gene Ontology
SUCNR1	Gene Ontology
APOD	Gene Ontology
NLRP1	Gene Ontology
CD6	Gene Ontology
PLA2G2D	Gene Ontology
IGF1	Gene Ontology
MRGPRX1	Gene Ontology
SIGLEC10	Gene Ontology
PSMA6	Gene Ontology
B4GALT1	Gene Ontology
MSMP	Gene Ontology
ASH1L	Gene Ontology
IFNGR1	Gene Ontology
IL9	Gene Ontology
FNDC4	Gene Ontology
HYAL1	Gene Ontology
IL22RA2	Gene Ontology
TSLP	Gene Ontology
HLA-E	Gene Ontology
F2R	Gene Ontology
F3	Gene Ontology
OSM	Gene Ontology
IL2	Gene Ontology
LXN	Gene Ontology
PTAFR	Gene Ontology
TACR1	Gene Ontology
RORA	Gene Ontology
TNFSF11	Gene Ontology
CXCR4	Gene Ontology
OPRM1	Gene Ontology
HRH1	Gene Ontology
PTGS2	Gene Ontology
GBA	Gene Ontology
PROC	Gene Ontology
ANXA1	Gene Ontology
ADM	Gene Ontology
GBP5	Gene Ontology
GPR17	Gene Ontology
ABCD1	Gene Ontology
GGT3P	Gene Ontology
SERPINF2	Gene Ontology
FCGR3A	Gene Ontology
HCK	Gene Ontology
PSG9	Gene Ontology
AHCY	Gene Ontology
TNFSF4	Gene Ontology
SDC1	Gene Ontology
PLK2	Gene Ontology
TCIRG1	Gene Ontology
PXK	Gene Ontology
TEK	Gene Ontology
IL18	Gene Ontology
LPCAT3	Gene Ontology
DUOXA2	Gene Ontology
DUOXA1	Gene Ontology
NFX1	Gene Ontology
NFATC3	Gene Ontology
FOXF1	Gene Ontology
AIMP1	Gene Ontology
DDT	Gene Ontology
PRDX5	Gene Ontology
LRP1	Gene Ontology
FPR2	Gene Ontology
ACP5	Gene Ontology
SETD4	Gene Ontology
CXCR2	Gene Ontology
ACOD1	Gene Ontology
NDFIP1	Gene Ontology
CCL18	Gene Ontology
CCL23	Gene Ontology
ADRA2A	Gene Ontology
PTGES	Gene Ontology
ENPP3	Gene Ontology
NOS2	Gene Ontology
RAB44	Gene Ontology
BDKRB1	Gene Ontology
IRF5	Gene Ontology
C1QTNF3	Gene Ontology
CLEC7A	Gene Ontology
BCL6	Gene Ontology
METRNL	Gene Ontology
AIF1	Gene Ontology

## Sheet: Pyroptosis
Gene Symbol	Source
GSDMD	GeneCards
GSDME	GeneCards
NLRP3	GeneCards
CASP1	GeneCards
CASP4	GeneCards
GSDMB	GeneCards
GSDMC	GeneCards
NLRP1	GeneCards
IL1B	GeneCards
GZMB	GeneCards
GSDMA	GeneCards
AIM2	GeneCards
CARD8	GeneCards
CASP8	GeneCards
GZMA	GeneCards
PYCARD	GeneCards
DPP9	GeneCards
CASP5	GeneCards
IL18	GeneCards
ZBP1	GeneCards
CASP3	GeneCards
NLRC4	GeneCards
DPP8	GeneCards
MIR223	GeneCards
CASP6	GeneCards
TRIM24	GeneCards
HMGB1	GeneCards
NAIP	GeneCards
MEFV	GeneCards
DHX9	GeneCards
NLRP9	GeneCards
STAT3	GeneCards
SIRT1	GeneCards
APIP	GeneCards
MALAT1	GeneCards
GAS5	GeneCards
CTSG	GeneCards
NEK7	GeneCards
KCNQ1OT1	GeneCards
TREM2	GeneCards
FOXO3	GeneCards
TP53	GeneCards
MIR30C1	GeneCards
NFE2L2	GeneCards
TXNIP	GeneCards
DDX3X	GeneCards
MIR22	GeneCards
NEAT1	GeneCards
MIR125A	GeneCards
FOXP3	GeneCards
SESN2	GeneCards
ELANE	GeneCards
TNF	GeneCards
GBP1	GeneCards
MEG3	GeneCards
MIR135B	GeneCards
MIR556	GeneCards
FMR1	GeneCards
MIR302A	GeneCards
UBR2	GeneCards
CPTP	GeneCards
GJA1	GeneCards
SNIP1	GeneCards
PRDM1	GeneCards
MIR214	GeneCards
PCSK9	GeneCards
VDR	GeneCards
BRD4	GeneCards
AGER	GeneCards
IKBKE	GeneCards
PKM	GeneCards
KIF23	GeneCards
IFI16	GeneCards
CRTAC1	GeneCards
SEZ6L2	GeneCards
SMIM1	GeneCards
MIR20B	GeneCards
MIR448	GeneCards
TET2	GeneCards
TRAF6	GeneCards
CTSV	GeneCards
UTS2	GeneCards
ZNF532	GeneCards
MIR155HG	GeneCards
MIR155	GeneCards
ZFAS1	GeneCards
MIR527	GeneCards
MLKL	GeneCards
PTPN11	GeneCards
MAPK14	GeneCards
NFKB1	GeneCards
APOE	GeneCards
ANXA1	GeneCards
SDHB	GeneCards
P2RX7	GeneCards
EEF2K	GeneCards
FPR2	GeneCards
HTRA1	GeneCards
PAK2	GeneCards
NDUFA13	GeneCards
CD274	GeneCards
SETD7	GeneCards
FGF21	GeneCards
MIR185	GeneCards
DLX6-AS1	GeneCards
MIR23A	GeneCards
MIR520C	GeneCards
KLF3-AS1	GeneCards
MMP1	GeneCards
IKZF1	GeneCards
BSG	GeneCards
CEBPB	GeneCards
TFAM	GeneCards
PGF	GeneCards
TRIM21	GeneCards
CEP55	GeneCards
CXCL8	GeneCards
NLRX1	GeneCards
SLC16A4	GeneCards
USF2	GeneCards
IL32	GeneCards
PIF1	GeneCards
SLC30A7	GeneCards
CHRFAM7A	GeneCards
MIR21	GeneCards
MIR124-1	GeneCards
MIR200C	GeneCards
MIR195	GeneCards
MIR485	GeneCards
MALT1	GeneCards
TLR2	GeneCards
ICAM1	GeneCards
STK4	GeneCards
GSK3B	GeneCards
PTGS2	GeneCards
MST1	GeneCards
PRF1	GeneCards
PRMT5	GeneCards
VTN	GeneCards
ELAVL1	GeneCards
MPEG1	GeneCards
STING1	GeneCards
MIR204	GeneCards
CDKN2B-AS1	GeneCards
HOTTIP	GeneCards
MIR141	GeneCards
MIR9-1	GeneCards
MIR455	GeneCards
MIR9-2	GeneCards
MIR9-3	GeneCards
MIR497	GeneCards
LINC-ROR	GeneCards
ABL1	GeneCards
EPHA2	GeneCards
HDAC6	GeneCards
PPARG	GeneCards
TLR3	GeneCards
SQSTM1	GeneCards
CDK9	GeneCards
IRF3	GeneCards
UCP1	GeneCards
TREM1	GeneCards
TSLP	GeneCards
ZDHHC1	GeneCards
HNP1	GeneCards
PTEN	GeneCards
DRD2	GeneCards
ADORA1	GeneCards
ADORA2B	GeneCards
ADORA2A	GeneCards
ADORA3	GeneCards
OSM	GeneCards
METTL3	GeneCards
PECAM1	GeneCards
METTL14	GeneCards
TRIM31	GeneCards
MIR25	GeneCards
CAMP	GeneCards
NLRP6	GeneCards
MRE11	GeneCards
FNDC4	GeneCards
FNDC5	GeneCards
MAP3K7	GeneCards
PARP1	GeneCards
USP8	GeneCards
PRKN	GeneCards
GBP5	GeneCards
NR1H2	GeneCards
MKI67	GeneCards
USP47	GeneCards
TCEA3	GeneCards
IL36G	GeneCards
IL36B	GeneCards
TP63	GeneCards
IRF1	GeneCards
IRF2	GeneCards
PRTN3	GeneCards
SERPINB1	GeneCards
IL1A	GeneCards
CHMP4B	GeneCards
DUOX1	GeneCards
APOL1	GeneCards
NLRP7	GeneCards
ANO6	GeneCards
BNIP3	GeneCards
XIST	GeneCards
MIR107	GeneCards
MIR103A1	GeneCards
MIR103A2	GeneCards
FADD	GeneCards
VCAM1	GeneCards
EZH2	GeneCards
DNMT1	GeneCards
DNMT3A	GeneCards
DNMT3B	GeneCards
BAX	GeneCards
CYCS	GeneCards
POLA1	GeneCards
BAK1	GeneCards
CHMP2B	GeneCards
EED	GeneCards
PRIM1	GeneCards
RBBP4	GeneCards
RBBP7	GeneCards
SUZ12	GeneCards
POLA2	GeneCards
CHMP2A	GeneCards
PRIM2	GeneCards
CHMP3	GeneCards
CHMP7	GeneCards
CHMP6	GeneCards
H2AX	GeneCards
CHMP4A	GeneCards
CHMP4C	GeneCards
H3-3A	GeneCards
H3-3B	GeneCards
H3C1	GeneCards
H2AC20	GeneCards
H2AZ1	GeneCards
H2BC21	GeneCards
H4-16	GeneCards
H4C1	GeneCards
H2BC4	GeneCards
H3C2	GeneCards
H3C3	GeneCards
H4C2	GeneCards
H2AC4	GeneCards
H2BC5	GeneCards
H3C12	GeneCards
H3C4	GeneCards
H4C11	GeneCards
H4C3	GeneCards
H4C8	GeneCards
H4C9	GeneCards
H2BC12	GeneCards
H2BC14	GeneCards
H2BC9	GeneCards
H3C10	GeneCards
H3C14	GeneCards
H4C12	GeneCards
H4C14	GeneCards
H4C5	GeneCards
H2AC14	GeneCards
H2AC18	GeneCards
H2AC6	GeneCards
H2AC7	GeneCards
H2AJ	GeneCards
H2AZ2	GeneCards
H2BC1	GeneCards
H2BC10	GeneCards
H2BC11	GeneCards
H2BC13	GeneCards
H2BC3	GeneCards
H2BC6	GeneCards
H3C11	GeneCards
H3C6	GeneCards
H3C7	GeneCards
H3C8	GeneCards
H4C13	GeneCards
H4C4	GeneCards
H4C6	GeneCards
H2AC8	GeneCards
H2BC15	GeneCards
H2BC17	GeneCards
H2BC7	GeneCards
H2BC8	GeneCards
H2BU1	GeneCards
H3C15	GeneCards
H3C13	GeneCards
H4C15	GeneCards
H2AB1	GeneCards
H2AC19	GeneCards
RNF103-CHMP3	GeneCards
LOC102724334	GeneCards
CAPN1	GeneCards
VIM	GeneCards
JUN	GeneCards
RIPK3	GeneCards
MIR139	GeneCards
BRCC3	GeneCards
BHLHE40	GeneCards
BHLHE41	GeneCards
ALK	GeneCards
CSNK1A1	GeneCards
BIRC3	GeneCards
TFAP2A	GeneCards
BIRC2	GeneCards
E2F4	GeneCards
UBE2D2	GeneCards
LY96	GeneCards
GLMN	GeneCards
SUGT1	GeneCards
IRGM	GeneCards
NLRP13	GeneCards
SCAF11	GeneCards
ADAMTS9-AS2	GeneCards
NINJ1	GeneCards
TUBB6	GeneCards
MYD88	GeneCards
TLR8	GeneCards
APAF1	GeneCards
NOS1	GeneCards
NOS2	GeneCards
PKN2	GeneCards
DPEP1	GeneCards
CHMP1A	GeneCards
PYDC2	GeneCards
MUC20	GeneCards
ACE2	GeneCards
EGFR	GeneCards
AKT1	GeneCards
ATF6	GeneCards
CASP9	GeneCards
ORMDL3	GeneCards
POP1	GeneCards
LINC00958	GeneCards
MIR4306	GeneCards
MDM2	GeneCards
BTK	GeneCards
BCL2	GeneCards
YWHAE	GeneCards
ANXA2	GeneCards
HSP90AA1	GeneCards
HSP90AB1	GeneCards
IL1RN	GeneCards
RIPK1	GeneCards
IFIH1	GeneCards
IRAK3	GeneCards
MELK	GeneCards
NEDD4	GeneCards
NFS1	GeneCards
YWHAZ	GeneCards
BECN1	GeneCards
CD14	GeneCards
CHI3L1	GeneCards
STXBP2	GeneCards
TLR9	GeneCards
UBE2D3	GeneCards
GSTO1	GeneCards
RAB5A	GeneCards
TNFSF13B	GeneCards
ASIC1	GeneCards
HUWE1	GeneCards
LRPPRC	GeneCards
PANX1	GeneCards
PDCD6IP	GeneCards
USP24	GeneCards
ATG7	GeneCards
IL13	GeneCards
CDC37	GeneCards
ERP44	GeneCards
IL18BP	GeneCards
TRPM2	GeneCards
VPS4B	GeneCards
ATG3	GeneCards
BST2	GeneCards
IL13RA2	GeneCards
LYST	GeneCards
STXBP3	GeneCards
GPER1	GeneCards
NCR1	GeneCards
VPS28	GeneCards
IL27	GeneCards
CLEC5A	GeneCards
SEC22B	GeneCards
SIGLEC14	GeneCards
CGAS	GeneCards
MIR15A	GeneCards
TP63	MsigDB
CHMP2B	MsigDB
BAX	MsigDB
GZMB	MsigDB
CHMP4B	MsigDB
GSDMD	MsigDB
GSDME	MsigDB
IL1A	MsigDB
CHMP3	MsigDB
IRF1	MsigDB
IL1B	MsigDB
CHMP2A	MsigDB
CASP1	MsigDB
CASP5	MsigDB
TP53	MsigDB
CHMP7	MsigDB
IL18	MsigDB
CASP3	MsigDB
CHMP4C	MsigDB
IRF2	MsigDB
CYCS	MsigDB
CHMP6	MsigDB
HMGB1	MsigDB
CASP4	MsigDB
ELANE	MsigDB
CHMP4A	MsigDB
DHX9	MsigDB
NLRP6	MsigDB
NLRP1	MsigDB
GSDMA	MsigDB
GZMA	MsigDB
NLRP9	MsigDB
NAIP	MsigDB
APIP	MsigDB
TREM2	MsigDB
GSDMB	MsigDB
GSDMC	MsigDB
NLRC4	MsigDB
ZBP1	MsigDB
CASP6	MsigDB
CASP8	MsigDB
AIM2	MsigDB
ZBP1	Gene Ontology
APIP	Gene Ontology
GZMB	Gene Ontology
PYCARD	Gene Ontology
MEFV	Gene Ontology
TREM2	Gene Ontology
GSDMA	Gene Ontology
DPP9	Gene Ontology
GSDMC	Gene Ontology
NLRP6	Gene Ontology
GSDMB	Gene Ontology
NAIP	Gene Ontology
GZMA	Gene Ontology
CASP1	Gene Ontology
DHX9	Gene Ontology
NLRP3	Gene Ontology
CASP4	Gene Ontology
GSDME	Gene Ontology
NLRP9	Gene Ontology
ELANE	Gene Ontology
CASP8	Gene Ontology
GSDMD	Gene Ontology
AIM2	Gene Ontology
NLRC4	Gene Ontology
NLRP1	Gene Ontology
CASP6	Gene Ontology
