# Supplementary material for: Small extracellular vesicles-transported lncRNA TDRKH-AS1 derived from AOPPs-treated trophoblasts initiates endothelial cells pyroptosis through PDIA4/DDIT4 axis in preeclampsia
Source: J Transl Med. 2023 Jul 24;21:496. doi: 10.1186/s12967-023-04346-6 (PMC10364420; doi:10.1186/s12967-023-04346-6)
Supplement: Supplementary file 8 — Additional file 8: Table S7. Proteins interacting with TDRKH-AS1 detected by Mass Spectrometry and enriched KEGG pathways. [file 12967_2023_4346_MOESM8_ESM.xlsx]

## Sheet: Proteins
Table S7: Proteins interacting with TDRKH-AS1 detected by Mass Spectrometry and enriched KEGG pathways.
We only chose proteins which have at least 3 peptides and only represented in the sense dataset.
Protein Name	Protein Group	Protein ID	Accession	-10lgP	Coverage (%)	Coverage (%) Sample 1	Area Sample 1	#Peptides	#Unique	#Spec Sample 1	PTM	Avg. Mass	Description	Exists in Antisense
TPM4	40	164	tr|A0A2R8YHD2|A0A2R8YHD2_HUMAN	319.38	74	74	599850	29	1	83	Carbamidomethylation; Oxidation (M)	28705	Tropomyosin alpha-4 chain (Fragment) OS=Homo sapiens OX=9606 GN=TPM4 PE=1 SV=2	No
EEF1A1P5	45	126	Q5VTE0|EF1A3_HUMAN	302.93	55	55	300970000	22	11	68	Carbamidomethylation; Acetylation (N-term); Oxidation (M)	50185	Putative elongation factor 1-alpha-like 3 OS=Homo sapiens OX=9606 GN=EEF1A1P5 PE=5 SV=1	No
IMPDH2	87	146	tr|H0Y4R1|H0Y4R1_HUMAN	286.71	49	49	45471000	21	20	35	Carbamidomethylation	51077	Inosine-5'-monophosphate dehydrogenase 2 (Fragment) OS=Homo sapiens OX=9606 GN=IMPDH2 PE=1 SV=1	No
RACK1	107	307	tr|D6RHH4|D6RHH4_HUMAN	276.72	71	71	599250	14	1	30	Carbamidomethylation; Acetylation (N-term); Oxidation (M)	25869	Receptor of-activated protein C kinase 1 OS=Homo sapiens OX=9606 GN=RACK1 PE=1 SV=1	No
CORO1C	48	139	tr|B4E3S0|B4E3S0_HUMAN	276.14	64	64	1941300	22	1	61	Carbamidomethylation; Acetylation (N-term); Oxidation (M)	41604	Coronin OS=Homo sapiens OX=9606 GN=CORO1C PE=1 SV=1	No
MPRIP	153	105	tr|J3KSW8|J3KSW8_HUMAN	268.97	30	30	NA	22	0	25	Carbamidomethylation	95929	Myosin phosphatase Rho-interacting protein (Fragment) OS=Homo sapiens OX=9606 GN=MPRIP PE=1 SV=1	No
HNRNPM	121	117	tr|A0A087X0X3|A0A087X0X3_HUMAN	254.18	32	32	25262000	21	14	28	Carbamidomethylation	77570	Heterogeneous nuclear ribonucleoprotein M OS=Homo sapiens OX=9606 GN=HNRNPM PE=1 SV=1	No
P4HB	114	165	tr|H7BZ94|H7BZ94_HUMAN	248.4	47	47	12031000	21	21	30	Carbamidomethylation	52502	Protein disulfide-isomerase OS=Homo sapiens OX=9606 GN=P4HB PE=1 SV=2	No
TNIP1	159	272	tr|A0A0A0MRZ4|A0A0A0MRZ4_HUMAN	234.83	27	27	29767000	15	15	22	Carbamidomethylation	70075	TNFAIP3-interacting protein 1 OS=Homo sapiens OX=9606 GN=TNIP1 PE=1 SV=1	No
DDX5	198	270	tr|J3KTA4|J3KTA4_HUMAN	234.82	23	23	2125700	14	7	16	Carbamidomethylation	69087	DEAD box protein 5 OS=Homo sapiens OX=9606 GN=DDX5 PE=1 SV=1	No
NOP56	155	218	tr|A0A494C128|A0A494C128_HUMAN	230.32	42	42	11127000	16	16	24	Carbamidomethylation	53050	Nucleolar protein 56 OS=Homo sapiens OX=9606 GN=NOP56 PE=1 SV=1	No
LGALS8	122	349	tr|F6V2D4|F6V2D4_HUMAN	228.31	49	49	2062000	17	3	31	Carbamidomethylation; Acetylation (N-term); Oxidation (M)	33985	Galectin OS=Homo sapiens OX=9606 GN=LGALS8 PE=1 SV=1	No
ACTG1	96	546	tr|K7EM38|K7EM38_HUMAN	227.21	92	92	370100	11	1	32	Carbamidomethylation; Acetylation (N-term); Oxidation (M)	14522	Actin cytoplasmic 2 (Fragment) OS=Homo sapiens OX=9606 GN=ACTG1 PE=1 SV=1	No
MYH2	162	217	Q9UKX2|MYH2_HUMAN	218.21	14	14	810760	22	4	25	Carbamidomethylation; Oxidation (M)	223042	Myosin-2 OS=Homo sapiens OX=9606 GN=MYH2 PE=1 SV=1	No
PABPC4	178	373	tr|H0Y5F5|H0Y5F5_HUMAN	205.3	24	24	695010	12	1	18	Carbamidomethylation	60252	Polyadenylate-binding protein (Fragment) OS=Homo sapiens OX=9606 GN=PABPC4 PE=1 SV=1	No
MYH14	206	432	Q7Z406|MYH14_HUMAN	204.25	5	5	NA	10	0	17	Carbamidomethylation	227868	Myosin-14 OS=Homo sapiens OX=9606 GN=MYH14 PE=1 SV=2	No
TOM1	247	933	tr|V9GYF4|V9GYF4_HUMAN	203.64	71	71	NA	7	0	16	Carbamidomethylation	15191	Target of Myb protein 1 (Fragment) OS=Homo sapiens OX=9606 GN=TOM1 PE=1 SV=1	No
TOM1	247	934	tr|B0QY02|B0QY02_HUMAN	203.64	63	63	NA	7	0	16	Carbamidomethylation	16944	Target of Myb protein 1 (Fragment) OS=Homo sapiens OX=9606 GN=TOM1 PE=1 SV=1	No
HSPA8	270	592	tr|E9PK54|E9PK54_HUMAN	198.8	69	69	827120	9	1	15	Carbamidomethylation; Oxidation (M)	19956	Heat shock cognate 71 kDa protein (Fragment) OS=Homo sapiens OX=9606 GN=HSPA8 PE=1 SV=8	No
MYO1C	309	1044	tr|I3L3Y6|I3L3Y6_HUMAN	198	44	44	552400	7	1	10	Carbamidomethylation; Acetylation (N-term); Oxidation (M)	19507	Unconventional myosin-Ic (Fragment) OS=Homo sapiens OX=9606 GN=MYO1C PE=1 SV=1	No
FMR1	263	543	tr|A8MQB8|A8MQB8_HUMAN	195.36	19	19	3938300	9	7	14	NA	65822	Synaptic functional regulator FMR1 OS=Homo sapiens OX=9606 GN=FMR1 PE=1 SV=1	No
FMR1	263	544	tr|G3V0J0|G3V0J0_HUMAN	195.36	19	19	3938300	9	7	14	NA	66786	Synaptic functional regulator FMR1 OS=Homo sapiens OX=9606 GN=FMR1 PE=1 SV=1	No
MYH8	224	331	P13535|MYH8_HUMAN	188.2	10	10	35097	17	1	19	Carbamidomethylation	222760	Myosin-8 OS=Homo sapiens OX=9606 GN=MYH8 PE=1 SV=3	No
GSN	241	954	tr|A0A0U1RQL8|A0A0U1RQL8_HUMAN	184.36	41	41	531290	8	1	16	Carbamidomethylation	26301	Actin-depolymerizing factor (Fragment) OS=Homo sapiens OX=9606 GN=GSN PE=1 SV=1	No
TPM2	208	840	tr|U3KQK2|U3KQK2_HUMAN	177.86	61	61	54326	9	1	20	Carbamidomethylation	12884	Tropomyosin beta chain (Fragment) OS=Homo sapiens OX=9606 GN=TPM2 PE=1 SV=1	No
TUBAL3	181	1250	A6NHL2|TBAL3_HUMAN	172.36	14	14	2901300	6	2	21	Carbamidomethylation; Oxidation (M)	49909	Tubulin alpha chain-like 3 OS=Homo sapiens OX=9606 GN=TUBAL3 PE=1 SV=2	No
HSPA1L	331	1041	P34931|HS71L_HUMAN	166.77	9	9	79726	5	1	10	NA	70375	Heat shock 70 kDa protein 1-like OS=Homo sapiens OX=9606 GN=HSPA1L PE=1 SV=2	No
HSPA1L	331	1065	tr|Q53FA3|Q53FA3_HUMAN	166.77	9	9	79726	5	1	10	NA	70404	HSPA1L (Fragment) OS=Homo sapiens OX=9606 GN=HSPA1L PE=1 SV=1	No
DIMT1	290	849	tr|A0A494C0G7|A0A494C0G7_HUMAN	166.12	19	19	6047700	6	6	10	NA	35692	rRNA adenine N(6)-methyltransferase OS=Homo sapiens OX=9606 GN=DIMT1 PE=1 SV=1	No
DES	358	1236	P17661|DESM_HUMAN	160.89	12	12	19110000	7	2	10	Oxidation (M)	53536	Desmin OS=Homo sapiens OX=9606 GN=DES PE=1 SV=3	No
CCT5	267	661	tr|E7ENZ3|E7ENZ3_HUMAN	160.7	19	19	4371000	9	8	13	Carbamidomethylation	53849	T-complex protein 1 subunit epsilon OS=Homo sapiens OX=9606 GN=CCT5 PE=1 SV=1	No
ATP6V0D1	477	1046	tr|J3QL14|J3QL14_HUMAN	159.83	25	25	4449200	6	6	6	NA	26824	V-type proton ATPase subunit d 1 (Fragment) OS=Homo sapiens OX=9606 GN=ATP6V0D1 PE=1 SV=1	No
ATP6V0D1	477	1049	tr|R4GN72|R4GN72_HUMAN	159.83	21	21	4449200	6	6	6	NA	31676	V-type proton ATPase subunit d 1 OS=Homo sapiens OX=9606 GN=ATP6V0D1 PE=1 SV=1	No
TUBB6	348	1485	tr|K7ES63|K7ES63_HUMAN	156.6	57	57	8299700	4	1	8	NA	12585	Tubulin beta chain (Fragment) OS=Homo sapiens OX=9606 GN=TUBB6 PE=1 SV=1	No
PRPS2	481	1193	P11908|PRPS2_HUMAN	156.01	19	19	56806	5	1	5	Carbamidomethylation	34769	Ribose-phosphate pyrophosphokinase 2 OS=Homo sapiens OX=9606 GN=PRPS2 PE=1 SV=2	No
SNRPA1	447	1281	P09661|RU2A_HUMAN	149.88	19	19	2321200	4	4	5	NA	28416	U2 small nuclear ribonucleoprotein A' OS=Homo sapiens OX=9606 GN=SNRPA1 PE=1 SV=2	No
SRSF4	344	1083	tr|A0A0D9SEM4|A0A0D9SEM4_HUMAN	149.32	13	13	296400	5	2	8	NA	43647	Serine/arginine-rich-splicing factor 4 (Fragment) OS=Homo sapiens OX=9606 GN=SRSF4 PE=1 SV=1	No
RO60	491	1050	P10155|RO60_HUMAN	147.19	15	15	1854700	6	6	7	NA	60671	60 kDa SS-A/Ro ribonucleoprotein OS=Homo sapiens OX=9606 GN=RO60 PE=1 SV=2	No
PSMC5	429	1199	P62195|PRS8_HUMAN	142.42	14	14	510820	5	4	6	NA	45626	26S proteasome regulatory subunit 8 OS=Homo sapiens OX=9606 GN=PSMC5 PE=1 SV=1	No
PDIA3	528	1596	tr|H7BZJ3|H7BZJ3_HUMAN	140.18	34	34	569440	4	1	6	NA	13519	Protein disulfide-isomerase A3 (Fragment) OS=Homo sapiens OX=9606 GN=PDIA3 PE=1 SV=1	No
SNRPA	645	1992	tr|M0R268|M0R268_HUMAN	139	13	13	6643900	3	3	3	NA	28388	U1 small nuclear ribonucleoprotein A (Fragment) OS=Homo sapiens OX=9606 GN=SNRPA PE=1 SV=1	No
LASP1	405	1012	tr|C9J9W2|C9J9W2_HUMAN	138.46	35	35	3821000	7	7	9	NA	18980	LIM and SH3 domain protein 1 (Fragment) OS=Homo sapiens OX=9606 GN=LASP1 PE=1 SV=1	No
LASP1	405	1013	Q14847|LASP1_HUMAN	138.46	22	22	3821000	7	7	9	NA	29717	LIM and SH3 domain protein 1 OS=Homo sapiens OX=9606 GN=LASP1 PE=1 SV=2	No
KIRREL1	438	857	Q96J84|KIRR1_HUMAN	137.65	12	12	4099500	7	7	8	NA	83536	Kin of IRRE-like protein 1 OS=Homo sapiens OX=9606 GN=KIRREL1 PE=1 SV=2	No
KIRREL1	438	867	tr|B4DN67|B4DN67_HUMAN	137.65	13	13	4099500	7	7	8	NA	72722	Kin of IRRE-like protein 1 OS=Homo sapiens OX=9606 GN=KIRREL1 PE=1 SV=1	No
KIRREL1	438	871	tr|Q5W0G0|Q5W0G0_HUMAN	137.65	15	15	4099500	7	7	8	NA	63100	Kin of IRRE-like protein 1 OS=Homo sapiens OX=9606 GN=KIRREL1 PE=1 SV=1	No
KIRREL1	438	872	tr|Q5W0F9|Q5W0F9_HUMAN	137.65	15	15	4099500	7	7	8	NA	65740	Kin of IRRE-like protein 1 OS=Homo sapiens OX=9606 GN=KIRREL1 PE=1 SV=1	No
COG4	454	1107	tr|A0A6I8PIQ6|A0A6I8PIQ6_HUMAN	137.11	11	11	1865100	7	7	7	NA	86766	Component of oligomeric Golgi complex 4 OS=Homo sapiens OX=9606 GN=COG4 PE=1 SV=1	No
COG4	454	1108	tr|A0A0A0MS45|A0A0A0MS45_HUMAN	137.11	11	11	1865100	7	7	7	NA	87184	Component of oligomeric Golgi complex 4 OS=Homo sapiens OX=9606 GN=COG4 PE=1 SV=1	No
COG4	454	1109	Q9H9E3|COG4_HUMAN	137.11	11	11	1865100	7	7	7	NA	89083	Conserved oligomeric Golgi complex subunit 4 OS=Homo sapiens OX=9606 GN=COG4 PE=1 SV=3	No
COG4	454	1110	tr|J3KNI1|J3KNI1_HUMAN	137.11	11	11	1865100	7	7	7	NA	89501	Component of oligomeric Golgi complex 4 OS=Homo sapiens OX=9606 GN=COG4 PE=1 SV=1	No
MLEC	595	1709	tr|F5H1S8|F5H1S8_HUMAN	134.6	22	22	1292500	3	3	3	NA	16729	Malectin (Fragment) OS=Homo sapiens OX=9606 GN=MLEC PE=1 SV=1	No
MLEC	595	1715	Q14165|MLEC_HUMAN	134.6	11	11	1292500	3	3	3	NA	32234	Malectin OS=Homo sapiens OX=9606 GN=MLEC PE=1 SV=1	No
ARHGAP1	478	1126	Q07960|RHG01_HUMAN	132.53	15	15	1693000	5	5	5	Carbamidomethylation	50436	Rho GTPase-activating protein 1 OS=Homo sapiens OX=9606 GN=ARHGAP1 PE=1 SV=1	No
HNRNPUL1	440	1206	tr|M0R3F1|M0R3F1_HUMAN	132.22	10	10	3030400	5	5	6	Carbamidomethylation	71730	Heterogeneous nuclear ribonucleoprotein U-like protein 1 (Fragment) OS=Homo sapiens OX=9606 GN=HNRNPUL1 PE=1 SV=1	No
KRT74	364	1518	Q7RTS7|K2C74_HUMAN	130.8	6	6	NA	5	0	8	Carbamidomethylation	57865	Keratin type II cytoskeletal 74 OS=Homo sapiens OX=9606 GN=KRT74 PE=1 SV=2	No
KRT74	364	1519	tr|F8W1S1|F8W1S1_HUMAN	130.8	6	6	NA	5	0	8	Carbamidomethylation	59407	Keratin type II cytoskeletal 74 OS=Homo sapiens OX=9606 GN=KRT74 PE=1 SV=1	No
KRT73	364	1563	Q86Y46|K2C73_HUMAN	130.8	9	9	169520	6	1	9	Carbamidomethylation	58923	Keratin type II cytoskeletal 73 OS=Homo sapiens OX=9606 GN=KRT73 PE=1 SV=1	No
RNPS1	561	1423	tr|H3BMM9|H3BMM9_HUMAN	130.33	15	15	4065300	4	4	5	Acetylation (N-term); Oxidation (M)	31701	RNA-binding protein with serine-rich domain 1 (Fragment) OS=Homo sapiens OX=9606 GN=RNPS1 PE=1 SV=1	No
RNPS1	561	1426	tr|H3BTC0|H3BTC0_HUMAN	130.33	14	14	4065300	4	4	5	Acetylation (N-term); Oxidation (M)	33878	RNA-binding protein with serine-rich domain 1 (Fragment) OS=Homo sapiens OX=9606 GN=RNPS1 PE=1 SV=1	No
RNPS1	561	1427	Q15287|RNPS1_HUMAN	130.33	14	14	4065300	4	4	5	Acetylation (N-term); Oxidation (M)	34208	RNA-binding protein with serine-rich domain 1 OS=Homo sapiens OX=9606 GN=RNPS1 PE=1 SV=1	No
RNPS1	561	1588	tr|H3BMS0|H3BMS0_HUMAN	130.33	14	14	4042200	3	3	4	Oxidation (M)	27431	RNA-binding protein with serine-rich domain 1 OS=Homo sapiens OX=9606 GN=RNPS1 PE=1 SV=1	No
ILK	372	996	Q13418|ILK_HUMAN	128.06	14	14	2202800	6	6	8	Carbamidomethylation	51419	Integrin-linked protein kinase OS=Homo sapiens OX=9606 GN=ILK PE=1 SV=2	No
ABCF3	416	1053	Q9NUQ8|ABCF3_HUMAN	126.17	9	9	1352900	6	6	7	Carbamidomethylation	79745	ATP-binding cassette sub-family F member 3 OS=Homo sapiens OX=9606 GN=ABCF3 PE=1 SV=2	No
FASTKD1	444	914	Q53R41|FAKD1_HUMAN	125.22	6	6	911940	5	5	6	NA	97411	FAST kinase domain-containing protein 1 mitochondrial OS=Homo sapiens OX=9606 GN=FASTKD1 PE=1 SV=1	No
CHTOP	385	2237	tr|A0A087X1B7|A0A087X1B7_HUMAN	124.36	51	51	1712700	4	4	8	Oxidation (M)	8520	Chromatin target of PRMT1 protein OS=Homo sapiens OX=9606 GN=CHTOP PE=1 SV=1	No
KRT72	460	1599	Q14CN4|K2C72_HUMAN	122.76	6	6	NA	5	0	6	NA	55877	Keratin type II cytoskeletal 72 OS=Homo sapiens OX=9606 GN=KRT72 PE=1 SV=2	No
UTP15	350	715	tr|H0Y8P4|H0Y8P4_HUMAN	122.51	18	18	3130200	9	9	12	Carbamidomethylation	61440	U3 small nucleolar RNA-associated protein 15 homolog (Fragment) OS=Homo sapiens OX=9606 GN=UTP15 PE=1 SV=1	No
KRT20	541	2752	P35900|K1C20_HUMAN	121.69	5	5	55087	3	1	4	Acetylation (N-term)	48487	Keratin type I cytoskeletal 20 OS=Homo sapiens OX=9606 GN=KRT20 PE=1 SV=1	No
COPG2	536	1330	Q9UBF2|COPG2_HUMAN	121.28	6	6	267180	4	2	4	Carbamidomethylation	97622	Coatomer subunit gamma-2 OS=Homo sapiens OX=9606 GN=COPG2 PE=1 SV=1	No
YWHAB	432	1570	P31946|1433B_HUMAN	120.64	16	16	202820	4	1	6	Oxidation (M)	28082	14-3-3 protein beta/alpha OS=Homo sapiens OX=9606 GN=YWHAB PE=1 SV=3	No
DCTN4	457	1253	Q9UJW0|DCTN4_HUMAN	120.36	14	14	1429700	6	6	8	Carbamidomethylation; Acetylation (N-term)	52337	Dynactin subunit 4 OS=Homo sapiens OX=9606 GN=DCTN4 PE=1 SV=1	No
ICAM1	571	2219	tr|K7EKL8|K7EKL8_HUMAN	120.35	16	16	941000	3	3	3	NA	19443	Intercellular adhesion molecule 1 (Fragment) OS=Homo sapiens OX=9606 GN=ICAM1 PE=1 SV=1	No
ICAM1	571	2378	P05362|ICAM1_HUMAN	120.35	5	5	941000	3	3	3	NA	57825	Intercellular adhesion molecule 1 OS=Homo sapiens OX=9606 GN=ICAM1 PE=1 SV=2	No
GFAP	400	1537	tr|A0A1W2PR46|A0A1W2PR46_HUMAN	119.74	7	7	NA	5	0	7	NA	57360	Glial fibrillary acidic protein OS=Homo sapiens OX=9606 GN=GFAP PE=1 SV=1	No
GFAP	400	1587	P14136|GFAP_HUMAN	119.74	9	9	NA	5	0	7	NA	49880	Glial fibrillary acidic protein OS=Homo sapiens OX=9606 GN=GFAP PE=1 SV=1	No
GFAP	400	1590	tr|A0A1X7SBR3|A0A1X7SBR3_HUMAN	119.74	8	8	NA	5	0	7	NA	54244	Glial fibrillary acidic protein OS=Homo sapiens OX=9606 GN=GFAP PE=1 SV=1	No
YWHAG	420	1357	P61981|1433G_HUMAN	119.01	15	15	785050	4	1	6	Oxidation (M)	28303	14-3-3 protein gamma OS=Homo sapiens OX=9606 GN=YWHAG PE=1 SV=2	No
VAC14	611	1826	tr|H3BUU8|H3BUU8_HUMAN	118.82	19	19	410560	3	3	3	NA	22425	Protein VAC14 homolog OS=Homo sapiens OX=9606 GN=VAC14 PE=1 SV=1	No
TOM1L2	431	1522	tr|K7ENB0|K7ENB0_HUMAN	118.81	49	49	NA	4	0	7	Carbamidomethylation	9474	TOM1-like protein 2 (Fragment) OS=Homo sapiens OX=9606 GN=TOM1L2 PE=1 SV=1	No
YWHAQ	421	1359	P27348|1433T_HUMAN	118.63	16	16	280150	4	1	6	Oxidation (M)	27764	14-3-3 protein theta OS=Homo sapiens OX=9606 GN=YWHAQ PE=1 SV=1	No
RACGAP1	551	1413	Q9H0H5|RGAP1_HUMAN	118.14	6	6	1050800	4	4	4	NA	71027	Rac GTPase-activating protein 1 OS=Homo sapiens OX=9606 GN=RACGAP1 PE=1 SV=1	No
STK3	532	1777	Q13188|STK3_HUMAN	117.79	7	7	148130	3	1	4	NA	56301	Serine/threonine-protein kinase 3 OS=Homo sapiens OX=9606 GN=STK3 PE=1 SV=2	No
CPNE1	579	1653	tr|F2Z2V0|F2Z2V0_HUMAN	117.69	7	7	958000	3	3	3	NA	58634	Copine-1 (Fragment) OS=Homo sapiens OX=9606 GN=CPNE1 PE=1 SV=1	No
CPNE1	579	1654	Q99829|CPNE1_HUMAN	117.69	7	7	958000	3	3	3	NA	59059	Copine-1 OS=Homo sapiens OX=9606 GN=CPNE1 PE=1 SV=1	No
CPNE1	579	1655	tr|B0QZ18|B0QZ18_HUMAN	117.69	7	7	958000	3	3	3	NA	59718	Copine-1 OS=Homo sapiens OX=9606 GN=CPNE1 PE=1 SV=1	No
ATXN10	470	984	Q9UBB4|ATX10_HUMAN	117.03	14	14	1723900	6	6	6	Acetylation (N-term)	53489	Ataxin-10 OS=Homo sapiens OX=9606 GN=ATXN10 PE=1 SV=1	No
SYNPO	516	1183	Q8N3V7|SYNPO_HUMAN	116.24	7	7	778340	5	5	5	NA	99463	Synaptopodin OS=Homo sapiens OX=9606 GN=SYNPO PE=1 SV=2	No
HSD17B11	503	1352	tr|D6RCD0|D6RCD0_HUMAN	115.91	28	28	1819400	5	5	7	NA	28102	Estradiol 17-beta-dehydrogenase 11 OS=Homo sapiens OX=9606 GN=HSD17B11 PE=1 SV=2	No
HSD17B11	503	1602	Q8NBQ5|DHB11_HUMAN	115.91	20	20	1487500	4	4	6	NA	32936	Estradiol 17-beta-dehydrogenase 11 OS=Homo sapiens OX=9606 GN=HSD17B11 PE=1 SV=3	No
IK	449	859	Q13123|RED_HUMAN	114.42	13	13	2603700	7	7	7	NA	65602	Protein Red OS=Homo sapiens OX=9606 GN=IK PE=1 SV=3	No
PDIA4	559	1098	P13667|PDIA4_HUMAN	114.17	8	8	1963300	5	5	5	NA	72933	Protein disulfide-isomerase A4 OS=Homo sapiens OX=9606 GN=PDIA4 PE=1 SV=2	No
PDIA4	559	1099	tr|A0A499FI48|A0A499FI48_HUMAN	114.17	8	8	1963300	5	5	5	NA	73061	Protein disulfide-isomerase OS=Homo sapiens OX=9606 GN=PDIA4 PE=1 SV=1	No
MARK2	450	898	tr|E7ETY4|E7ETY4_HUMAN	113.43	9	9	1805700	6	4	6	NA	78453	Non-specific serine/threonine protein kinase OS=Homo sapiens OX=9606 GN=MARK2 PE=1 SV=1	No
DSP	387	831	P15924|DESP_HUMAN	112.67	4	4	1687500	11	11	11	Carbamidomethylation	331774	Desmoplakin OS=Homo sapiens OX=9606 GN=DSP PE=1 SV=3	No
KRT27	433	1921	Q7Z3Y8|K1C27_HUMAN	111.78	8	8	507030	3	1	7	Oxidation (M)	49822	Keratin type I cytoskeletal 27 OS=Homo sapiens OX=9606 GN=KRT27 PE=1 SV=2	No
DYNC1LI1	568	1946	Q9Y6G9|DC1L1_HUMAN	110.81	8	8	960890	3	3	4	NA	56579	Cytoplasmic dynein 1 light intermediate chain 1 OS=Homo sapiens OX=9606 GN=DYNC1LI1 PE=1 SV=3	No
LSR	590	1671	tr|S4R3V8|S4R3V8_HUMAN	110.59	7	7	877400	4	4	4	NA	66176	Lipolysis-stimulated lipoprotein receptor OS=Homo sapiens OX=9606 GN=LSR PE=1 SV=2	No
LSR	590	1672	Q86X29|LSR_HUMAN	110.59	7	7	877400	4	4	4	NA	71439	Lipolysis-stimulated lipoprotein receptor OS=Homo sapiens OX=9606 GN=LSR PE=1 SV=4	No
NCLN	535	1299	Q969V3|NCLN_HUMAN	109.08	11	11	707510	5	5	5	NA	62974	Nicalin OS=Homo sapiens OX=9606 GN=NCLN PE=1 SV=2	No
PDIA6	613	1934	Q15084|PDIA6_HUMAN	108.41	9	9	319700	3	3	3	NA	48121	Protein disulfide-isomerase A6 OS=Homo sapiens OX=9606 GN=PDIA6 PE=1 SV=1	No
MYL9	525	1428	P24844|MYL9_HUMAN	106.34	34	34	319200	5	1	6	NA	19827	Myosin regulatory light polypeptide 9 OS=Homo sapiens OX=9606 GN=MYL9 PE=1 SV=4	No
ARPC4-TTLL3	591	1685	tr|H7C0A3|H7C0A3_HUMAN	105.32	25	25	1091200	4	4	4	Acetylation (N-term)	19407	ARPC4-TTLL3 readthrough (Fragment) OS=Homo sapiens OX=9606 GN=ARPC4-TTLL3 PE=3 SV=1	No
ARPC4	591	1686	P59998|ARPC4_HUMAN	105.32	25	25	1091200	4	4	4	Acetylation (N-term)	19667	Actin-related protein 2/3 complex subunit 4 OS=Homo sapiens OX=9606 GN=ARPC4 PE=1 SV=3	No
ARPC4-TTLL3	591	1687	tr|F8WCF6|F8WCF6_HUMAN	105.32	23	23	1091200	4	4	4	Acetylation (N-term)	21059	Actin-related protein 2/3 complex subunit 4 OS=Homo sapiens OX=9606 GN=ARPC4-TTLL3 PE=3 SV=1	No
SLC25A19	482	1237	Q9HC21|TPC_HUMAN	104.97	14	14	1081900	5	5	5	NA	35511	Mitochondrial thiamine pyrophosphate carrier OS=Homo sapiens OX=9606 GN=SLC25A19 PE=1 SV=1	No
KRT78	582	1700	Q8N1N4|K2C78_HUMAN	101.82	7	7	480400	5	2	5	Carbamidomethylation	56866	Keratin type II cytoskeletal 78 OS=Homo sapiens OX=9606 GN=KRT78 PE=1 SV=2	No
IMPDH1	566	1611	tr|A0A3B3IRL5|A0A3B3IRL5_HUMAN	101.53	8	8	515440	3	2	3	NA	54391	Inosine-5'-monophosphate dehydrogenase (Fragment) OS=Homo sapiens OX=9606 GN=IMPDH1 PE=1 SV=1	No
IMPDH1	566	1612	tr|C9J381|C9J381_HUMAN	101.53	8	8	515440	3	2	3	NA	55278	Inosine-5'-monophosphate dehydrogenase OS=Homo sapiens OX=9606 GN=IMPDH1 PE=1 SV=1	No
RIN1	600	1779	tr|E9PNR2|E9PNR2_HUMAN	101.33	5	5	453140	3	3	3	NA	66546	Ras and Rab interactor 1 OS=Homo sapiens OX=9606 GN=RIN1 PE=1 SV=1	No
RIN1	600	1780	Q13671|RIN1_HUMAN	101.33	4	4	453140	3	3	3	NA	84099	Ras and Rab interactor 1 OS=Homo sapiens OX=9606 GN=RIN1 PE=1 SV=4	No
EIF3E	515	1030	P60228|EIF3E_HUMAN	101.22	16	16	3607300	6	6	6	Carbamidomethylation	52221	Eukaryotic translation initiation factor 3 subunit E OS=Homo sapiens OX=9606 GN=EIF3E PE=1 SV=1	No
YARS1	521	1324	tr|A0A6Q8PFX2|A0A6Q8PFX2_HUMAN	100.11	11	11	639380	4	4	4	NA	53593	Tyrosine--tRNA ligase cytoplasmic OS=Homo sapiens OX=9606 GN=YARS1 PE=4 SV=1	No
YARS1	521	1328	P54577|SYYC_HUMAN	100.11	10	10	639380	4	4	4	NA	59144	Tyrosine--tRNA ligase cytoplasmic OS=Homo sapiens OX=9606 GN=YARS1 PE=1 SV=4	No
CDK5	473	1329	Q00535|CDK5_HUMAN	98.14	14	14	540910	5	4	6	NA	33304	Cyclin-dependent-like kinase 5 OS=Homo sapiens OX=9606 GN=CDK5 PE=1 SV=3	No
PANK4	686	2227	tr|E9PHT6|E9PHT6_HUMAN	97.5	4	4	561340	3	3	3	NA	81386	4'-phosphopantetheine phosphatase OS=Homo sapiens OX=9606 GN=PANK4 PE=1 SV=3	No
PANK4	686	2228	Q9NVE7|PANK4_HUMAN	97.5	4	4	561340	3	3	3	NA	85991	4'-phosphopantetheine phosphatase OS=Homo sapiens OX=9606 GN=PANK4 PE=1 SV=1	No
MVP	612	1879	Q14764|MVP_HUMAN	97.33	4	4	472130	3	3	3	NA	99327	Major vault protein OS=Homo sapiens OX=9606 GN=MVP PE=1 SV=4	No
HNRNPU	575	1440	tr|A0A1X7SBS1|A0A1X7SBS1_HUMAN	96.84	9	9	1680700	5	5	5	NA	81795	Heterogeneous nuclear ribonucleoprotein U OS=Homo sapiens OX=9606 GN=HNRNPU PE=1 SV=1	No
RAI14	495	1068	Q9P0K7|RAI14_HUMAN	95.39	8	8	1924600	7	7	7	Acetylation (N-term)	110041	Ankycorbin OS=Homo sapiens OX=9606 GN=RAI14 PE=1 SV=2	No
CUL1	544	1902	tr|A0A590UJ56|A0A590UJ56_HUMAN	95.31	5	5	757080	3	3	4	NA	74733	Cullin-1 OS=Homo sapiens OX=9606 GN=CUL1 PE=1 SV=1	No
CUL1	544	1903	tr|A0A590UJC4|A0A590UJC4_HUMAN	95.31	5	5	757080	3	3	4	NA	78374	Cullin-1 OS=Homo sapiens OX=9606 GN=CUL1 PE=1 SV=1	No
CUL1	544	1904	tr|A0A590UJR3|A0A590UJR3_HUMAN	95.31	4	4	757080	3	3	4	NA	84571	Cullin-1 OS=Homo sapiens OX=9606 GN=CUL1 PE=1 SV=1	No
CUL1	544	1905	tr|A0A590UJ21|A0A590UJ21_HUMAN	95.31	4	4	757080	3	3	4	NA	84334	Cullin-1 OS=Homo sapiens OX=9606 GN=CUL1 PE=1 SV=1	No
CUL1	544	1906	tr|A0A0C4DGX4|A0A0C4DGX4_HUMAN	95.31	4	4	757080	3	3	4	NA	87388	Cullin-1 OS=Homo sapiens OX=9606 GN=CUL1 PE=1 SV=1	No
CUL1	544	1907	tr|A0A590UJ50|A0A590UJ50_HUMAN	95.31	4	4	757080	3	3	4	NA	87623	Cullin-1 OS=Homo sapiens OX=9606 GN=CUL1 PE=1 SV=1	No
CUL1	544	1909	Q13616|CUL1_HUMAN	95.31	4	4	757080	3	3	4	NA	89678	Cullin-1 OS=Homo sapiens OX=9606 GN=CUL1 PE=1 SV=2	No
TRAP1	396	1953	Q12931|TRAP1_HUMAN	95.05	7	7	256050	4	2	8	NA	80110	Heat shock protein 75 kDa mitochondrial OS=Homo sapiens OX=9606 GN=TRAP1 PE=1 SV=3	No
RBMS2	657	2118	tr|F8W1T6|F8W1T6_HUMAN	92.81	14	14	2248100	3	3	3	Carbamidomethylation	37187	RNA-binding motif single-stranded-interacting protein 2 OS=Homo sapiens OX=9606 GN=RBMS2 PE=1 SV=1	No
MTHFD2	603	2182	tr|B9A062|B9A062_HUMAN	92.43	14	14	1591300	3	3	4	NA	23867	Methenyltetrahydrofolate cyclohydrolase OS=Homo sapiens OX=9606 GN=MTHFD2 PE=1 SV=1	No
MTHFD2	603	2183	P13995|MTDC_HUMAN	92.43	9	9	1591300	3	3	4	NA	37895	Bifunctional methylenetetrahydrofolate dehydrogenase/cyclohydrolase mitochondrial OS=Homo sapiens OX=9606 GN=MTHFD2 PE=1 SV=2	No
TBC1D5	586	1754	Q92609|TBCD5_HUMAN	91.6	4	4	793210	3	3	3	NA	89004	TBC1 domain family member 5 OS=Homo sapiens OX=9606 GN=TBC1D5 PE=1 SV=1	No
TBC1D5	586	1925	tr|C9J3F6|C9J3F6_HUMAN	91.6	6	6	793210	3	3	3	NA	67534	TBC1 domain family member 5 OS=Homo sapiens OX=9606 GN=TBC1D5 PE=1 SV=1	No
DDX51	630	2085	Q8N8A6|DDX51_HUMAN	90.45	6	6	257520	3	3	3	NA	72457	ATP-dependent RNA helicase DDX51 OS=Homo sapiens OX=9606 GN=DDX51 PE=1 SV=3	No
OPA1	627	2000	tr|A0A2R8YD53|A0A2R8YD53_HUMAN	88.45	5	5	575470	3	3	3	NA	64900	Dynamin-like 120 kDa protein form S1 OS=Homo sapiens OX=9606 GN=OPA1 PE=1 SV=1	No
OPA1	627	2004	tr|A0A2R8YGE5|A0A2R8YGE5_HUMAN	88.45	4	4	575470	3	3	3	NA	76138	Dynamin-like 120 kDa protein form S1 (Fragment) OS=Homo sapiens OX=9606 GN=OPA1 PE=1 SV=1	No
OPA1	627	2010	O60313|OPA1_HUMAN	88.45	3	3	575470	3	3	3	NA	111630	Dynamin-like 120 kDa protein mitochondrial OS=Homo sapiens OX=9606 GN=OPA1 PE=1 SV=3	No
OPA1	627	2011	tr|A0A2R8YE78|A0A2R8YE78_HUMAN	88.45	3	3	575470	3	3	3	NA	112063	Dynamin-like 120 kDa protein form S1 OS=Homo sapiens OX=9606 GN=OPA1 PE=1 SV=1	No
OPA1	627	2030	tr|A0A2R8Y3X5|A0A2R8Y3X5_HUMAN	88.45	3	3	575470	3	3	3	NA	99133	Dynamin-like 120 kDa protein form S1 OS=Homo sapiens OX=9606 GN=OPA1 PE=1 SV=1	No
OPA1	627	2103	tr|A0A2R8Y4Q3|A0A2R8Y4Q3_HUMAN	88.45	6	6	575470	3	3	3	NA	46647	Dynamin-like 120 kDa protein form S1 OS=Homo sapiens OX=9606 GN=OPA1 PE=1 SV=1	No
ATL3	625	2052	tr|F5GWF8|F5GWF8_HUMAN	88.41	18	18	725600	3	3	4	NA	18404	Atlastin-3 (Fragment) OS=Homo sapiens OX=9606 GN=ATL3 PE=1 SV=1	No
TAF1A	593	1693	Q15573|TAF1A_HUMAN	87.63	7	7	669450	3	3	3	NA	52676	TATA box-binding protein-associated factor RNA polymerase I subunit A OS=Homo sapiens OX=9606 GN=TAF1A PE=1 SV=1	No
RBM17	543	1573	Q96I25|SPF45_HUMAN	87.49	9	9	1738600	4	4	4	NA	44962	Splicing factor 45 OS=Homo sapiens OX=9606 GN=RBM17 PE=1 SV=1	No
IKBIP	680	2125	Q70UQ0|IKIP_HUMAN	86.64	9	9	507180	3	3	3	NA	39309	Inhibitor of nuclear factor kappa-B kinase-interacting protein OS=Homo sapiens OX=9606 GN=IKBIP PE=1 SV=1	No
DNAJC7	554	1381	tr|K7EK03|K7EK03_HUMAN	86.3	19	19	2097200	5	5	6	Carbamidomethylation	27735	DnaJ homolog subfamily C member 7 (Fragment) OS=Homo sapiens OX=9606 GN=DNAJC7 PE=1 SV=10	No
DNAJC7	554	1382	tr|K7EPP7|K7EPP7_HUMAN	86.3	18	18	2097200	5	5	6	Carbamidomethylation	28704	DnaJ homolog subfamily C member 7 OS=Homo sapiens OX=9606 GN=DNAJC7 PE=1 SV=1	No
DNAJC7	554	1383	tr|K7EIH8|K7EIH8_HUMAN	86.3	17	17	2097200	5	5	6	Carbamidomethylation	30445	DnaJ homolog subfamily C member 7 (Fragment) OS=Homo sapiens OX=9606 GN=DNAJC7 PE=1 SV=9	No
DNAJC7	554	1396	tr|K7ER44|K7ER44_HUMAN	86.3	11	11	2097200	5	5	6	Carbamidomethylation	45732	DnaJ homolog subfamily C member 7 OS=Homo sapiens OX=9606 GN=DNAJC7 PE=1 SV=2	No
SUCLG1	653	2001	tr|A0A494C0D1|A0A494C0D1_HUMAN	86.1	19	19	2638500	3	3	3	Carbamidomethylation	22458	Succinate--CoA ligase [ADP/GDP-forming] subunit alpha mitochondrial OS=Homo sapiens OX=9606 GN=SUCLG1 PE=1 SV=1	No
VPS26A	616	1984	tr|S4R3Q6|S4R3Q6_HUMAN	85.18	19	19	386250	3	3	3	NA	26197	Vacuolar protein sorting-associated protein 26A OS=Homo sapiens OX=9606 GN=VPS26A PE=1 SV=1	No
VPS26A	616	1985	O75436|VP26A_HUMAN	85.18	13	13	386250	3	3	3	NA	38170	Vacuolar protein sorting-associated protein 26A OS=Homo sapiens OX=9606 GN=VPS26A PE=1 SV=2	No
PYCR1	637	2089	tr|J3QKT4|J3QKT4_HUMAN	83.07	14	14	1523200	3	2	4	Carbamidomethylation	25627	Pyrroline-5-carboxylate reductase (Fragment) OS=Homo sapiens OX=9606 GN=PYCR1 PE=1 SV=1	No
VCP	448	1364	P55072|TERA_HUMAN	82.32	7	7	637470	6	6	9	NA	89322	Transitional endoplasmic reticulum ATPase OS=Homo sapiens OX=9606 GN=VCP PE=1 SV=4	No
FPGS	663	2252	Q05932|FOLC_HUMAN	81.45	7	7	722970	3	3	3	NA	64609	Folylpolyglutamate synthase mitochondrial OS=Homo sapiens OX=9606 GN=FPGS PE=1 SV=3	No
CAPN2	644	1981	P17655|CAN2_HUMAN	79.78	6	6	660470	4	4	5	Carbamidomethylation	79995	Calpain-2 catalytic subunit OS=Homo sapiens OX=9606 GN=CAPN2 PE=1 SV=6	No
BUB3	537	1366	tr|J3QT28|J3QT28_HUMAN	79.26	22	22	1310700	5	5	5	Carbamidomethylation	31704	Mitotic checkpoint protein BUB3 (Fragment) OS=Homo sapiens OX=9606 GN=BUB3 PE=1 SV=1	No
BUB3	537	1368	O43684|BUB3_HUMAN	79.26	19	19	1310700	5	5	5	Carbamidomethylation	37155	Mitotic checkpoint protein BUB3 OS=Homo sapiens OX=9606 GN=BUB3 PE=1 SV=1	No
DVL2	604	2198	tr|I3L2N2|I3L2N2_HUMAN	78.98	4	4	264950	3	3	4	NA	78376	Segment polarity protein dishevelled homolog DVL-2 OS=Homo sapiens OX=9606 GN=DVL2 PE=1 SV=1	No
DVL2	604	2199	O14641|DVL2_HUMAN	78.98	4	4	264950	3	3	4	NA	78948	Segment polarity protein dishevelled homolog DVL-2 OS=Homo sapiens OX=9606 GN=DVL2 PE=1 SV=1	No
RTN4	639	2139	tr|F8W914|F8W914_HUMAN	78.38	10	10	2855400	3	3	3	NA	37145	Reticulon OS=Homo sapiens OX=9606 GN=RTN4 PE=1 SV=1	No
P4HA2	412	1301	O15460|P4HA2_HUMAN	77.67	15	15	1568200	6	6	8	Carbamidomethylation	60902	Prolyl 4-hydroxylase subunit alpha-2 OS=Homo sapiens OX=9606 GN=P4HA2 PE=1 SV=1	No
CHMP4B	636	1947	Q9H444|CHM4B_HUMAN	76.36	28	28	1257600	4	4	6	NA	24950	Charged multivesicular body protein 4b OS=Homo sapiens OX=9606 GN=CHMP4B PE=1 SV=1	No
DBNL	629	2053	tr|B4DDD6|B4DDD6_HUMAN	75.82	8	8	1532400	3	3	3	Acetylation (N-term)	45746	Drebrin-like protein OS=Homo sapiens OX=9606 GN=DBNL PE=1 SV=1	No
DBNL	629	2054	Q9UJU6|DBNL_HUMAN	75.82	8	8	1532400	3	3	3	Acetylation (N-term)	48207	Drebrin-like protein OS=Homo sapiens OX=9606 GN=DBNL PE=1 SV=1	No
FBL	679	2098	tr|M0R0P1|M0R0P1_HUMAN	75.36	13	13	662320	3	3	3	NA	24544	rRNA 2'-O-methyltransferase fibrillarin (Fragment) OS=Homo sapiens OX=9606 GN=FBL PE=1 SV=1	No
FBL	679	2099	tr|M0R299|M0R299_HUMAN	75.36	13	13	662320	3	3	3	NA	25308	rRNA 2'-O-methyltransferase fibrillarin (Fragment) OS=Homo sapiens OX=9606 GN=FBL PE=1 SV=1	No
FBL	679	2100	tr|M0QXL5|M0QXL5_HUMAN	75.36	12	12	662320	3	3	3	NA	26639	rRNA 2'-O-methyltransferase fibrillarin (Fragment) OS=Homo sapiens OX=9606 GN=FBL PE=1 SV=1	No
FBL	679	2101	tr|M0R2Q4|M0R2Q4_HUMAN	75.36	11	11	662320	3	3	3	NA	29182	rRNA 2'-O-methyltransferase fibrillarin (Fragment) OS=Homo sapiens OX=9606 GN=FBL PE=1 SV=1	No
FBL	679	2105	P22087|FBRL_HUMAN	75.36	9	9	662320	3	3	3	NA	33784	rRNA 2'-O-methyltransferase fibrillarin OS=Homo sapiens OX=9606 GN=FBL PE=1 SV=2	No
MET	588	1798	P08581|MET_HUMAN	75.11	2	2	367780	3	3	3	NA	155541	Hepatocyte growth factor receptor OS=Homo sapiens OX=9606 GN=MET PE=1 SV=4	No
PPA1	602	2003	Q15181|IPYR_HUMAN	75.04	14	14	1014700	3	3	4	NA	32660	Inorganic pyrophosphatase OS=Homo sapiens OX=9606 GN=PPA1 PE=1 SV=2	No
SNAP29	660	2185	O95721|SNP29_HUMAN	74.07	12	12	1651600	3	3	4	NA	28970	Synaptosomal-associated protein 29 OS=Homo sapiens OX=9606 GN=SNAP29 PE=1 SV=1	No
DNM1L	678	2082	O00429|DNM1L_HUMAN	71.89	4	4	150170	3	3	3	NA	81877	Dynamin-1-like protein OS=Homo sapiens OX=9606 GN=DNM1L PE=1 SV=2	No
PIP4P1	687	2241	Q86T03|PP4P1_HUMAN	71.67	12	12	751070	3	3	3	Carbamidomethylation	29470	Type 1 phosphatidylinositol 4 5-bisphosphate 4-phosphatase OS=Homo sapiens OX=9606 GN=PIP4P1 PE=1 SV=1	No
SERPINB12	659	2180	Q96P63|SPB12_HUMAN	67.5	8	8	463140	3	3	3	NA	46276	Serpin B12 OS=Homo sapiens OX=9606 GN=SERPINB12 PE=1 SV=1	No
LMNA	754	1784	tr|A0A6Q8PF80|A0A6Q8PF80_HUMAN	62.94	16	16	681890	5	5	5	NA	38641	Prelamin-A/C OS=Homo sapiens OX=9606 GN=LMNA PE=4 SV=1	No
LMNA	754	1785	tr|Q3BDU5|Q3BDU5_HUMAN	62.94	11	11	681890	5	5	5	NA	55638	Prelamin-A/C OS=Homo sapiens OX=9606 GN=LMNA PE=1 SV=1	No
LMNA	754	1786	tr|A0A6Q8PHQ9|A0A6Q8PHQ9_HUMAN	62.94	11	11	681890	5	5	5	NA	58496	Prelamin-A/C OS=Homo sapiens OX=9606 GN=LMNA PE=4 SV=1	No
LMNA	754	2132	tr|A0A6Q8PGH0|A0A6Q8PGH0_HUMAN	62.94	16	16	287730	3	3	3	NA	24202	Prelamin-A/C OS=Homo sapiens OX=9606 GN=LMNA PE=4 SV=1	No
LMNA	754	2146	tr|A0A6Q8PFM1|A0A6Q8PFM1_HUMAN	62.94	28	28	287730	3	3	3	NA	14023	Prelamin-A/C OS=Homo sapiens OX=9606 GN=LMNA PE=4 SV=1	No
LMNA	754	2147	tr|A0A6Q8PF59|A0A6Q8PF59_HUMAN	62.94	27	27	287730	3	3	3	NA	14221	Prelamin-A/C OS=Homo sapiens OX=9606 GN=LMNA PE=4 SV=1	No
CLTA	640	2260	P09496|CLCA_HUMAN	62.53	8	8	1378500	3	3	5	NA	27077	Clathrin light chain A OS=Homo sapiens OX=9606 GN=CLTA PE=1 SV=1	No
CLTA	640	3211	tr|F8WF69|F8WF69_HUMAN	62.53	7	7	1378500	3	3	5	NA	27818	Clathrin light chain OS=Homo sapiens OX=9606 GN=CLTA PE=1 SV=1	No
SPECC1	767	2247	Q5M775|CYTSB_HUMAN	62.43	5	5	476740	3	3	3	NA	118585	Cytospin-B OS=Homo sapiens OX=9606 GN=SPECC1 PE=1 SV=1	No
PDCD6IP	635	1800	Q8WUM4|PDC6I_HUMAN	61.64	3	3	400940	3	3	3	NA	96023	Programmed cell death 6-interacting protein OS=Homo sapiens OX=9606 GN=PDCD6IP PE=1 SV=1	No
LUZP1	631	2159	Q86V48|LUZP1_HUMAN	60.13	4	4	177850	3	3	3	NA	120275	Leucine zipper protein 1 OS=Homo sapiens OX=9606 GN=LUZP1 PE=1 SV=2	No
MAGED2	765	2023	tr|Q5H909|Q5H909_HUMAN	59.57	4	4	649860	3	3	3	NA	63139	Melanoma-associated antigen D2 OS=Homo sapiens OX=9606 GN=MAGED2 PE=1 SV=2	No
MAGED2	765	2026	Q9UNF1|MAGD2_HUMAN	59.57	4	4	649860	3	3	3	NA	64954	Melanoma-associated antigen D2 OS=Homo sapiens OX=9606 GN=MAGED2 PE=1 SV=2	No
MTCH2	662	2242	Q9Y6C9|MTCH2_HUMAN	53.58	15	15	1182600	3	3	3	NA	33331	Mitochondrial carrier homolog 2 OS=Homo sapiens OX=9606 GN=MTCH2 PE=1 SV=1	No
UFL1	638	2005	O94874|UFL1_HUMAN	52.39	5	5	14632000	4	4	4	NA	89595	E3 UFM1-protein ligase 1 OS=Homo sapiens OX=9606 GN=UFL1 PE=1 SV=2	No
DLST	562	2222	P36957|ODO2_HUMAN	48.71	5	5	1469400	3	3	6	NA	48755	Dihydrolipoyllysine-residue succinyltransferase component of 2-oxoglutarate dehydrogenase complex mitochondrial OS=Homo sapiens OX=9606 GN=DLST PE=1 SV=4	No
CCT3	799	2320	P49368|TCPG_HUMAN	46.75	5	5	498380	3	3	3	NA	60534	T-complex protein 1 subunit gamma OS=Homo sapiens OX=9606 GN=CCT3 PE=1 SV=4	No
SHC1	794	2217	P29353|SHC1_HUMAN	46.58	6	6	516820	3	3	3	Carbamidomethylation	62822	SHC-transforming protein 1 OS=Homo sapiens OX=9606 GN=SHC1 PE=1 SV=4	No
PDHA1	793	2078	P08559|ODPA_HUMAN	46.47	6	6	453150	3	3	3	Carbamidomethylation	43296	Pyruvate dehydrogenase E1 component subunit alpha somatic form mitochondrial OS=Homo sapiens OX=9606 GN=PDHA1 PE=1 SV=3	No
DEK	795	2224	tr|H0Y8X0|H0Y8X0_HUMAN	46.25	11	11	1124300	3	3	3	Carbamidomethylation	32709	Protein DEK OS=Homo sapiens OX=9606 GN=DEK PE=1 SV=2	No
SURF6	798	2267	O75683|SURF6_HUMAN	39.8	8	8	844570	3	3	3	NA	41450	Surfeit locus protein 6 OS=Homo sapiens OX=9606 GN=SURF6 PE=1 SV=3	No
SRPRB	796	2250	Q9Y5M8|SRPRB_HUMAN	33.99	14	14	449380	3	3	3	NA	29702	Signal recognition particle receptor subunit beta OS=Homo sapiens OX=9606 GN=SRPRB PE=1 SV=3	No
CUX2	791	5515	O14529|CUX2_HUMAN	31.34	1	1	8615400	3	3	4	Acetylation (N-term)	161676	Homeobox protein cut-like 2 OS=Homo sapiens OX=9606 GN=CUX2 PE=1 SV=4	No

## Sheet: KEGG
ID	Description	GeneRatio	BgRatio	pvalue	p.adjust	qvalue	geneID	Count
hsa03040	Spliceosome	9/84	147/8142	1.85583e-05	0.00298789	0.00269584	HNRNPM/DDX5/HSPA8/HSPA1L/SNRPA1/SRSF4/SNRPA/HNRNPU/RBM17	9
hsa04141	Protein processing in endoplasmic reticulum	9/84	171/8142	6.13838e-05	0.00494139	0.0044584	P4HB/HSPA8/HSPA1L/PDIA3/PDIA4/PDIA6/CUL1/VCP/CAPN2	9
hsa05100	Bacterial invasion of epithelial cells	6/84	77/8142	0.000133025	0.00713898	0.00644119	ACTG1/ILK/ARPC4/MET/CLTA/SHC1	6
